# Supplementary material for: Partitioning and aggregating cross-tissue and tissue-specific genetic effects to identify gene-trait associations
Source: Nat Commun. 2024 Jul 9;15:5769. doi: 10.1038/s41467-024-49924-4 (PMC11233643; doi:10.1038/s41467-024-49924-4)
Supplement: Supplementary file 4 — Supplementary Data 1 [file 41467_2024_49924_MOESM4_ESM.xlsx]

## Sheet: 0224dat.analyse.cancer.nocancer
Phenotype code	Description	n_cases	n_controls	n_effect
20001_1059	Cancer code, self-reported: malignant melanoma	2898	358243	11499
20001_1061	Cancer code, self-reported: basal cell carcinoma	3441	357700	13633
20002_1065	Non-cancer illness code, self-reported: hypertension	93560	267581	277286
20002_1072	Non-cancer illness code, self-reported: essential hypertension	1658	359483	6602
20002_1074	Non-cancer illness code, self-reported: angina	11370	349771	44048
20002_1075	Non-cancer illness code, self-reported: heart attack/myocardial infarction	8239	352902	32204
20002_1077	Non-cancer illness code, self-reported: heart arrhythmia	2013	359128	8007
20002_1078	Non-cancer illness code, self-reported: heart valve problem/heart murmur	2453	358688	9745
20002_1081	Non-cancer illness code, self-reported: stroke	4836	356305	19085
20002_1082	Non-cancer illness code, self-reported: transient ischaemic attack (tia)	1369	359772	5455
20002_1093	Non-cancer illness code, self-reported: pulmonary embolism +/- dvt	2999	358142	11896
20002_1094	Non-cancer illness code, self-reported: deep venous thrombosis (dvt)	7237	353904	28368
20002_1111	Non-cancer illness code, self-reported: asthma	41934	319207	148259
20002_1112	Non-cancer illness code, self-reported: chronic obstructive airways disease/copd	1285	359856	5122
20002_1113	Non-cancer illness code, self-reported: emphysema/chronic bronchitis	5031	356110	19844
20002_1138	Non-cancer illness code, self-reported: gastro-oesophageal reflux (gord) / gastric reflux	15210	345931	58278
20002_1142	Non-cancer illness code, self-reported: gastric/stomach ulcers	2562	358579	10175
20002_1154	Non-cancer illness code, self-reported: irritable bowel syndrome	8537	352604	33341
20002_1162	Non-cancer illness code, self-reported: cholelithiasis/gall stones	5941	355200	23373
20002_1190	Non-cancer illness code, self-reported: peritonitis	1261	359880	5026
20002_1196	Non-cancer illness code, self-reported: urinary tract infection/kidney infection	1698	359443	6760
20002_1197	Non-cancer illness code, self-reported: kidney stone/ureter stone/bladder stone	2863	358278	11361
20002_1201	Non-cancer illness code, self-reported: bladder problem (not cancer)	2140	359001	8509
20002_1220	Non-cancer illness code, self-reported: diabetes	14114	347027	54250
20002_1223	Non-cancer illness code, self-reported: type 2 diabetes	2292	358849	9110
20002_1225	Non-cancer illness code, self-reported: hyperthyroidism/thyrotoxicosis	2730	358411	10837
20002_1226	Non-cancer illness code, self-reported: hypothyroidism/myxoedema	17574	343567	66875
20002_1242	Non-cancer illness code, self-reported: eye/eyelid problem	2840	358301	11271
20002_1247	Non-cancer illness code, self-reported: meningitis	1515	359626	6035
20002_1261	Non-cancer illness code, self-reported: multiple sclerosis	1326	359815	5285
20002_1264	Non-cancer illness code, self-reported: epilepsy	3015	358126	11959
20002_1265	Non-cancer illness code, self-reported: migraine	10647	350494	41332
20002_1277	Non-cancer illness code, self-reported: glaucoma	3786	357355	14985
20002_1278	Non-cancer illness code, self-reported: cataract	5045	356096	19898
20002_1286	Non-cancer illness code, self-reported: depression	20648	340493	77870
20002_1287	Non-cancer illness code, self-reported: anxiety/panic attacks	4961	356180	19571
20002_1294	Non-cancer illness code, self-reported: back problem	6339	354802	24911
20002_1295	Non-cancer illness code, self-reported: joint disorder	1743	359398	6938
20002_1297	Non-cancer illness code, self-reported: muscle/soft tissue problem	2862	358279	11357
20002_1309	Non-cancer illness code, self-reported: osteoporosis	5736	355405	22580
20002_1311	Non-cancer illness code, self-reported: spine arthritis/spondylitis	3154	357987	12506
20002_1312	Non-cancer illness code, self-reported: prolapsed disc/slipped disc	6006	355135	23624
20002_1330	Non-cancer illness code, self-reported: iron deficiency anaemia	1988	359153	7908
20002_1374	Non-cancer illness code, self-reported: allergy/hypersensitivity/anaphylaxis	2622	358519	10412
20002_1385	Non-cancer illness code, self-reported: allergy or anaphylactic reaction to food	1621	359520	6455
20002_1386	Non-cancer illness code, self-reported: allergy or anaphylactic reaction to drug	3255	357886	12903
20002_1387	Non-cancer illness code, self-reported: hayfever/allergic rhinitis	20667	340474	77937
20002_1398	Non-cancer illness code, self-reported: pneumonia	5182	355959	20431
20002_1405	Non-cancer illness code, self-reported: other renal/kidney problem	1504	359637	5991
20002_1406	Non-cancer illness code, self-reported: muscle or soft tissue injuries	2653	358488	10534
20002_1412	Non-cancer illness code, self-reported: bronchitis	2681	358460	10644
20002_1413	Non-cancer illness code, self-reported: nasal/sinus disorder	1396	359745	5562
20002_1415	Non-cancer illness code, self-reported: ear/vestibular disorder	3103	358038	12305
20002_1416	Non-cancer illness code, self-reported: chronic sinusitis	2257	358884	8972
20002_1417	Non-cancer illness code, self-reported: nasal polyps	1587	359554	6320
20002_1434	Non-cancer illness code, self-reported: other neurological problem	1508	359633	6007
20002_1436	Non-cancer illness code, self-reported: headaches (not migraine)	3022	358119	11987
20002_1440	Non-cancer illness code, self-reported: tuberculosis (tb)	1768	359373	7037
20002_1452	Non-cancer illness code, self-reported: eczema/dermatitis	9321	351820	36322
20002_1453	Non-cancer illness code, self-reported: psoriasis	4192	356949	16573
20002_1456	Non-cancer illness code, self-reported: malabsorption/coeliac disease	1587	359554	6320
20002_1457	Non-cancer illness code, self-reported: duodenal ulcer	1499	359642	5971
20002_1458	Non-cancer illness code, self-reported: diverticular disease/diverticulitis	4124	357017	16308
20002_1463	Non-cancer illness code, self-reported: ulcerative colitis	1916	359225	7623
20002_1464	Non-cancer illness code, self-reported: rheumatoid arthritis	4017	357124	15889
20002_1465	Non-cancer illness code, self-reported: osteoarthritis	30046	331095	110185
20002_1466	Non-cancer illness code, self-reported: gout	5174	355967	20399
20002_1467	Non-cancer illness code, self-reported: other joint disorder	2276	358865	9047
20002_1471	Non-cancer illness code, self-reported: atrial fibrillation	2828	358313	11223
20002_1473	Non-cancer illness code, self-reported: high cholesterol	43957	317184	154427
20002_1474	Non-cancer illness code, self-reported: hiatus hernia	8340	352801	32590
20002_1476	Non-cancer illness code, self-reported: sciatica	3400	357741	13472
20002_1478	Non-cancer illness code, self-reported: cervical spondylosis	2510	358631	9970
20002_1482	Non-cancer illness code, self-reported: chronic fatigue syndrome	1659	359482	6606
20002_1494	Non-cancer illness code, self-reported: varicose veins	1299	359842	5177
20002_1502	Non-cancer illness code, self-reported: appendicitis	3058	358083	12128
20002_1513	Non-cancer illness code, self-reported: inguinal hernia	1497	359644	5963
20002_1534	Non-cancer illness code, self-reported: back pain	1937	359204	7706
20002_1538	Non-cancer illness code, self-reported: arthritis (nos)	2787	358354	11062
20002_1568	Non-cancer illness code, self-reported: measles / morbillivirus	1257	359884	5010
20002_1571	Non-cancer illness code, self-reported: chickenpox	1440	359701	5737
20002_1598	Non-cancer illness code, self-reported: tonsiltis	2569	358572	10203
20002_1651	Non-cancer illness code, self-reported: fracture lower leg / ankle	1471	359670	5860
20002_99999	Non-cancer illness code, self-reported: unclassifiable	14597	346544	56028
