# Supplementary material for: Partitioning and aggregating cross-tissue and tissue-specific genetic effects to identify gene-trait associations
Source: Nat Commun. 2024 Jul 9;15:5769. doi: 10.1038/s41467-024-49924-4 (PMC11233643; doi:10.1038/s41467-024-49924-4)
Supplement: Supplementary file 5 — Supplementary Data 2 [file 41467_2024_49924_MOESM5_ESM.xlsx]

## Sheet: res
chr	gene	tissue	MTWAS_Z	MTWAS_P	pred_r2	pred_pv	trait	pheno.code
16	CPNE7	Brain_Putamen	-13.3092	2.0469e-40	0.099268	0.000382014	Cancer code, self-reported: malignant melanoma	20001_1059
16	CPNE7	Brain_Anterior	-13.2499	4.51709e-40	0.0519883	0.312887	Cancer code, self-reported: malignant melanoma	20001_1059
16	SPIRE2	Pituitary	-12.5538	3.79029e-36	0.0359573	0.124128	Cancer code, self-reported: malignant melanoma	20001_1059
16	CPNE7	Brain_Frontal	-12.3489	4.93876e-35	0.0184633	0.16354	Cancer code, self-reported: malignant melanoma	20001_1059
16	DBNDD1	Artery_Tibial	12.1916	3.44662e-34	0.300082	0	Cancer code, self-reported: malignant melanoma	20001_1059
16	CPNE7	Brain_Cortex	-12.0104	3.13504e-33	0.0256858	0.728145	Cancer code, self-reported: malignant melanoma	20001_1059
16	DBNDD1	Adipose_Visceral_Omentum	11.8918	1.30517e-32	0.192186	0	Cancer code, self-reported: malignant melanoma	20001_1059
16	DBNDD1	Artery_Aorta	11.8141	3.30137e-32	0.0516479	0.0187849	Cancer code, self-reported: malignant melanoma	20001_1059
16	DBNDD1	Stomach	11.808	3.55109e-32	0.176495	4.46472e-11	Cancer code, self-reported: malignant melanoma	20001_1059
16	DBNDD1	Adipose_Subcutaneous	11.8051	3.67272e-32	0.152761	0	Cancer code, self-reported: malignant melanoma	20001_1059
16	CPNE7	Cells_EBV_transformed_lymphocytes	-11.7873	4.53786e-32	0.102884	0.0052153	Cancer code, self-reported: malignant melanoma	20001_1059
16	DBNDD1	Spleen	11.7741	5.30563e-32	0.135302	2.66824e-06	Cancer code, self-reported: malignant melanoma	20001_1059
16	DBNDD1	Artery_Coronary	11.6947	1.35605e-31	0.197131	3.39953e-09	Cancer code, self-reported: malignant melanoma	20001_1059
16	DBNDD1	Nerve_Tibial	11.45	2.35196e-30	0.216266	0	Cancer code, self-reported: malignant melanoma	20001_1059
16	DBNDD1	Pituitary	11.4498	2.35598e-30	0.154376	1.20174e-06	Cancer code, self-reported: malignant melanoma	20001_1059
16	DBNDD1	Colon_Transverse	11.3452	7.83826e-30	0.367472	0	Cancer code, self-reported: malignant melanoma	20001_1059
16	DBNDD1	Heart_Left_Ventricle	11.2898	1.47382e-29	0.249156	0	Cancer code, self-reported: malignant melanoma	20001_1059
16	DBNDD1	Breast_Mammary_Tissue	11.2871	1.51971e-29	0.0776904	7.40607e-05	Cancer code, self-reported: malignant melanoma	20001_1059
16	SPIRE2	Small_Intestine_Terminal_Ileum	-11.2825	1.60176e-29	0.0230804	0.266465	Cancer code, self-reported: malignant melanoma	20001_1059
16	DBNDD1	Heart_Atrial_Appendage	11.2742	1.76024e-29	0.185428	5.08482e-14	Cancer code, self-reported: malignant melanoma	20001_1059
16	DBNDD1	Esophagus_Muscularis	11.2669	1.9123e-29	0.219577	0	Cancer code, self-reported: malignant melanoma	20001_1059
16	DBNDD1	Liver	11.2667	1.91586e-29	0.0902239	0.00444867	Cancer code, self-reported: malignant melanoma	20001_1059
16	DBNDD1	Colon_Sigmoid	11.235	2.74649e-29	0.263233	0	Cancer code, self-reported: malignant melanoma	20001_1059
16	FANCA	Skin_Not_Sun_Exposed_Suprapubic	-11.2083	3.71432e-29	0.0537537	0.000280907	Cancer code, self-reported: malignant melanoma	20001_1059
16	CPNE7	Vagina	-11.0795	1.57699e-28	0.0199151	0.642252	Cancer code, self-reported: malignant melanoma	20001_1059
16	CPNE7	Heart_Atrial_Appendage	-11.0707	1.74025e-28	0.018886	0.761133	Cancer code, self-reported: malignant melanoma	20001_1059
16	CPNE7	Colon_Transverse	-11.0304	2.72672e-28	0.0516293	0.00289369	Cancer code, self-reported: malignant melanoma	20001_1059
16	DBNDD1	Brain_Nucleus	11.028	2.80078e-28	0.0180472	0.491477	Cancer code, self-reported: malignant melanoma	20001_1059
16	CPNE7	Pituitary	-11.0236	2.94054e-28	0.0750014	0.00291103	Cancer code, self-reported: malignant melanoma	20001_1059
16	DBNDD1	Thyroid	11.0084	3.48104e-28	0.171357	0	Cancer code, self-reported: malignant melanoma	20001_1059
16	GAS8	Brain_Cerebellar	10.9829	4.61649e-28	0.561937	0	Cancer code, self-reported: malignant melanoma	20001_1059
16	DBNDD1	Brain_Putamen	10.9285	8.41883e-28	0.0352989	0.0550008	Cancer code, self-reported: malignant melanoma	20001_1059
16	DBNDD1	Brain_Frontal	-10.8947	1.22214e-27	0.0622281	0.24984	Cancer code, self-reported: malignant melanoma	20001_1059
16	DBNDD1	Small_Intestine_Terminal_Ileum	10.7204	8.16542e-27	0.28292	2.3531e-11	Cancer code, self-reported: malignant melanoma	20001_1059
16	DBNDD1	Cells_EBV_transformed_lymphocytes	10.7074	9.39176e-27	0.0249825	0.0935692	Cancer code, self-reported: malignant melanoma	20001_1059
16	DBNDD1	Prostate	10.6909	1.12326e-26	0.127831	6.82421e-07	Cancer code, self-reported: malignant melanoma	20001_1059
16	CPNE7	Brain_Nucleus	-10.5771	3.80522e-26	0.0145302	0.311657	Cancer code, self-reported: malignant melanoma	20001_1059
16	DBNDD1	Esophagus_Gastroesophageal_Junction	10.5628	4.4333e-26	0.208731	4.44089e-15	Cancer code, self-reported: malignant melanoma	20001_1059
16	CPNE7	Testis	-10.5447	5.37234e-26	0.0653924	8.20256e-05	Cancer code, self-reported: malignant melanoma	20001_1059
16	CPNE7	Minor_Salivary_Gland	-10.5434	5.45059e-26	0.153235	0.094741	Cancer code, self-reported: malignant melanoma	20001_1059
16	DBNDD1	Cells_Cultured_fibroblasts	10.4996	8.67703e-26	0.246909	0	Cancer code, self-reported: malignant melanoma	20001_1059
16	DBNDD1	Skin_Not_Sun_Exposed_Suprapubic	10.4362	1.69521e-25	0.254242	0	Cancer code, self-reported: malignant melanoma	20001_1059
16	GAS8	Brain_Cerebellum	10.4307	1.79594e-25	0.466076	0	Cancer code, self-reported: malignant melanoma	20001_1059
16	DBNDD1	Brain_Cortex	-10.4229	1.94899e-25	0.0743417	0.00126698	Cancer code, self-reported: malignant melanoma	20001_1059
16	FANCA	Small_Intestine_Terminal_Ileum	-10.3689	3.43324e-25	0.0888891	0.00084709	Cancer code, self-reported: malignant melanoma	20001_1059
16	CPNE7	Skin_Sun_Exposed_Lower_leg	-10.361	3.72979e-25	0.0483089	7.85463e-07	Cancer code, self-reported: malignant melanoma	20001_1059
16	DBNDD1	Adrenal_Gland	10.2447	1.2502e-24	0.26612	3.10862e-15	Cancer code, self-reported: malignant melanoma	20001_1059
16	DBNDD1	Lung	10.1739	2.59393e-24	0.185068	0	Cancer code, self-reported: malignant melanoma	20001_1059
16	CPNE7	Artery_Aorta	-10.1212	4.44869e-24	0.0542947	0.000259336	Cancer code, self-reported: malignant melanoma	20001_1059
16	CPNE7	Spleen	-10.1063	5.1812e-24	0.0453039	0.0174213	Cancer code, self-reported: malignant melanoma	20001_1059
16	FANCA	Brain_Cerebellum	-10.0891	6.17174e-24	0.0558892	0.00927246	Cancer code, self-reported: malignant melanoma	20001_1059
16	CDK10	Brain_Nucleus	-10.0378	1.03961e-23	0.180379	1.43943e-08	Cancer code, self-reported: malignant melanoma	20001_1059
16	CDK10	Brain_Caudate	-10.0307	1.11745e-23	0.269391	1.12854e-11	Cancer code, self-reported: malignant melanoma	20001_1059
16	CPNE7	Cells_Cultured_fibroblasts	-10.0148	1.31252e-23	0.0554252	7.40729e-05	Cancer code, self-reported: malignant melanoma	20001_1059
16	CDK10	Brain_Cortex	-10.0088	1.39417e-23	0.337601	0	Cancer code, self-reported: malignant melanoma	20001_1059
16	DBNDD1	Pancreas	9.97021	2.05787e-23	0.244421	1.32006e-13	Cancer code, self-reported: malignant melanoma	20001_1059
16	CHMP1A	Brain_Anterior	-9.94339	2.69504e-23	0.0591868	0.0579687	Cancer code, self-reported: malignant melanoma	20001_1059
16	CPNE7	Stomach	-9.9048	3.96782e-23	0.0715247	0.000329525	Cancer code, self-reported: malignant melanoma	20001_1059
16	GAS8	Adrenal_Gland	9.88351	4.90822e-23	0.215022	1.79226e-09	Cancer code, self-reported: malignant melanoma	20001_1059
16	FANCA	Skin_Sun_Exposed_Lower_leg	-9.86276	6.03697e-23	0.0360214	2.94379e-05	Cancer code, self-reported: malignant melanoma	20001_1059
16	CDK10	Brain_Putamen	-9.83676	7.81868e-23	0.179382	2.37548e-07	Cancer code, self-reported: malignant melanoma	20001_1059
16	CDK10	Stomach	-9.81229	9.96825e-23	0.365134	0	Cancer code, self-reported: malignant melanoma	20001_1059
16	CDK10	Small_Intestine_Terminal_Ileum	-9.81113	1.00829e-22	0.481144	0	Cancer code, self-reported: malignant melanoma	20001_1059
16	CDK10	Pancreas	-9.7905	1.23685e-22	0.29926	0	Cancer code, self-reported: malignant melanoma	20001_1059
16	CDK10	Skin_Not_Sun_Exposed_Suprapubic	-9.77859	1.39135e-22	0.378057	0	Cancer code, self-reported: malignant melanoma	20001_1059
16	CDK10	Breast_Mammary_Tissue	-9.74907	1.86165e-22	0.409478	0	Cancer code, self-reported: malignant melanoma	20001_1059
16	CDK10	Colon_Transverse	-9.7345	2.14872e-22	0.360163	0	Cancer code, self-reported: malignant melanoma	20001_1059
16	CDK10	Prostate	-9.73383	2.16301e-22	0.405767	0	Cancer code, self-reported: malignant melanoma	20001_1059
16	CDK10	Testis	-9.72776	2.29583e-22	0.477002	0	Cancer code, self-reported: malignant melanoma	20001_1059
16	CDK10	Esophagus_Mucosa	-9.71651	2.56432e-22	0.369306	0	Cancer code, self-reported: malignant melanoma	20001_1059
16	CDK10	Brain_Hypothalamus	-9.71034	2.72416e-22	0.185456	8.60864e-07	Cancer code, self-reported: malignant melanoma	20001_1059
16	DBNDD1	Brain_Caudate	9.6868	3.43103e-22	0.0752335	0.00083639	Cancer code, self-reported: malignant melanoma	20001_1059
16	CDK10	Adipose_Visceral_Omentum	-9.68597	3.45894e-22	0.356126	0	Cancer code, self-reported: malignant melanoma	20001_1059
16	DBNDD1	Testis	9.67036	4.02963e-22	0.125738	6.48269e-08	Cancer code, self-reported: malignant melanoma	20001_1059
16	CDK10	Adipose_Subcutaneous	-9.66855	4.10161e-22	0.409891	0	Cancer code, self-reported: malignant melanoma	20001_1059
16	CDK10	Skin_Sun_Exposed_Lower_leg	-9.6311	5.90918e-22	0.401358	0	Cancer code, self-reported: malignant melanoma	20001_1059
16	CDK10	Minor_Salivary_Gland	-9.61993	6.58774e-22	0.400711	2.43217e-12	Cancer code, self-reported: malignant melanoma	20001_1059
16	CHMP1A	Brain_Amygdala	-9.61817	6.7014e-22	0.1054	0.00556971	Cancer code, self-reported: malignant melanoma	20001_1059
16	CDK10	Ovary	-9.61773	6.72982e-22	0.395912	0	Cancer code, self-reported: malignant melanoma	20001_1059
16	CDK10	Uterus	-9.61621	6.83013e-22	0.365731	1.15741e-10	Cancer code, self-reported: malignant melanoma	20001_1059
16	DBNDD1	Skin_Sun_Exposed_Lower_leg	9.61463	6.93595e-22	0.190935	0	Cancer code, self-reported: malignant melanoma	20001_1059
16	CDK10	Spleen	-9.59298	8.55738e-22	0.473004	0	Cancer code, self-reported: malignant melanoma	20001_1059
16	CDK10	Heart_Atrial_Appendage	-9.56803	1.08967e-21	0.352091	0	Cancer code, self-reported: malignant melanoma	20001_1059
16	CPNE7	Lung	-9.5569	1.21339e-21	0.0172722	0.048884	Cancer code, self-reported: malignant melanoma	20001_1059
16	CPNE7	Esophagus_Gastroesophageal_Junction	-9.55632	1.22019e-21	0.0292134	0.0444071	Cancer code, self-reported: malignant melanoma	20001_1059
16	CDK10	Pituitary	-9.5396	1.4339e-21	0.382238	0	Cancer code, self-reported: malignant melanoma	20001_1059
16	CDK10	Nerve_Tibial	-9.53911	1.44058e-21	0.499531	0	Cancer code, self-reported: malignant melanoma	20001_1059
16	CDK10	Adrenal_Gland	-9.52735	1.61356e-21	0.341947	0	Cancer code, self-reported: malignant melanoma	20001_1059
16	DBNDD1	Minor_Salivary_Gland	9.51588	1.80177e-21	0.0990398	0.128497	Cancer code, self-reported: malignant melanoma	20001_1059
16	CDK10	Brain_Hippocampus	-9.51557	1.80719e-21	0.20804	2.47452e-08	Cancer code, self-reported: malignant melanoma	20001_1059
16	CDK10	Colon_Sigmoid	-9.49863	2.12671e-21	0.476656	0	Cancer code, self-reported: malignant melanoma	20001_1059
16	CDK10	Artery_Tibial	-9.49822	2.13504e-21	0.464021	0	Cancer code, self-reported: malignant melanoma	20001_1059
16	CDK10	Brain_Cerebellum	-9.48892	2.3343e-21	0.515847	0	Cancer code, self-reported: malignant melanoma	20001_1059
16	CDK10	Esophagus_Gastroesophageal_Junction	-9.48119	2.514e-21	0.489745	0	Cancer code, self-reported: malignant melanoma	20001_1059
16	CDK10	Esophagus_Muscularis	-9.42036	4.49565e-21	0.36506	0	Cancer code, self-reported: malignant melanoma	20001_1059
16	CDK10	Lung	-9.4189	4.5583e-21	0.410434	0	Cancer code, self-reported: malignant melanoma	20001_1059
16	CDK10	Brain_Frontal	-9.41447	4.75491e-21	0.229923	1.66373e-08	Cancer code, self-reported: malignant melanoma	20001_1059
16	CDK10	Heart_Left_Ventricle	-9.37178	7.13219e-21	0.323823	0	Cancer code, self-reported: malignant melanoma	20001_1059
16	FANCA	Minor_Salivary_Gland	-9.36031	7.95002e-21	0.101786	0.0081338	Cancer code, self-reported: malignant melanoma	20001_1059
16	CDK10	Brain_Cerebellar	-9.35597	8.28391e-21	0.505144	0	Cancer code, self-reported: malignant melanoma	20001_1059
16	CDK10	Thyroid	-9.34769	8.95857e-21	0.371608	0	Cancer code, self-reported: malignant melanoma	20001_1059
16	CDK10	Brain_Spinal	-9.31874	1.17731e-20	0.30951	1.02176e-07	Cancer code, self-reported: malignant melanoma	20001_1059
16	CDK10	Cells_EBV_transformed_lymphocytes	-9.29862	1.42286e-20	0.350285	1.80855e-13	Cancer code, self-reported: malignant melanoma	20001_1059
16	CDK10	Artery_Coronary	-9.297	1.44469e-20	0.316307	0	Cancer code, self-reported: malignant melanoma	20001_1059
16	CDK10	Artery_Aorta	-9.27653	1.75081e-20	0.471258	0	Cancer code, self-reported: malignant melanoma	20001_1059
16	FANCA	Brain_Putamen	-9.26048	2.03507e-20	0.136205	0.0153355	Cancer code, self-reported: malignant melanoma	20001_1059
16	CPNE7	Pancreas	-9.2471	2.30667e-20	0.0408685	0.00378355	Cancer code, self-reported: malignant melanoma	20001_1059
16	CDK10	Brain_Amygdala	-9.23075	2.68732e-20	0.343739	1.74953e-10	Cancer code, self-reported: malignant melanoma	20001_1059
16	CDK10	Liver	-9.19642	3.70065e-20	0.166915	4.60869e-07	Cancer code, self-reported: malignant melanoma	20001_1059
16	DBNDD1	Uterus	9.12776	6.99293e-20	0.159275	0.00427498	Cancer code, self-reported: malignant melanoma	20001_1059
16	CPNE7	Thyroid	-9.10468	8.65194e-20	0.0475252	2.24989e-06	Cancer code, self-reported: malignant melanoma	20001_1059
16	CDK10	Vagina	-9.10418	8.69204e-20	0.432594	0	Cancer code, self-reported: malignant melanoma	20001_1059
16	FANCA	Esophagus_Mucosa	-9.07556	1.13092e-19	0.0736338	1.65935e-06	Cancer code, self-reported: malignant melanoma	20001_1059
16	FANCA	Cells_Cultured_fibroblasts	-9.04101	1.55235e-19	0.0489187	4.05412e-05	Cancer code, self-reported: malignant melanoma	20001_1059
16	CDK10	Whole_Blood	-9.01477	1.9729e-19	0.406554	0	Cancer code, self-reported: malignant melanoma	20001_1059
16	CPNE7	Breast_Mammary_Tissue	-8.9131	4.96238e-19	0.0316008	0.00517011	Cancer code, self-reported: malignant melanoma	20001_1059
16	CDK10	Muscle_Skeletal	-8.85132	8.6494e-19	0.275713	0	Cancer code, self-reported: malignant melanoma	20001_1059
16	FANCA	Spleen	-8.80699	1.28554e-18	0.23732	3.25964e-11	Cancer code, self-reported: malignant melanoma	20001_1059
16	CPNE7	Esophagus_Muscularis	-8.69077	3.59982e-18	0.0782608	3.29782e-07	Cancer code, self-reported: malignant melanoma	20001_1059
16	FANCA	Brain_Caudate	-8.68165	3.90062e-18	0.1612	7.93459e-07	Cancer code, self-reported: malignant melanoma	20001_1059
16	FANCA	Brain_Nucleus	-8.60415	7.68863e-18	0.0621808	0.0323615	Cancer code, self-reported: malignant melanoma	20001_1059
16	CPNE7	Liver	-8.57661	9.77079e-18	0.193126	8.87968e-06	Cancer code, self-reported: malignant melanoma	20001_1059
16	CPNE7	Heart_Left_Ventricle	-8.57615	9.81043e-18	0.0173553	0.570871	Cancer code, self-reported: malignant melanoma	20001_1059
16	CPNE7	Artery_Coronary	-8.5571	1.15745e-17	0.0215782	0.829306	Cancer code, self-reported: malignant melanoma	20001_1059
16	CPNE7	Esophagus_Mucosa	-8.39465	4.67272e-17	0.0827783	1.33654e-08	Cancer code, self-reported: malignant melanoma	20001_1059
16	CPNE7	Skin_Not_Sun_Exposed_Suprapubic	-8.39077	4.82971e-17	0.0525905	0.000125973	Cancer code, self-reported: malignant melanoma	20001_1059
16	CPNE7	Small_Intestine_Terminal_Ileum	-8.25562	1.51114e-16	0.0713871	0.329855	Cancer code, self-reported: malignant melanoma	20001_1059
16	FANCA	Thyroid	-8.12317	4.54155e-16	0.164143	0	Cancer code, self-reported: malignant melanoma	20001_1059
16	CDK10	Brain_Anterior	-8.05647	7.85276e-16	0.248095	7.57243e-08	Cancer code, self-reported: malignant melanoma	20001_1059
16	GAS8	Cells_EBV_transformed_lymphocytes	8.03691	9.21316e-16	0.0187931	0.47301	Cancer code, self-reported: malignant melanoma	20001_1059
16	CPNE7	Brain_Cerebellar	-7.9516	1.84119e-15	0.0287578	0.443232	Cancer code, self-reported: malignant melanoma	20001_1059
16	SPIRE2	Muscle_Skeletal	-7.64788	2.0432e-14	0.214274	0	Cancer code, self-reported: malignant melanoma	20001_1059
16	ANKRD11	Esophagus_Gastroesophageal_Junction	-7.61771	2.58216e-14	0.02791	0.52142	Cancer code, self-reported: malignant melanoma	20001_1059
16	FANCA	Lung	-7.61073	2.72549e-14	0.20842	0	Cancer code, self-reported: malignant melanoma	20001_1059
16	SPIRE2	Thyroid	-7.59958	2.97094e-14	0.08311	1.29874e-10	Cancer code, self-reported: malignant melanoma	20001_1059
16	FANCA	Prostate	-7.57592	3.56578e-14	0.133037	4.02236e-06	Cancer code, self-reported: malignant melanoma	20001_1059
16	CPNE7	Whole_Blood	-7.45086	9.2731e-14	0.0106498	0.709087	Cancer code, self-reported: malignant melanoma	20001_1059
16	FANCA	Artery_Coronary	-7.39646	1.39865e-13	0.163483	3.7477e-08	Cancer code, self-reported: malignant melanoma	20001_1059
16	FANCA	Adrenal_Gland	-7.37412	1.65431e-13	0.194113	6.78246e-09	Cancer code, self-reported: malignant melanoma	20001_1059
16	FANCA	Brain_Hippocampus	-7.35227	1.94864e-13	0.13754	8.82743e-05	Cancer code, self-reported: malignant melanoma	20001_1059
16	CPNE7	Uterus	7.31836	2.51019e-13	0.084349	0.81419	Cancer code, self-reported: malignant melanoma	20001_1059
16	GAS8	Skin_Sun_Exposed_Lower_leg	7.28043	3.32758e-13	0.0801121	1.39627e-10	Cancer code, self-reported: malignant melanoma	20001_1059
16	DBNDD1	Brain_Amygdala	7.23678	4.59477e-13	0.0650835	0.00272628	Cancer code, self-reported: malignant melanoma	20001_1059
16	TUBB3	Breast_Mammary_Tissue	-7.22819	4.89459e-13	0.0217969	0.0666233	Cancer code, self-reported: malignant melanoma	20001_1059
16	FANCA	Brain_Cortex	-7.16317	7.8831e-13	0.150914	4.10487e-05	Cancer code, self-reported: malignant melanoma	20001_1059
16	FANCA	Ovary	-7.12962	1.00643e-12	0.283543	8.70278e-11	Cancer code, self-reported: malignant melanoma	20001_1059
16	DBNDD1	Ovary	7.12744	1.02253e-12	0.0648219	0.055474	Cancer code, self-reported: malignant melanoma	20001_1059
16	CPNE7	Artery_Tibial	-6.8768	6.12099e-12	0.0150803	0.139067	Cancer code, self-reported: malignant melanoma	20001_1059
16	CHMP1A	Spleen	-6.86334	6.72687e-12	0.0842965	0.000242681	Cancer code, self-reported: malignant melanoma	20001_1059
16	FANCA	Brain_Amygdala	-6.8625	6.7668e-12	0.113443	0.0452516	Cancer code, self-reported: malignant melanoma	20001_1059
16	CPNE7	Adipose_Visceral_Omentum	-6.84483	7.65654e-12	0.0340757	0.129799	Cancer code, self-reported: malignant melanoma	20001_1059
11	NOX4	Thyroid	6.83215	8.36513e-12	0.0171626	0.86234	Cancer code, self-reported: malignant melanoma	20001_1059
16	SPIRE2	Brain_Amygdala	-6.81391	9.49785e-12	0.12561	0.00716299	Cancer code, self-reported: malignant melanoma	20001_1059
16	FANCA	Uterus	-6.80064	1.04155e-11	0.316414	1.29035e-07	Cancer code, self-reported: malignant melanoma	20001_1059
16	GAS8	Brain_Frontal	6.71369	1.89762e-11	0.307174	7.01661e-14	Cancer code, self-reported: malignant melanoma	20001_1059
16	FANCA	Artery_Aorta	-6.64585	3.01475e-11	0.186578	6.66134e-15	Cancer code, self-reported: malignant melanoma	20001_1059
16	ANKRD11	Brain_Cerebellum	-6.52469	6.81406e-11	0.0102978	0.158593	Cancer code, self-reported: malignant melanoma	20001_1059
16	GAS8	Brain_Cortex	6.5048	7.77987e-11	0.358668	0	Cancer code, self-reported: malignant melanoma	20001_1059
16	FANCA	Liver	-6.49865	8.10438e-11	0.178984	6.59912e-08	Cancer code, self-reported: malignant melanoma	20001_1059
16	CDK10	Cells_Cultured_fibroblasts	-6.42439	1.32397e-10	0.375498	0	Cancer code, self-reported: malignant melanoma	20001_1059
16	FANCA	Cells_EBV_transformed_lymphocytes	-6.28266	3.32826e-10	0.316154	5.86319e-09	Cancer code, self-reported: malignant melanoma	20001_1059
20	ASIP	Brain_Caudate	6.23101	4.63438e-10	0.031419	0.523053	Cancer code, self-reported: malignant melanoma	20001_1059
20	FAM83C	Cells_Cultured_fibroblasts	6.23101	4.63438e-10	0.0122851	0.450777	Cancer code, self-reported: malignant melanoma	20001_1059
20	ASIP	Skin_Not_Sun_Exposed_Suprapubic	6.23101	4.63438e-10	0.111492	6.42982e-10	Cancer code, self-reported: malignant melanoma	20001_1059
16	DBNDD1	Muscle_Skeletal	-6.21778	5.04252e-10	0.0171224	0.02108	Cancer code, self-reported: malignant melanoma	20001_1059
16	ANKRD11	Brain_Cortex	-6.11954	9.38459e-10	0.0280726	0.911791	Cancer code, self-reported: malignant melanoma	20001_1059
20	ASIP	Esophagus_Mucosa	6.11298	9.77876e-10	0.0154352	0.282856	Cancer code, self-reported: malignant melanoma	20001_1059
16	GAS8	Skin_Not_Sun_Exposed_Suprapubic	6.10557	1.02436e-09	0.112662	2.65157e-11	Cancer code, self-reported: malignant melanoma	20001_1059
16	GAS8	Brain_Caudate	6.08975	1.13087e-09	0.245798	6.52093e-10	Cancer code, self-reported: malignant melanoma	20001_1059
16	SPIRE2	Colon_Transverse	-6.0828	1.18105e-09	0.102325	1.47368e-07	Cancer code, self-reported: malignant melanoma	20001_1059
16	FANCA	Brain_Cerebellar	-6.03464	1.59314e-09	0.0679359	0.0309043	Cancer code, self-reported: malignant melanoma	20001_1059
16	SPIRE2	Adrenal_Gland	-5.86257	4.55752e-09	0.15624	5.88896e-09	Cancer code, self-reported: malignant melanoma	20001_1059
16	CHMP1A	Cells_EBV_transformed_lymphocytes	-5.85875	4.66372e-09	0.0727943	0.135163	Cancer code, self-reported: malignant melanoma	20001_1059
11	GRM5	Nerve_Tibial	5.82167	5.82625e-09	0.017495	0.912189	Cancer code, self-reported: malignant melanoma	20001_1059
16	DBNDD1	Whole_Blood	5.80299	6.5141e-09	0.102402	2.63167e-12	Cancer code, self-reported: malignant melanoma	20001_1059
20	BPIFA3	Prostate	5.7319	9.93118e-09	0.0368424	0.362865	Cancer code, self-reported: malignant melanoma	20001_1059
16	SPIRE2	Brain_Hippocampus	-5.72123	1.05755e-08	0.110492	0.000707237	Cancer code, self-reported: malignant melanoma	20001_1059
16	CPNE7	Adipose_Subcutaneous	-5.68416	1.31459e-08	0.032661	0.0211105	Cancer code, self-reported: malignant melanoma	20001_1059
16	PRDM7	Brain_Hippocampus	-5.64602	1.64205e-08	0.0585069	0.312295	Cancer code, self-reported: malignant melanoma	20001_1059
16	FANCA	Breast_Mammary_Tissue	-5.61971	1.9128e-08	0.233752	0	Cancer code, self-reported: malignant melanoma	20001_1059
16	FANCA	Adipose_Visceral_Omentum	-5.59726	2.17762e-08	0.168031	0	Cancer code, self-reported: malignant melanoma	20001_1059
16	FANCA	Colon_Transverse	-5.53476	3.11649e-08	0.0272496	0.210992	Cancer code, self-reported: malignant melanoma	20001_1059
16	GAS8	Colon_Transverse	5.50622	3.66625e-08	0.151107	6.91425e-12	Cancer code, self-reported: malignant melanoma	20001_1059
16	CHMP1A	Brain_Hippocampus	-5.49914	3.81652e-08	0.0239673	0.186738	Cancer code, self-reported: malignant melanoma	20001_1059
20	AHCY	Brain_Hippocampus	5.47577	4.35613e-08	0.0314419	0.546487	Cancer code, self-reported: malignant melanoma	20001_1059
16	FANCA	Adipose_Subcutaneous	-5.46507	4.62726e-08	0.306138	0	Cancer code, self-reported: malignant melanoma	20001_1059
16	FANCA	Whole_Blood	-5.45767	4.82431e-08	0.133721	0	Cancer code, self-reported: malignant melanoma	20001_1059
16	DBNDD1	Vagina	5.43463	5.49097e-08	0.0513184	0.711214	Cancer code, self-reported: malignant melanoma	20001_1059
16	CPNE7	Brain_Putamen	-9.80314	1.09136e-22	0.099268	0.000382014	Cancer code, self-reported: basal cell carcinoma	20001_1061
16	DBNDD1	Artery_Tibial	9.56596	1.1116e-21	0.300082	0	Cancer code, self-reported: basal cell carcinoma	20001_1061
16	DBNDD1	Spleen	9.53408	1.51223e-21	0.135302	2.66824e-06	Cancer code, self-reported: basal cell carcinoma	20001_1061
16	CPNE7	Brain_Anterior	-9.51649	1.79119e-21	0.0519883	0.312887	Cancer code, self-reported: basal cell carcinoma	20001_1061
16	SPIRE2	Pituitary	-9.45271	3.30155e-21	0.0359573	0.124128	Cancer code, self-reported: basal cell carcinoma	20001_1061
16	DBNDD1	Brain_Frontal	-9.31582	1.21015e-20	0.0622281	0.24984	Cancer code, self-reported: basal cell carcinoma	20001_1061
16	CPNE7	Brain_Frontal	-9.28535	1.61184e-20	0.0184633	0.16354	Cancer code, self-reported: basal cell carcinoma	20001_1061
16	DBNDD1	Adipose_Visceral_Omentum	9.28074	1.68307e-20	0.192186	0	Cancer code, self-reported: basal cell carcinoma	20001_1061
16	DBNDD1	Artery_Aorta	9.11936	7.55699e-20	0.0516479	0.0187849	Cancer code, self-reported: basal cell carcinoma	20001_1061
16	DBNDD1	Artery_Coronary	9.04515	1.49461e-19	0.197131	3.39953e-09	Cancer code, self-reported: basal cell carcinoma	20001_1061
16	CPNE7	Cells_EBV_transformed_lymphocytes	-8.9777	2.7649e-19	0.102884	0.0052153	Cancer code, self-reported: basal cell carcinoma	20001_1061
16	CPNE7	Brain_Cortex	-8.97496	2.83448e-19	0.0256858	0.728145	Cancer code, self-reported: basal cell carcinoma	20001_1061
16	DBNDD1	Nerve_Tibial	8.90955	5.12408e-19	0.216266	0	Cancer code, self-reported: basal cell carcinoma	20001_1061
16	DBNDD1	Brain_Cortex	-8.82843	1.06159e-18	0.0743417	0.00126698	Cancer code, self-reported: basal cell carcinoma	20001_1061
16	DBNDD1	Heart_Left_Ventricle	8.81748	1.17061e-18	0.249156	0	Cancer code, self-reported: basal cell carcinoma	20001_1061
16	DBNDD1	Pituitary	8.79157	1.4748e-18	0.154376	1.20174e-06	Cancer code, self-reported: basal cell carcinoma	20001_1061
16	DBNDD1	Colon_Transverse	8.77185	1.75753e-18	0.367472	0	Cancer code, self-reported: basal cell carcinoma	20001_1061
16	DBNDD1	Adipose_Subcutaneous	8.76372	1.88908e-18	0.152761	0	Cancer code, self-reported: basal cell carcinoma	20001_1061
16	DBNDD1	Heart_Atrial_Appendage	8.76056	1.94275e-18	0.185428	5.08482e-14	Cancer code, self-reported: basal cell carcinoma	20001_1061
16	DBNDD1	Stomach	8.74605	2.20957e-18	0.176495	4.46472e-11	Cancer code, self-reported: basal cell carcinoma	20001_1061
16	DBNDD1	Esophagus_Muscularis	8.74089	2.31279e-18	0.219577	0	Cancer code, self-reported: basal cell carcinoma	20001_1061
16	DBNDD1	Breast_Mammary_Tissue	8.72543	2.65165e-18	0.0776904	7.40607e-05	Cancer code, self-reported: basal cell carcinoma	20001_1061
16	DBNDD1	Cells_EBV_transformed_lymphocytes	8.71701	2.85646e-18	0.0249825	0.0935692	Cancer code, self-reported: basal cell carcinoma	20001_1061
20	EBF4	Brain_Hypothalamus	8.68721	3.71449e-18	0.0353596	0.769989	Cancer code, self-reported: basal cell carcinoma	20001_1061
16	SPIRE2	Small_Intestine_Terminal_Ileum	-8.68643	3.74017e-18	0.0230804	0.266465	Cancer code, self-reported: basal cell carcinoma	20001_1061
16	DBNDD1	Colon_Sigmoid	8.65059	5.12333e-18	0.263233	0	Cancer code, self-reported: basal cell carcinoma	20001_1061
16	DBNDD1	Thyroid	8.57046	1.03076e-17	0.171357	0	Cancer code, self-reported: basal cell carcinoma	20001_1061
16	GAS8	Brain_Cerebellar	8.5386	1.35856e-17	0.561937	0	Cancer code, self-reported: basal cell carcinoma	20001_1061
16	CPNE7	Pituitary	-8.48015	2.2491e-17	0.0750014	0.00291103	Cancer code, self-reported: basal cell carcinoma	20001_1061
16	DBNDD1	Small_Intestine_Terminal_Ileum	8.43488	3.31557e-17	0.28292	2.3531e-11	Cancer code, self-reported: basal cell carcinoma	20001_1061
16	CPNE7	Heart_Atrial_Appendage	-8.42677	3.55343e-17	0.018886	0.761133	Cancer code, self-reported: basal cell carcinoma	20001_1061
16	DBNDD1	Cells_Cultured_fibroblasts	8.42317	3.66422e-17	0.246909	0	Cancer code, self-reported: basal cell carcinoma	20001_1061
16	DBNDD1	Brain_Putamen	8.40561	4.25646e-17	0.0352989	0.0550008	Cancer code, self-reported: basal cell carcinoma	20001_1061
16	GAS8	Adrenal_Gland	8.38576	5.03996e-17	0.215022	1.79226e-09	Cancer code, self-reported: basal cell carcinoma	20001_1061
16	FANCA	Skin_Not_Sun_Exposed_Suprapubic	-8.35289	6.66126e-17	0.0537537	0.000280907	Cancer code, self-reported: basal cell carcinoma	20001_1061
16	CPNE7	Colon_Transverse	-8.26815	1.36052e-16	0.0516293	0.00289369	Cancer code, self-reported: basal cell carcinoma	20001_1061
16	CPNE7	Vagina	-8.21466	2.12773e-16	0.0199151	0.642252	Cancer code, self-reported: basal cell carcinoma	20001_1061
16	DBNDD1	Brain_Nucleus	8.15001	3.63896e-16	0.0180472	0.491477	Cancer code, self-reported: basal cell carcinoma	20001_1061
16	CPNE7	Testis	-8.14118	3.91428e-16	0.0653924	8.20256e-05	Cancer code, self-reported: basal cell carcinoma	20001_1061
16	CPNE7	Minor_Salivary_Gland	-8.09985	5.50251e-16	0.153235	0.094741	Cancer code, self-reported: basal cell carcinoma	20001_1061
16	GAS8	Brain_Cerebellum	8.0744	6.78071e-16	0.466076	0	Cancer code, self-reported: basal cell carcinoma	20001_1061
16	DBNDD1	Esophagus_Gastroesophageal_Junction	8.0669	7.21072e-16	0.208731	4.44089e-15	Cancer code, self-reported: basal cell carcinoma	20001_1061
2	BZW1	Spleen	8.06678	7.21764e-16	0.0509128	0.0804791	Cancer code, self-reported: basal cell carcinoma	20001_1061
16	FANCA	Small_Intestine_Terminal_Ileum	-8.05618	7.87153e-16	0.0888891	0.00084709	Cancer code, self-reported: basal cell carcinoma	20001_1061
16	DBNDD1	Skin_Not_Sun_Exposed_Suprapubic	8.04995	8.28251e-16	0.254242	0	Cancer code, self-reported: basal cell carcinoma	20001_1061
16	DBNDD1	Liver	8.0461	8.54721e-16	0.0902239	0.00444867	Cancer code, self-reported: basal cell carcinoma	20001_1061
16	DBNDD1	Lung	7.92051	2.36541e-15	0.185068	0	Cancer code, self-reported: basal cell carcinoma	20001_1061
16	CPNE7	Spleen	-7.90695	2.63773e-15	0.0453039	0.0174213	Cancer code, self-reported: basal cell carcinoma	20001_1061
16	CPNE7	Artery_Aorta	-7.87891	3.30251e-15	0.0542947	0.000259336	Cancer code, self-reported: basal cell carcinoma	20001_1061
16	DBNDD1	Prostate	7.85638	3.9539e-15	0.127831	6.82421e-07	Cancer code, self-reported: basal cell carcinoma	20001_1061
16	CPNE7	Skin_Sun_Exposed_Lower_leg	-7.85178	4.10165e-15	0.0483089	7.85463e-07	Cancer code, self-reported: basal cell carcinoma	20001_1061
2	CASP8	Brain_Frontal	7.82226	5.18852e-15	0.522401	0	Cancer code, self-reported: basal cell carcinoma	20001_1061
16	CPNE7	Brain_Nucleus	-7.81902	5.32376e-15	0.0145302	0.311657	Cancer code, self-reported: basal cell carcinoma	20001_1061
2	CASP8	Brain_Cerebellum	7.80919	5.75572e-15	0.473387	0	Cancer code, self-reported: basal cell carcinoma	20001_1061
2	CASP8	Brain_Cortex	7.73467	1.03672e-14	0.47742	0	Cancer code, self-reported: basal cell carcinoma	20001_1061
16	CPNE7	Stomach	-7.72652	1.10525e-14	0.0715247	0.000329525	Cancer code, self-reported: basal cell carcinoma	20001_1061
2	CASP8	Brain_Anterior	7.70827	1.2754e-14	0.402079	6.66134e-16	Cancer code, self-reported: basal cell carcinoma	20001_1061
16	CPNE7	Cells_Cultured_fibroblasts	-7.67645	1.63557e-14	0.0554252	7.40729e-05	Cancer code, self-reported: basal cell carcinoma	20001_1061
16	DBNDD1	Adrenal_Gland	7.67425	1.66384e-14	0.26612	3.10862e-15	Cancer code, self-reported: basal cell carcinoma	20001_1061
2	KIAA2012	Spleen	7.6494	2.01919e-14	0.039275	0.036954	Cancer code, self-reported: basal cell carcinoma	20001_1061
2	CASP8	Brain_Cerebellar	7.6185	2.56635e-14	0.552622	0	Cancer code, self-reported: basal cell carcinoma	20001_1061
2	CDK15	Colon_Transverse	7.59002	3.19856e-14	0.0257527	0.101795	Cancer code, self-reported: basal cell carcinoma	20001_1061
16	CPNE7	Esophagus_Gastroesophageal_Junction	-7.58518	3.32024e-14	0.0292134	0.0444071	Cancer code, self-reported: basal cell carcinoma	20001_1061
2	CASP8	Brain_Hypothalamus	7.57231	3.66638e-14	0.16663	0.000904148	Cancer code, self-reported: basal cell carcinoma	20001_1061
2	CASP8	Cells_Cultured_fibroblasts	-7.55648	4.14131e-14	0.476553	0	Cancer code, self-reported: basal cell carcinoma	20001_1061
16	CPNE7	Lung	-7.50095	6.33557e-14	0.0172722	0.048884	Cancer code, self-reported: basal cell carcinoma	20001_1061
16	FANCA	Brain_Cerebellum	-7.43283	1.06301e-13	0.0558892	0.00927246	Cancer code, self-reported: basal cell carcinoma	20001_1061
16	DBNDD1	Pancreas	7.38695	1.50234e-13	0.244421	1.32006e-13	Cancer code, self-reported: basal cell carcinoma	20001_1061
2	CASP8	Brain_Putamen	7.33195	2.26834e-13	0.106039	0.0442645	Cancer code, self-reported: basal cell carcinoma	20001_1061
16	FANCA	Skin_Sun_Exposed_Lower_leg	-7.3116	2.63988e-13	0.0360214	2.94379e-05	Cancer code, self-reported: basal cell carcinoma	20001_1061
2	CASP8	Adipose_Visceral_Omentum	-7.28294	3.26626e-13	0.36007	0	Cancer code, self-reported: basal cell carcinoma	20001_1061
16	CPNE7	Pancreas	-7.27289	3.51873e-13	0.0408685	0.00378355	Cancer code, self-reported: basal cell carcinoma	20001_1061
16	DBNDD1	Testis	7.26358	3.76978e-13	0.125738	6.48269e-08	Cancer code, self-reported: basal cell carcinoma	20001_1061
16	CHMP1A	Brain_Anterior	-7.25708	3.95541e-13	0.0591868	0.0579687	Cancer code, self-reported: basal cell carcinoma	20001_1061
2	CASP8	Adipose_Subcutaneous	-7.18881	6.53566e-13	0.381325	0	Cancer code, self-reported: basal cell carcinoma	20001_1061
16	DBNDD1	Skin_Sun_Exposed_Lower_leg	7.18421	6.75992e-13	0.190935	0	Cancer code, self-reported: basal cell carcinoma	20001_1061
2	CASP8	Esophagus_Mucosa	-7.14517	8.98877e-13	0.253612	0	Cancer code, self-reported: basal cell carcinoma	20001_1061
2	CASP8	Skin_Sun_Exposed_Lower_leg	-7.14497	9.00149e-13	0.398261	0	Cancer code, self-reported: basal cell carcinoma	20001_1061
16	CDK10	Brain_Cortex	-7.12762	1.02116e-12	0.337601	0	Cancer code, self-reported: basal cell carcinoma	20001_1061
16	CDK10	Brain_Nucleus	-7.12738	1.02299e-12	0.180379	1.43943e-08	Cancer code, self-reported: basal cell carcinoma	20001_1061
2	CASP8	Pancreas	-7.12563	1.03605e-12	0.363326	0	Cancer code, self-reported: basal cell carcinoma	20001_1061
16	CDK10	Brain_Caudate	-7.11828	1.09283e-12	0.269391	1.12854e-11	Cancer code, self-reported: basal cell carcinoma	20001_1061
16	CPNE7	Thyroid	-7.09806	1.26521e-12	0.0475252	2.24989e-06	Cancer code, self-reported: basal cell carcinoma	20001_1061
16	FANCA	Brain_Putamen	-7.06332	1.62565e-12	0.136205	0.0153355	Cancer code, self-reported: basal cell carcinoma	20001_1061
16	CDK10	Brain_Putamen	-7.05561	1.71839e-12	0.179382	2.37548e-07	Cancer code, self-reported: basal cell carcinoma	20001_1061
16	FANCA	Minor_Salivary_Gland	-7.05453	1.73184e-12	0.101786	0.0081338	Cancer code, self-reported: basal cell carcinoma	20001_1061
16	CDK10	Small_Intestine_Terminal_Ileum	-7.05279	1.7536e-12	0.481144	0	Cancer code, self-reported: basal cell carcinoma	20001_1061
16	CDK10	Stomach	-7.02441	2.14974e-12	0.365134	0	Cancer code, self-reported: basal cell carcinoma	20001_1061
20	ASIP	Brain_Caudate	7.0123	2.34432e-12	0.031419	0.523053	Cancer code, self-reported: basal cell carcinoma	20001_1061
20	FAM83C	Cells_Cultured_fibroblasts	7.0123	2.34432e-12	0.0122851	0.450777	Cancer code, self-reported: basal cell carcinoma	20001_1061
20	ASIP	Skin_Not_Sun_Exposed_Suprapubic	7.0123	2.34432e-12	0.111492	6.42982e-10	Cancer code, self-reported: basal cell carcinoma	20001_1061
16	CDK10	Pancreas	-7.00093	2.54263e-12	0.29926	0	Cancer code, self-reported: basal cell carcinoma	20001_1061
16	CDK10	Ovary	-6.99504	2.65189e-12	0.395912	0	Cancer code, self-reported: basal cell carcinoma	20001_1061
16	DBNDD1	Minor_Salivary_Gland	6.98541	2.84033e-12	0.0990398	0.128497	Cancer code, self-reported: basal cell carcinoma	20001_1061
16	CDK10	Adipose_Visceral_Omentum	-6.98458	2.85706e-12	0.356126	0	Cancer code, self-reported: basal cell carcinoma	20001_1061
16	CDK10	Adipose_Subcutaneous	-6.98425	2.86391e-12	0.409891	0	Cancer code, self-reported: basal cell carcinoma	20001_1061
16	CDK10	Prostate	-6.97796	2.99488e-12	0.405767	0	Cancer code, self-reported: basal cell carcinoma	20001_1061
16	CDK10	Breast_Mammary_Tissue	-6.97034	3.16177e-12	0.409478	0	Cancer code, self-reported: basal cell carcinoma	20001_1061
16	CDK10	Skin_Not_Sun_Exposed_Suprapubic	-6.96673	3.24381e-12	0.378057	0	Cancer code, self-reported: basal cell carcinoma	20001_1061
16	CDK10	Brain_Frontal	-6.96481	3.28858e-12	0.229923	1.66373e-08	Cancer code, self-reported: basal cell carcinoma	20001_1061
16	CDK10	Spleen	-6.95615	3.49699e-12	0.473004	0	Cancer code, self-reported: basal cell carcinoma	20001_1061
16	CDK10	Colon_Transverse	-6.95161	3.61134e-12	0.360163	0	Cancer code, self-reported: basal cell carcinoma	20001_1061
16	CDK10	Heart_Atrial_Appendage	-6.93987	3.92448e-12	0.352091	0	Cancer code, self-reported: basal cell carcinoma	20001_1061
1	C1orf35	Brain_Spinal	-6.93758	3.98873e-12	0.0324592	0.105499	Cancer code, self-reported: basal cell carcinoma	20001_1061
1	URB2	Colon_Transverse	-6.93758	3.98873e-12	0.037326	0.476498	Cancer code, self-reported: basal cell carcinoma	20001_1061
16	CPNE7	Artery_Coronary	-6.9311	4.17576e-12	0.0215782	0.829306	Cancer code, self-reported: basal cell carcinoma	20001_1061
16	CPNE7	Breast_Mammary_Tissue	-6.92967	4.21836e-12	0.0316008	0.00517011	Cancer code, self-reported: basal cell carcinoma	20001_1061
16	DBNDD1	Brain_Caudate	6.92575	4.3366e-12	0.0752335	0.00083639	Cancer code, self-reported: basal cell carcinoma	20001_1061
2	CASP8	Skin_Not_Sun_Exposed_Suprapubic	-6.91997	4.5174e-12	0.374196	0	Cancer code, self-reported: basal cell carcinoma	20001_1061
16	CDK10	Esophagus_Mucosa	-6.90133	5.15185e-12	0.369306	0	Cancer code, self-reported: basal cell carcinoma	20001_1061
16	CDK10	Uterus	-6.89107	5.53737e-12	0.365731	1.15741e-10	Cancer code, self-reported: basal cell carcinoma	20001_1061
16	CDK10	Colon_Sigmoid	-6.8898	5.58706e-12	0.476656	0	Cancer code, self-reported: basal cell carcinoma	20001_1061
16	CDK10	Nerve_Tibial	-6.88977	5.58818e-12	0.499531	0	Cancer code, self-reported: basal cell carcinoma	20001_1061
16	CDK10	Artery_Tibial	-6.88765	5.67198e-12	0.464021	0	Cancer code, self-reported: basal cell carcinoma	20001_1061
16	CDK10	Brain_Hypothalamus	-6.88586	5.7439e-12	0.185456	8.60864e-07	Cancer code, self-reported: basal cell carcinoma	20001_1061
16	CDK10	Adrenal_Gland	-6.88578	5.74732e-12	0.341947	0	Cancer code, self-reported: basal cell carcinoma	20001_1061
16	CDK10	Testis	-6.87332	6.27241e-12	0.477002	0	Cancer code, self-reported: basal cell carcinoma	20001_1061
16	CDK10	Esophagus_Gastroesophageal_Junction	-6.86832	6.49629e-12	0.489745	0	Cancer code, self-reported: basal cell carcinoma	20001_1061
16	CDK10	Esophagus_Muscularis	-6.8638	6.70508e-12	0.36506	0	Cancer code, self-reported: basal cell carcinoma	20001_1061
16	CPNE7	Liver	-6.86303	6.74171e-12	0.193126	8.87968e-06	Cancer code, self-reported: basal cell carcinoma	20001_1061
16	DBNDD1	Uterus	6.8573	7.01756e-12	0.159275	0.00427498	Cancer code, self-reported: basal cell carcinoma	20001_1061
16	CDK10	Skin_Sun_Exposed_Lower_leg	-6.8498	7.39508e-12	0.401358	0	Cancer code, self-reported: basal cell carcinoma	20001_1061
16	FANCA	Brain_Nucleus	-6.83413	8.25056e-12	0.0621808	0.0323615	Cancer code, self-reported: basal cell carcinoma	20001_1061
16	CDK10	Brain_Cerebellum	-6.82399	8.85467e-12	0.515847	0	Cancer code, self-reported: basal cell carcinoma	20001_1061
2	CASP8	Breast_Mammary_Tissue	-6.81389	9.49957e-12	0.346046	0	Cancer code, self-reported: basal cell carcinoma	20001_1061
16	CPNE7	Heart_Left_Ventricle	-6.81357	9.52047e-12	0.0173553	0.570871	Cancer code, self-reported: basal cell carcinoma	20001_1061
16	CDK10	Artery_Coronary	-6.80889	9.83516e-12	0.316307	0	Cancer code, self-reported: basal cell carcinoma	20001_1061
2	CASP8	Brain_Spinal	-6.79685	1.06933e-11	0.0804861	0.115572	Cancer code, self-reported: basal cell carcinoma	20001_1061
16	CDK10	Heart_Left_Ventricle	-6.78623	1.151e-11	0.323823	0	Cancer code, self-reported: basal cell carcinoma	20001_1061
16	CDK10	Pituitary	-6.78286	1.17816e-11	0.382238	0	Cancer code, self-reported: basal cell carcinoma	20001_1061
16	CDK10	Brain_Hippocampus	-6.78236	1.18225e-11	0.20804	2.47452e-08	Cancer code, self-reported: basal cell carcinoma	20001_1061
16	CDK10	Cells_EBV_transformed_lymphocytes	-6.76856	1.30074e-11	0.350285	1.80855e-13	Cancer code, self-reported: basal cell carcinoma	20001_1061
16	CDK10	Artery_Aorta	-6.758	1.39905e-11	0.471258	0	Cancer code, self-reported: basal cell carcinoma	20001_1061
16	CDK10	Liver	-6.74997	1.4788e-11	0.166915	4.60869e-07	Cancer code, self-reported: basal cell carcinoma	20001_1061
16	CDK10	Vagina	-6.74292	1.55234e-11	0.432594	0	Cancer code, self-reported: basal cell carcinoma	20001_1061
16	CDK10	Minor_Salivary_Gland	-6.71607	1.86691e-11	0.400711	2.43217e-12	Cancer code, self-reported: basal cell carcinoma	20001_1061
2	CASP8	Pituitary	6.70548	2.0075e-11	0.276972	9.36717e-12	Cancer code, self-reported: basal cell carcinoma	20001_1061
16	CDK10	Lung	-6.69687	2.12931e-11	0.410434	0	Cancer code, self-reported: basal cell carcinoma	20001_1061
2	CASP8	Lung	-6.69593	2.1431e-11	0.321339	0	Cancer code, self-reported: basal cell carcinoma	20001_1061
16	CDK10	Brain_Cerebellar	-6.69087	2.2185e-11	0.505144	0	Cancer code, self-reported: basal cell carcinoma	20001_1061
16	CDK10	Brain_Spinal	-6.68621	2.29019e-11	0.30951	1.02176e-07	Cancer code, self-reported: basal cell carcinoma	20001_1061
16	CPNE7	Skin_Not_Sun_Exposed_Suprapubic	-6.6824	2.35066e-11	0.0525905	0.000125973	Cancer code, self-reported: basal cell carcinoma	20001_1061
16	CDK10	Thyroid	-6.67911	2.40394e-11	0.371608	0	Cancer code, self-reported: basal cell carcinoma	20001_1061
2	CASP8	Adrenal_Gland	-6.64628	3.00591e-11	0.330624	0	Cancer code, self-reported: basal cell carcinoma	20001_1061
20	AVP	Thyroid	6.64283	3.07723e-11	0.0116723	0.27713	Cancer code, self-reported: basal cell carcinoma	20001_1061
2	BZW1	Brain_Caudate	6.63958	3.14582e-11	0.0158013	0.938812	Cancer code, self-reported: basal cell carcinoma	20001_1061
16	FANCA	Spleen	-6.62028	3.58526e-11	0.23732	3.25964e-11	Cancer code, self-reported: basal cell carcinoma	20001_1061
16	CDK10	Whole_Blood	-6.59839	4.15658e-11	0.406554	0	Cancer code, self-reported: basal cell carcinoma	20001_1061
16	CDK10	Brain_Amygdala	-6.59619	4.21849e-11	0.343739	1.74953e-10	Cancer code, self-reported: basal cell carcinoma	20001_1061
5	CLPTM1L	Adipose_Visceral_Omentum	-6.5956	4.23539e-11	0.0287895	0.0298704	Cancer code, self-reported: basal cell carcinoma	20001_1061
5	CLPTM1L	Adrenal_Gland	-6.5956	4.23539e-11	0.0206474	0.0195287	Cancer code, self-reported: basal cell carcinoma	20001_1061
5	CLPTM1L	Artery_Aorta	-6.5956	4.23539e-11	0.0164724	0.923299	Cancer code, self-reported: basal cell carcinoma	20001_1061
5	CLPTM1L	Artery_Coronary	-6.5956	4.23539e-11	0.0480609	0.0272353	Cancer code, self-reported: basal cell carcinoma	20001_1061
5	CLPTM1L	Artery_Tibial	-6.5956	4.23539e-11	0.0267565	0.0326412	Cancer code, self-reported: basal cell carcinoma	20001_1061
5	CLPTM1L	Brain_Amygdala	-6.5956	4.23539e-11	0.0392539	0.514753	Cancer code, self-reported: basal cell carcinoma	20001_1061
5	CLPTM1L	Brain_Anterior	-6.5956	4.23539e-11	0.0169605	0.809883	Cancer code, self-reported: basal cell carcinoma	20001_1061
5	CLPTM1L	Brain_Caudate	-6.5956	4.23539e-11	0.0332414	0.657166	Cancer code, self-reported: basal cell carcinoma	20001_1061
5	CLPTM1L	Brain_Cerebellar	6.5956	4.23539e-11	0.0332738	0.709284	Cancer code, self-reported: basal cell carcinoma	20001_1061
5	CLPTM1L	Brain_Cerebellum	6.5956	4.23539e-11	0.031157	0.188929	Cancer code, self-reported: basal cell carcinoma	20001_1061
5	CLPTM1L	Brain_Cortex	-6.5956	4.23539e-11	0.0111679	0.949767	Cancer code, self-reported: basal cell carcinoma	20001_1061
5	CLPTM1L	Brain_Frontal	-6.5956	4.23539e-11	0.0373556	0.0551715	Cancer code, self-reported: basal cell carcinoma	20001_1061
5	CLPTM1L	Brain_Hippocampus	-6.5956	4.23539e-11	0.0392015	0.227585	Cancer code, self-reported: basal cell carcinoma	20001_1061
5	CLPTM1L	Brain_Hypothalamus	-6.5956	4.23539e-11	0.0106742	0.391778	Cancer code, self-reported: basal cell carcinoma	20001_1061
5	CLPTM1L	Brain_Nucleus	-6.5956	4.23539e-11	0.0204362	0.672937	Cancer code, self-reported: basal cell carcinoma	20001_1061
5	CLPTM1L	Brain_Putamen	-6.5956	4.23539e-11	0.0212562	0.204188	Cancer code, self-reported: basal cell carcinoma	20001_1061
5	CLPTM1L	Brain_Spinal	6.5956	4.23539e-11	0.0346376	0.0181454	Cancer code, self-reported: basal cell carcinoma	20001_1061
5	CLPTM1L	Breast_Mammary_Tissue	6.5956	4.23539e-11	0.0172069	0.470284	Cancer code, self-reported: basal cell carcinoma	20001_1061
5	CLPTM1L	Cells_Cultured_fibroblasts	-6.5956	4.23539e-11	0.0457864	0.0866639	Cancer code, self-reported: basal cell carcinoma	20001_1061
5	CLPTM1L	Cells_EBV_transformed_lymphocytes	6.5956	4.23539e-11	0.0398894	0.0266238	Cancer code, self-reported: basal cell carcinoma	20001_1061
5	CLPTM1L	Colon_Sigmoid	-6.5956	4.23539e-11	0.0204185	0.377772	Cancer code, self-reported: basal cell carcinoma	20001_1061
5	CLPTM1L	Esophagus_Gastroesophageal_Junction	-6.5956	4.23539e-11	0.0233063	0.876778	Cancer code, self-reported: basal cell carcinoma	20001_1061
5	CLPTM1L	Esophagus_Mucosa	6.5956	4.23539e-11	0.033277	0.0241525	Cancer code, self-reported: basal cell carcinoma	20001_1061
5	CLPTM1L	Esophagus_Muscularis	-6.5956	4.23539e-11	0.0156046	0.515671	Cancer code, self-reported: basal cell carcinoma	20001_1061
5	CLPTM1L	Heart_Atrial_Appendage	-6.5956	4.23539e-11	0.0313381	0.000632727	Cancer code, self-reported: basal cell carcinoma	20001_1061
5	CLPTM1L	Heart_Left_Ventricle	-6.5956	4.23539e-11	0.0143898	0.737089	Cancer code, self-reported: basal cell carcinoma	20001_1061
5	CLPTM1L	Liver	-6.5956	4.23539e-11	0.0507431	0.441901	Cancer code, self-reported: basal cell carcinoma	20001_1061
5	CLPTM1L	Lung	6.5956	4.23539e-11	0.0324654	0.493129	Cancer code, self-reported: basal cell carcinoma	20001_1061
5	CLPTM1L	Minor_Salivary_Gland	6.5956	4.23539e-11	0.0450783	0.172765	Cancer code, self-reported: basal cell carcinoma	20001_1061
5	CLPTM1L	Ovary	-6.5956	4.23539e-11	0.0172782	0.563377	Cancer code, self-reported: basal cell carcinoma	20001_1061
5	CLPTM1L	Pancreas	-6.5956	4.23539e-11	0.0415784	0.0162407	Cancer code, self-reported: basal cell carcinoma	20001_1061
5	CLPTM1L	Pituitary	-6.5956	4.23539e-11	0.031361	0.0680776	Cancer code, self-reported: basal cell carcinoma	20001_1061
5	CLPTM1L	Prostate	6.5956	4.23539e-11	0.024526	0.701532	Cancer code, self-reported: basal cell carcinoma	20001_1061
5	CLPTM1L	Skin_Not_Sun_Exposed_Suprapubic	6.5956	4.23539e-11	0.0807014	2.55599e-08	Cancer code, self-reported: basal cell carcinoma	20001_1061
5	CLPTM1L	Skin_Sun_Exposed_Lower_leg	6.5956	4.23539e-11	0.0416728	0.000363845	Cancer code, self-reported: basal cell carcinoma	20001_1061
5	CLPTM1L	Small_Intestine_Terminal_Ileum	-6.5956	4.23539e-11	0.0567227	0.209558	Cancer code, self-reported: basal cell carcinoma	20001_1061
5	CLPTM1L	Spleen	-6.5956	4.23539e-11	0.0591112	0.106961	Cancer code, self-reported: basal cell carcinoma	20001_1061
5	CLPTM1L	Stomach	-6.5956	4.23539e-11	0.0328132	0.0134465	Cancer code, self-reported: basal cell carcinoma	20001_1061
5	CLPTM1L	Testis	-6.5956	4.23539e-11	0.0880028	0.264472	Cancer code, self-reported: basal cell carcinoma	20001_1061
5	CLPTM1L	Uterus	-6.5956	4.23539e-11	0.0827925	0.269032	Cancer code, self-reported: basal cell carcinoma	20001_1061
5	CLPTM1L	Vagina	-6.5956	4.23539e-11	0.0713034	0.0890547	Cancer code, self-reported: basal cell carcinoma	20001_1061
2	CASP8	Thyroid	6.57913	4.73215e-11	0.10592	5.19584e-13	Cancer code, self-reported: basal cell carcinoma	20001_1061
5	TERT	Esophagus_Mucosa	6.57517	4.85976e-11	0.123179	1.00079e-11	Cancer code, self-reported: basal cell carcinoma	20001_1061
16	FANCA	Esophagus_Mucosa	-6.56314	5.2687e-11	0.0736338	1.65935e-06	Cancer code, self-reported: basal cell carcinoma	20001_1061
2	CASP8	Whole_Blood	-6.54724	5.8609e-11	0.215234	0	Cancer code, self-reported: basal cell carcinoma	20001_1061
16	CDK10	Muscle_Skeletal	-6.54632	5.89707e-11	0.275713	0	Cancer code, self-reported: basal cell carcinoma	20001_1061
2	CASP8	Minor_Salivary_Gland	-6.51459	7.28868e-11	0.152182	6.71139e-05	Cancer code, self-reported: basal cell carcinoma	20001_1061
16	FANCA	Cells_Cultured_fibroblasts	-6.49164	8.49077e-11	0.0489187	4.05412e-05	Cancer code, self-reported: basal cell carcinoma	20001_1061
16	CHMP1A	Brain_Amygdala	-6.45417	1.08813e-10	0.1054	0.00556971	Cancer code, self-reported: basal cell carcinoma	20001_1061
16	CPNE7	Esophagus_Muscularis	-6.44301	1.17125e-10	0.0782608	3.29782e-07	Cancer code, self-reported: basal cell carcinoma	20001_1061
2	CASP8	Liver	-6.4249	1.31956e-10	0.128514	0.00033154	Cancer code, self-reported: basal cell carcinoma	20001_1061
2	KIAA2012	Ovary	6.39886	1.56541e-10	0.051852	0.995754	Cancer code, self-reported: basal cell carcinoma	20001_1061
16	FANCA	Brain_Caudate	-6.38354	1.73044e-10	0.1612	7.93459e-07	Cancer code, self-reported: basal cell carcinoma	20001_1061
16	FANCA	Thyroid	-6.35739	2.05205e-10	0.164143	0	Cancer code, self-reported: basal cell carcinoma	20001_1061
20	FAM83C	Artery_Coronary	6.34756	2.18757e-10	0.0254748	0.611571	Cancer code, self-reported: basal cell carcinoma	20001_1061
20	FAM83C	Brain_Amygdala	-6.34756	2.18757e-10	0.0419552	0.552555	Cancer code, self-reported: basal cell carcinoma	20001_1061
20	RBM39	Muscle_Skeletal	-6.34756	2.18757e-10	0.0153776	0.461926	Cancer code, self-reported: basal cell carcinoma	20001_1061
20	ASIP	Skin_Sun_Exposed_Lower_leg	6.34756	2.18757e-10	0.0576367	8.29852e-08	Cancer code, self-reported: basal cell carcinoma	20001_1061
16	GAS8	Cells_EBV_transformed_lymphocytes	6.32081	2.60199e-10	0.0187931	0.47301	Cancer code, self-reported: basal cell carcinoma	20001_1061
2	CASP8	Heart_Left_Ventricle	-6.30775	2.83129e-10	0.0752437	1.68449e-06	Cancer code, self-reported: basal cell carcinoma	20001_1061
2	CASP8	Brain_Caudate	6.30198	2.93858e-10	0.0567045	0.424668	Cancer code, self-reported: basal cell carcinoma	20001_1061
16	CPNE7	Small_Intestine_Terminal_Ileum	-6.26335	3.76795e-10	0.0713871	0.329855	Cancer code, self-reported: basal cell carcinoma	20001_1061
16	CPNE7	Esophagus_Mucosa	-6.16111	7.22387e-10	0.0827783	1.33654e-08	Cancer code, self-reported: basal cell carcinoma	20001_1061
16	ANKRD11	Brain_Cerebellum	-6.11161	9.86307e-10	0.0102978	0.158593	Cancer code, self-reported: basal cell carcinoma	20001_1061
2	CASP8	Brain_Hippocampus	6.08124	1.1926e-09	0.0672577	0.0360137	Cancer code, self-reported: basal cell carcinoma	20001_1061
2	CASP8	Brain_Nucleus	6.07076	1.27306e-09	0.0567522	0.147825	Cancer code, self-reported: basal cell carcinoma	20001_1061
20	ASIP	Esophagus_Mucosa	5.99917	1.98329e-09	0.0154352	0.282856	Cancer code, self-reported: basal cell carcinoma	20001_1061
2	BZW1	Esophagus_Gastroesophageal_Junction	5.97929	2.24112e-09	0.0379458	0.0246735	Cancer code, self-reported: basal cell carcinoma	20001_1061
16	FANCA	Lung	-5.95057	2.67217e-09	0.20842	0	Cancer code, self-reported: basal cell carcinoma	20001_1061
16	CDK10	Brain_Anterior	-5.83232	5.46604e-09	0.248095	7.57243e-08	Cancer code, self-reported: basal cell carcinoma	20001_1061
2	CASP8	Colon_Transverse	-5.82631	5.66669e-09	0.198982	2.88658e-15	Cancer code, self-reported: basal cell carcinoma	20001_1061
2	CASP8	Brain_Amygdala	5.82601	5.67688e-09	0.119967	0.0083027	Cancer code, self-reported: basal cell carcinoma	20001_1061
16	CPNE7	Whole_Blood	-5.82172	5.82452e-09	0.0106498	0.709087	Cancer code, self-reported: basal cell carcinoma	20001_1061
16	GAS8	Skin_Sun_Exposed_Lower_leg	5.80661	6.37507e-09	0.0801121	1.39627e-10	Cancer code, self-reported: basal cell carcinoma	20001_1061
16	SPIRE2	Thyroid	-5.79666	6.76476e-09	0.08311	1.29874e-10	Cancer code, self-reported: basal cell carcinoma	20001_1061
16	FANCA	Prostate	-5.76508	8.16173e-09	0.133037	4.02236e-06	Cancer code, self-reported: basal cell carcinoma	20001_1061
20	PTPRA	Brain_Nucleus	-5.75913	8.45472e-09	0.0948966	0.106678	Cancer code, self-reported: basal cell carcinoma	20001_1061
12	KRT79	Lung	-5.75026	8.91063e-09	0.0131711	0.178098	Cancer code, self-reported: basal cell carcinoma	20001_1061
16	TUBB3	Breast_Mammary_Tissue	-5.7454	9.17062e-09	0.0217969	0.0666233	Cancer code, self-reported: basal cell carcinoma	20001_1061
2	CASP8	Spleen	-5.73853	9.55007e-09	0.425156	0	Cancer code, self-reported: basal cell carcinoma	20001_1061
16	ANKRD11	Esophagus_Gastroesophageal_Junction	-5.7284	1.01382e-08	0.02791	0.52142	Cancer code, self-reported: basal cell carcinoma	20001_1061
2	CASP8	Muscle_Skeletal	-5.69104	1.26266e-08	0.145431	0	Cancer code, self-reported: basal cell carcinoma	20001_1061
16	FANCA	Adrenal_Gland	-5.68855	1.28124e-08	0.194113	6.78246e-09	Cancer code, self-reported: basal cell carcinoma	20001_1061
16	FANCA	Artery_Coronary	-5.67856	1.35837e-08	0.163483	3.7477e-08	Cancer code, self-reported: basal cell carcinoma	20001_1061
16	FANCA	Brain_Hippocampus	-5.65928	1.52009e-08	0.13754	8.82743e-05	Cancer code, self-reported: basal cell carcinoma	20001_1061
16	SPIRE2	Muscle_Skeletal	-5.65922	1.52065e-08	0.214274	0	Cancer code, self-reported: basal cell carcinoma	20001_1061
16	CPNE7	Artery_Tibial	-5.65674	1.54271e-08	0.0150803	0.139067	Cancer code, self-reported: basal cell carcinoma	20001_1061
11	NOX4	Thyroid	5.63973	1.70317e-08	0.0171626	0.86234	Cancer code, self-reported: basal cell carcinoma	20001_1061
5	TERT	Brain_Amygdala	5.62479	1.85734e-08	0.0183924	0.889527	Cancer code, self-reported: basal cell carcinoma	20001_1061
5	TERT	Brain_Spinal	-5.62479	1.85734e-08	0.0523827	0.643637	Cancer code, self-reported: basal cell carcinoma	20001_1061
16	GAS8	Brain_Frontal	5.59953	2.14936e-08	0.307174	7.01661e-14	Cancer code, self-reported: basal cell carcinoma	20001_1061
2	CASP8	Ovary	-5.58489	2.33853e-08	0.0970137	0.0185727	Cancer code, self-reported: basal cell carcinoma	20001_1061
16	CPNE7	Brain_Cerebellar	-5.58102	2.39114e-08	0.0287578	0.443232	Cancer code, self-reported: basal cell carcinoma	20001_1061
2	CASP8	Testis	-5.53906	3.04107e-08	0.228993	8.77076e-15	Cancer code, self-reported: basal cell carcinoma	20001_1061
1	TRIM11	Adipose_Subcutaneous	5.5214	3.36309e-08	0.0176887	0.00227955	Cancer code, self-reported: basal cell carcinoma	20001_1061
20	BPIFA3	Prostate	5.51504	3.48701e-08	0.0368424	0.362865	Cancer code, self-reported: basal cell carcinoma	20001_1061
2	CASP8	Heart_Atrial_Appendage	-5.51	3.58827e-08	0.0962016	1.02102e-07	Cancer code, self-reported: basal cell carcinoma	20001_1061
16	DBNDD1	Muscle_Skeletal	-5.502	3.75507e-08	0.0171224	0.02108	Cancer code, self-reported: basal cell carcinoma	20001_1061
16	FANCA	Brain_Cortex	-5.49955	3.80752e-08	0.150914	4.10487e-05	Cancer code, self-reported: basal cell carcinoma	20001_1061
4	BMP3	Brain_Cerebellum	18.4759	3.22799e-76	0.114404	0.000190383	Non-cancer illness code, self-reported: hypertension	20002_1065
4	FGF5	Brain_Cerebellum	-14.7515	3.01067e-49	0.0268321	0.653102	Non-cancer illness code, self-reported: hypertension	20002_1065
2	TCF23	Pancreas	-13.2821	2.94031e-40	0.0275289	0.376589	Non-cancer illness code, self-reported: hypertension	20002_1065
15	FES	Cells_Cultured_fibroblasts	-13.2682	3.54061e-40	0.357753	0	Non-cancer illness code, self-reported: hypertension	20002_1065
15	FES	Uterus	-13.2507	4.46865e-40	0.100052	0.00826406	Non-cancer illness code, self-reported: hypertension	20002_1065
15	FES	Breast_Mammary_Tissue	-13.2507	4.47269e-40	0.0671487	5.37113e-05	Non-cancer illness code, self-reported: hypertension	20002_1065
15	FES	Stomach	-13.2503	4.4913e-40	0.0362008	0.0455774	Non-cancer illness code, self-reported: hypertension	20002_1065
15	FES	Colon_Transverse	-13.2488	4.58321e-40	0.0988997	1.22411e-07	Non-cancer illness code, self-reported: hypertension	20002_1065
15	FES	Nerve_Tibial	-13.2481	4.62594e-40	0.104168	6.10918e-11	Non-cancer illness code, self-reported: hypertension	20002_1065
15	FES	Colon_Sigmoid	-13.248	4.63192e-40	0.0418628	0.00161077	Non-cancer illness code, self-reported: hypertension	20002_1065
15	FES	Heart_Atrial_Appendage	-13.247	4.69619e-40	0.0880804	6.6405e-07	Non-cancer illness code, self-reported: hypertension	20002_1065
15	FES	Brain_Nucleus	-13.2454	4.79677e-40	0.0344043	0.027597	Non-cancer illness code, self-reported: hypertension	20002_1065
15	FES	Artery_Coronary	-13.2424	4.99016e-40	0.12463	2.32988e-06	Non-cancer illness code, self-reported: hypertension	20002_1065
15	FES	Esophagus_Mucosa	-13.2397	5.17607e-40	0.043008	0.000560732	Non-cancer illness code, self-reported: hypertension	20002_1065
15	FES	Skin_Not_Sun_Exposed_Suprapubic	-13.2373	5.34112e-40	0.0871774	5.98901e-09	Non-cancer illness code, self-reported: hypertension	20002_1065
15	FES	Prostate	-13.237	5.36284e-40	0.0703837	0.0008537	Non-cancer illness code, self-reported: hypertension	20002_1065
2	KCNK3	Testis	-13.2355	5.47482e-40	0.0324771	0.290317	Non-cancer illness code, self-reported: hypertension	20002_1065
15	FES	Small_Intestine_Terminal_Ileum	-13.2349	5.5206e-40	0.0940712	0.0889677	Non-cancer illness code, self-reported: hypertension	20002_1065
2	KCNK3	Pancreas	-13.2305	5.85228e-40	0.0612489	0.00457653	Non-cancer illness code, self-reported: hypertension	20002_1065
15	FES	Cells_EBV_transformed_lymphocytes	-13.2176	6.9447e-40	0.0848714	0.0060371	Non-cancer illness code, self-reported: hypertension	20002_1065
15	FES	Skin_Sun_Exposed_Lower_leg	-13.2166	7.03635e-40	0.0969451	1.39362e-11	Non-cancer illness code, self-reported: hypertension	20002_1065
15	FES	Lung	-13.2161	7.08878e-40	0.109242	2.93448e-10	Non-cancer illness code, self-reported: hypertension	20002_1065
15	FES	Muscle_Skeletal	-13.2037	8.34933e-40	0.0254773	0.23131	Non-cancer illness code, self-reported: hypertension	20002_1065
15	FES	Brain_Hypothalamus	-13.1973	9.09254e-40	0.040623	0.980254	Non-cancer illness code, self-reported: hypertension	20002_1065
2	ZNF512	Cells_EBV_transformed_lymphocytes	13.1898	1.00451e-39	0.056384	0.604442	Non-cancer illness code, self-reported: hypertension	20002_1065
2	CIB4	Pancreas	13.1898	1.00451e-39	0.219035	6.09512e-12	Non-cancer illness code, self-reported: hypertension	20002_1065
2	TCF23	Esophagus_Mucosa	13.1817	1.11842e-39	0.0133757	0.141809	Non-cancer illness code, self-reported: hypertension	20002_1065
15	FES	Brain_Frontal	-13.1756	1.21206e-39	0.107169	0.00774074	Non-cancer illness code, self-reported: hypertension	20002_1065
15	FES	Esophagus_Muscularis	-13.1713	1.28362e-39	0.0231053	0.00336447	Non-cancer illness code, self-reported: hypertension	20002_1065
15	FES	Adipose_Visceral_Omentum	-13.1701	1.3043e-39	0.125123	9.70182e-11	Non-cancer illness code, self-reported: hypertension	20002_1065
15	FES	Artery_Tibial	-13.1661	1.3754e-39	0.0971594	1.7895e-11	Non-cancer illness code, self-reported: hypertension	20002_1065
15	FES	Spleen	-13.1641	1.41155e-39	0.119532	0.000261308	Non-cancer illness code, self-reported: hypertension	20002_1065
15	FES	Ovary	-13.1397	1.95082e-39	0.0121646	0.613492	Non-cancer illness code, self-reported: hypertension	20002_1065
2	KCNK3	Esophagus_Muscularis	-13.1305	2.20311e-39	0.0161415	0.546345	Non-cancer illness code, self-reported: hypertension	20002_1065
15	FES	Vagina	-13.1093	2.91095e-39	0.0481339	0.106028	Non-cancer illness code, self-reported: hypertension	20002_1065
15	FES	Brain_Cerebellar	-13.1004	3.27525e-39	0.0360137	0.623217	Non-cancer illness code, self-reported: hypertension	20002_1065
15	FES	Adrenal_Gland	-13.0996	3.30987e-39	0.0985014	0.00224713	Non-cancer illness code, self-reported: hypertension	20002_1065
15	FES	Brain_Caudate	-13.0896	3.77772e-39	0.0441012	0.547723	Non-cancer illness code, self-reported: hypertension	20002_1065
15	FES	Brain_Cerebellum	-13.0757	4.53182e-39	0.0225109	0.118303	Non-cancer illness code, self-reported: hypertension	20002_1065
15	FES	Adipose_Subcutaneous	-13.0596	5.60474e-39	0.0548296	1.57783e-05	Non-cancer illness code, self-reported: hypertension	20002_1065
15	FES	Pancreas	-13.0595	5.61295e-39	0.221838	3.53939e-13	Non-cancer illness code, self-reported: hypertension	20002_1065
15	FES	Esophagus_Gastroesophageal_Junction	-13.009	1.08771e-38	0.0192582	0.35293	Non-cancer illness code, self-reported: hypertension	20002_1065
15	FES	Brain_Hippocampus	-13.0062	1.12886e-38	0.037932	0.0231229	Non-cancer illness code, self-reported: hypertension	20002_1065
15	FES	Heart_Left_Ventricle	-12.924	3.2935e-38	0.0386417	0.0236059	Non-cancer illness code, self-reported: hypertension	20002_1065
15	FES	Brain_Spinal	-12.8793	5.88312e-38	0.0186786	0.519786	Non-cancer illness code, self-reported: hypertension	20002_1065
15	FES	Artery_Aorta	-12.8528	8.29443e-38	0.145776	6.71052e-12	Non-cancer illness code, self-reported: hypertension	20002_1065
15	FES	Thyroid	-12.8081	1.47768e-37	0.242693	0	Non-cancer illness code, self-reported: hypertension	20002_1065
15	FES	Minor_Salivary_Gland	-12.7925	1.80569e-37	0.0346807	0.0789199	Non-cancer illness code, self-reported: hypertension	20002_1065
15	FES	Pituitary	-12.7828	2.04585e-37	0.0554569	0.283242	Non-cancer illness code, self-reported: hypertension	20002_1065
2	KCNK3	Heart_Atrial_Appendage	-12.7602	2.7344e-37	0.0644805	0.0190471	Non-cancer illness code, self-reported: hypertension	20002_1065
2	KCNK3	Stomach	-12.7399	3.5495e-37	0.0541854	0.775043	Non-cancer illness code, self-reported: hypertension	20002_1065
15	FES	Brain_Anterior	-12.6944	6.35092e-37	0.0301344	0.149498	Non-cancer illness code, self-reported: hypertension	20002_1065
15	FES	Brain_Putamen	-12.6756	8.06983e-37	0.0131736	0.412901	Non-cancer illness code, self-reported: hypertension	20002_1065
15	FES	Brain_Cortex	-12.6572	1.02115e-36	0.0649738	0.053587	Non-cancer illness code, self-reported: hypertension	20002_1065
15	FES	Brain_Amygdala	-12.5205	5.76462e-36	0.0379465	0.335178	Non-cancer illness code, self-reported: hypertension	20002_1065
15	FES	Liver	-12.3582	4.40115e-35	0.0691787	0.0361739	Non-cancer illness code, self-reported: hypertension	20002_1065
2	KCNK3	Cells_EBV_transformed_lymphocytes	12.1805	3.94711e-34	0.0353005	0.0628988	Non-cancer illness code, self-reported: hypertension	20002_1065
2	KCNK3	Brain_Caudate	-12.1037	1.00978e-33	0.102096	0.000288254	Non-cancer illness code, self-reported: hypertension	20002_1065
15	FURIN	Liver	11.8689	1.71657e-32	0.0352524	0.482349	Non-cancer illness code, self-reported: hypertension	20002_1065
15	FURIN	Breast_Mammary_Tissue	11.8685	1.7263e-32	0.0175589	0.13784	Non-cancer illness code, self-reported: hypertension	20002_1065
15	FURIN	Nerve_Tibial	11.8622	1.85963e-32	0.0379539	0.065736	Non-cancer illness code, self-reported: hypertension	20002_1065
15	FURIN	Esophagus_Gastroesophageal_Junction	11.8613	1.88034e-32	0.0229058	0.0602459	Non-cancer illness code, self-reported: hypertension	20002_1065
15	FURIN	Prostate	11.8537	2.05972e-32	0.0758964	0.348964	Non-cancer illness code, self-reported: hypertension	20002_1065
15	FURIN	Brain_Cerebellar	11.8485	2.19024e-32	0.0248617	0.398736	Non-cancer illness code, self-reported: hypertension	20002_1065
15	FURIN	Vagina	11.8369	2.5156e-32	0.0278739	0.322334	Non-cancer illness code, self-reported: hypertension	20002_1065
15	FURIN	Artery_Coronary	11.825	2.89933e-32	0.0504734	0.917743	Non-cancer illness code, self-reported: hypertension	20002_1065
15	FURIN	Pituitary	11.8241	2.92988e-32	0.0611999	0.673212	Non-cancer illness code, self-reported: hypertension	20002_1065
5	NPR3	Adipose_Visceral_Omentum	11.8179	3.15472e-32	0.0306745	0.0182462	Non-cancer illness code, self-reported: hypertension	20002_1065
5	NPR3	Adrenal_Gland	11.8179	3.15472e-32	0.113977	4.24294e-05	Non-cancer illness code, self-reported: hypertension	20002_1065
5	NPR3	Artery_Aorta	11.8179	3.15472e-32	0.0273136	0.11308	Non-cancer illness code, self-reported: hypertension	20002_1065
5	NPR3	Artery_Coronary	11.8179	3.15472e-32	0.0271323	0.0253795	Non-cancer illness code, self-reported: hypertension	20002_1065
5	NPR3	Brain_Amygdala	-11.8179	3.15472e-32	0.0690899	0.121431	Non-cancer illness code, self-reported: hypertension	20002_1065
5	NPR3	Brain_Anterior	-11.8179	3.15472e-32	0.0695471	0.795402	Non-cancer illness code, self-reported: hypertension	20002_1065
5	NPR3	Brain_Caudate	11.8179	3.15472e-32	0.0290644	0.23678	Non-cancer illness code, self-reported: hypertension	20002_1065
5	NPR3	Brain_Cerebellar	-11.8179	3.15472e-32	0.037961	0.645459	Non-cancer illness code, self-reported: hypertension	20002_1065
5	NPR3	Brain_Cortex	-11.8179	3.15472e-32	0.0355703	0.876331	Non-cancer illness code, self-reported: hypertension	20002_1065
5	NPR3	Brain_Frontal	-11.8179	3.15472e-32	0.0604114	0.0469116	Non-cancer illness code, self-reported: hypertension	20002_1065
5	NPR3	Brain_Hippocampus	-11.8179	3.15472e-32	0.0909774	0.267029	Non-cancer illness code, self-reported: hypertension	20002_1065
5	NPR3	Brain_Hypothalamus	11.8179	3.15472e-32	0.0651107	0.820085	Non-cancer illness code, self-reported: hypertension	20002_1065
5	NPR3	Brain_Nucleus	11.8179	3.15472e-32	0.0684027	0.0459804	Non-cancer illness code, self-reported: hypertension	20002_1065
5	NPR3	Brain_Putamen	11.8179	3.15472e-32	0.0119153	0.60349	Non-cancer illness code, self-reported: hypertension	20002_1065
5	NPR3	Brain_Spinal	-11.8179	3.15472e-32	0.0479438	0.0408012	Non-cancer illness code, self-reported: hypertension	20002_1065
5	NPR3	Breast_Mammary_Tissue	11.8179	3.15472e-32	0.0350886	0.254465	Non-cancer illness code, self-reported: hypertension	20002_1065
5	NPR3	Cells_Cultured_fibroblasts	-11.8179	3.15472e-32	0.0539309	0.000966142	Non-cancer illness code, self-reported: hypertension	20002_1065
5	NPR3	Cells_EBV_transformed_lymphocytes	11.8179	3.15472e-32	0.0601798	0.448828	Non-cancer illness code, self-reported: hypertension	20002_1065
5	NPR3	Colon_Sigmoid	-11.8179	3.15472e-32	0.034496	0.274863	Non-cancer illness code, self-reported: hypertension	20002_1065
5	NPR3	Esophagus_Gastroesophageal_Junction	11.8179	3.15472e-32	0.0329659	0.57701	Non-cancer illness code, self-reported: hypertension	20002_1065
5	NPR3	Esophagus_Muscularis	11.8179	3.15472e-32	0.0216626	0.0817307	Non-cancer illness code, self-reported: hypertension	20002_1065
5	NPR3	Heart_Atrial_Appendage	11.8179	3.15472e-32	0.0440355	0.972866	Non-cancer illness code, self-reported: hypertension	20002_1065
5	NPR3	Liver	-11.8179	3.15472e-32	0.0397756	0.765082	Non-cancer illness code, self-reported: hypertension	20002_1065
5	NPR3	Lung	11.8179	3.15472e-32	0.100487	1.94234e-10	Non-cancer illness code, self-reported: hypertension	20002_1065
5	NPR3	Minor_Salivary_Gland	11.8179	3.15472e-32	0.018853	0.265837	Non-cancer illness code, self-reported: hypertension	20002_1065
5	NPR3	Nerve_Tibial	11.8179	3.15472e-32	0.193571	0	Non-cancer illness code, self-reported: hypertension	20002_1065
5	NPR3	Ovary	11.8179	3.15472e-32	0.0701536	0.0244085	Non-cancer illness code, self-reported: hypertension	20002_1065
5	NPR3	Pancreas	11.8179	3.15472e-32	0.0201329	0.0779815	Non-cancer illness code, self-reported: hypertension	20002_1065
5	NPR3	Pituitary	-11.8179	3.15472e-32	0.0195165	0.511268	Non-cancer illness code, self-reported: hypertension	20002_1065
5	NPR3	Prostate	11.8179	3.15472e-32	0.0446367	0.845464	Non-cancer illness code, self-reported: hypertension	20002_1065
5	NPR3	Skin_Not_Sun_Exposed_Suprapubic	11.8179	3.15472e-32	0.0106612	0.543899	Non-cancer illness code, self-reported: hypertension	20002_1065
5	NPR3	Small_Intestine_Terminal_Ileum	11.8179	3.15472e-32	0.0331056	0.522703	Non-cancer illness code, self-reported: hypertension	20002_1065
5	NPR3	Spleen	11.8179	3.15472e-32	0.126378	5.80597e-05	Non-cancer illness code, self-reported: hypertension	20002_1065
5	NPR3	Stomach	-11.8179	3.15472e-32	0.0150406	0.244101	Non-cancer illness code, self-reported: hypertension	20002_1065
5	NPR3	Testis	11.8179	3.15472e-32	0.190071	5.70166e-12	Non-cancer illness code, self-reported: hypertension	20002_1065
5	NPR3	Uterus	11.8179	3.15472e-32	0.118374	0.271882	Non-cancer illness code, self-reported: hypertension	20002_1065
5	NPR3	Vagina	11.8179	3.15472e-32	0.0167643	0.047876	Non-cancer illness code, self-reported: hypertension	20002_1065
11	ARHGAP42	Artery_Tibial	-11.705	1.2018e-31	0.292239	0	Non-cancer illness code, self-reported: hypertension	20002_1065
15	FURIN	Heart_Left_Ventricle	11.6875	1.47653e-31	0.0405692	0.186133	Non-cancer illness code, self-reported: hypertension	20002_1065
15	FURIN	Lung	11.6852	1.51758e-31	0.0279286	0.362222	Non-cancer illness code, self-reported: hypertension	20002_1065
1	CLCN6	Esophagus_Mucosa	-11.6701	1.8112e-31	0.0561414	1.17894e-05	Non-cancer illness code, self-reported: hypertension	20002_1065
15	FURIN	Brain_Amygdala	11.6554	2.15415e-31	0.0210941	0.363639	Non-cancer illness code, self-reported: hypertension	20002_1065
15	FURIN	Colon_Transverse	11.6113	3.612e-31	0.0212022	0.42278	Non-cancer illness code, self-reported: hypertension	20002_1065
15	FURIN	Skin_Sun_Exposed_Lower_leg	11.5897	4.64926e-31	0.0165824	0.515561	Non-cancer illness code, self-reported: hypertension	20002_1065
15	FURIN	Esophagus_Muscularis	11.5838	4.97686e-31	0.0108977	0.161802	Non-cancer illness code, self-reported: hypertension	20002_1065
1	PRAMEF1	Testis	-11.5535	7.08742e-31	0.0189066	0.0388937	Non-cancer illness code, self-reported: hypertension	20002_1065
15	FURIN	Small_Intestine_Terminal_Ileum	11.4432	2.54379e-30	0.0177883	0.986608	Non-cancer illness code, self-reported: hypertension	20002_1065
15	FURIN	Spleen	11.389	4.74461e-30	0.0290299	0.808831	Non-cancer illness code, self-reported: hypertension	20002_1065
1	ANGPTL7	Breast_Mammary_Tissue	-11.3549	7.01201e-30	0.0367022	0.00619545	Non-cancer illness code, self-reported: hypertension	20002_1065
1	VPS13D	Cells_EBV_transformed_lymphocytes	11.3549	7.01201e-30	0.0263138	0.393226	Non-cancer illness code, self-reported: hypertension	20002_1065
15	FURIN	Minor_Salivary_Gland	11.3496	7.4475e-30	0.0494375	0.391615	Non-cancer illness code, self-reported: hypertension	20002_1065
15	FURIN	Brain_Cerebellum	11.3475	7.63432e-30	0.0201976	0.437557	Non-cancer illness code, self-reported: hypertension	20002_1065
15	FURIN	Uterus	11.2651	1.95193e-29	0.0791344	0.0522472	Non-cancer illness code, self-reported: hypertension	20002_1065
15	FURIN	Brain_Putamen	11.2282	2.96575e-29	0.0601599	0.918625	Non-cancer illness code, self-reported: hypertension	20002_1065
15	FURIN	Esophagus_Mucosa	11.2264	3.02693e-29	0.129706	7.57172e-14	Non-cancer illness code, self-reported: hypertension	20002_1065
15	FURIN	Skin_Not_Sun_Exposed_Suprapubic	11.2016	4.00367e-29	0.0226087	0.00254789	Non-cancer illness code, self-reported: hypertension	20002_1065
12	BRAP	Artery_Coronary	-11.196	4.26562e-29	0.036445	0.680748	Non-cancer illness code, self-reported: hypertension	20002_1065
15	FURIN	Brain_Cortex	11.175	5.4048e-29	0.0580061	0.126053	Non-cancer illness code, self-reported: hypertension	20002_1065
15	FURIN	Brain_Caudate	11.1396	8.05e-29	0.0114435	0.386123	Non-cancer illness code, self-reported: hypertension	20002_1065
12	PPP1CC	Adrenal_Gland	-11.1088	1.13677e-28	0.0148611	0.132716	Non-cancer illness code, self-reported: hypertension	20002_1065
12	ERP29	Artery_Tibial	11.1088	1.13677e-28	0.0113295	0.268207	Non-cancer illness code, self-reported: hypertension	20002_1065
15	FES	Whole_Blood	-11.0408	2.42801e-28	0.0595133	5.38722e-09	Non-cancer illness code, self-reported: hypertension	20002_1065
2	KCNK3	Brain_Spinal	11.0352	2.5849e-28	0.0722803	0.406632	Non-cancer illness code, self-reported: hypertension	20002_1065
2	KCNK3	Esophagus_Mucosa	-11.0347	2.59791e-28	0.0117546	0.731234	Non-cancer illness code, self-reported: hypertension	20002_1065
2	KCNK3	Brain_Nucleus	-10.9382	7.56978e-28	0.0676723	0.0487132	Non-cancer illness code, self-reported: hypertension	20002_1065
15	FURIN	Adipose_Subcutaneous	10.8951	1.21693e-27	0.011779	0.683284	Non-cancer illness code, self-reported: hypertension	20002_1065
2	KCNK3	Vagina	10.7174	8.43227e-27	0.047932	0.127829	Non-cancer illness code, self-reported: hypertension	20002_1065
11	PRR33	Spleen	-10.7108	9.06239e-27	0.0104076	0.947564	Non-cancer illness code, self-reported: hypertension	20002_1065
11	PRR33	Cells_Cultured_fibroblasts	10.705	9.64206e-27	0.0799761	1.25773e-06	Non-cancer illness code, self-reported: hypertension	20002_1065
11	LSP1	Adipose_Subcutaneous	10.6518	1.71026e-26	0.0135462	0.695585	Non-cancer illness code, self-reported: hypertension	20002_1065
11	LSP1	Adrenal_Gland	-10.6518	1.71026e-26	0.0336644	0.730758	Non-cancer illness code, self-reported: hypertension	20002_1065
11	LSP1	Artery_Coronary	10.6518	1.71026e-26	0.0156998	0.681404	Non-cancer illness code, self-reported: hypertension	20002_1065
11	LSP1	Artery_Tibial	10.6518	1.71026e-26	0.0183518	0.43383	Non-cancer illness code, self-reported: hypertension	20002_1065
11	LSP1	Brain_Amygdala	10.6518	1.71026e-26	0.0875708	0.0513016	Non-cancer illness code, self-reported: hypertension	20002_1065
11	LSP1	Brain_Anterior	-10.6518	1.71026e-26	0.0131469	0.428128	Non-cancer illness code, self-reported: hypertension	20002_1065
11	LSP1	Brain_Caudate	-10.6518	1.71026e-26	0.0231828	0.645905	Non-cancer illness code, self-reported: hypertension	20002_1065
11	LSP1	Brain_Cerebellum	10.6518	1.71026e-26	0.0402471	0.228932	Non-cancer illness code, self-reported: hypertension	20002_1065
11	LSP1	Brain_Frontal	-10.6518	1.71026e-26	0.0653066	0.324364	Non-cancer illness code, self-reported: hypertension	20002_1065
11	LSP1	Brain_Hippocampus	10.6518	1.71026e-26	0.0588749	0.158081	Non-cancer illness code, self-reported: hypertension	20002_1065
11	LSP1	Brain_Hypothalamus	10.6518	1.71026e-26	0.0547452	0.026697	Non-cancer illness code, self-reported: hypertension	20002_1065
11	LSP1	Brain_Nucleus	-10.6518	1.71026e-26	0.0317113	0.129011	Non-cancer illness code, self-reported: hypertension	20002_1065
11	LSP1	Brain_Putamen	-10.6518	1.71026e-26	0.0416757	0.561482	Non-cancer illness code, self-reported: hypertension	20002_1065
11	LSP1	Breast_Mammary_Tissue	10.6518	1.71026e-26	0.0193775	0.345245	Non-cancer illness code, self-reported: hypertension	20002_1065
11	LSP1	Cells_Cultured_fibroblasts	10.6518	1.71026e-26	0.113154	2.73103e-11	Non-cancer illness code, self-reported: hypertension	20002_1065
11	LSP1	Cells_EBV_transformed_lymphocytes	-10.6518	1.71026e-26	0.0185941	0.0489265	Non-cancer illness code, self-reported: hypertension	20002_1065
11	LSP1	Colon_Sigmoid	10.6518	1.71026e-26	0.020794	0.0675802	Non-cancer illness code, self-reported: hypertension	20002_1065
11	LSP1	Colon_Transverse	-10.6518	1.71026e-26	0.0457073	0.563122	Non-cancer illness code, self-reported: hypertension	20002_1065
11	LSP1	Esophagus_Gastroesophageal_Junction	10.6518	1.71026e-26	0.0142445	0.0518701	Non-cancer illness code, self-reported: hypertension	20002_1065
11	LSP1	Esophagus_Muscularis	10.6518	1.71026e-26	0.0120437	0.530733	Non-cancer illness code, self-reported: hypertension	20002_1065
11	LSP1	Heart_Atrial_Appendage	10.6518	1.71026e-26	0.018171	0.96514	Non-cancer illness code, self-reported: hypertension	20002_1065
11	LSP1	Heart_Left_Ventricle	10.6518	1.71026e-26	0.0199038	0.227719	Non-cancer illness code, self-reported: hypertension	20002_1065
11	LSP1	Liver	-10.6518	1.71026e-26	0.0210054	0.219856	Non-cancer illness code, self-reported: hypertension	20002_1065
11	LSP1	Lung	-10.6518	1.71026e-26	0.0280299	0.113816	Non-cancer illness code, self-reported: hypertension	20002_1065
11	LSP1	Minor_Salivary_Gland	10.6518	1.71026e-26	0.042967	0.499307	Non-cancer illness code, self-reported: hypertension	20002_1065
11	LSP1	Ovary	10.6518	1.71026e-26	0.031059	0.813875	Non-cancer illness code, self-reported: hypertension	20002_1065
11	LSP1	Pituitary	-10.6518	1.71026e-26	0.0289855	0.474124	Non-cancer illness code, self-reported: hypertension	20002_1065
11	LSP1	Prostate	-10.6518	1.71026e-26	0.0405317	0.118702	Non-cancer illness code, self-reported: hypertension	20002_1065
11	LSP1	Skin_Not_Sun_Exposed_Suprapubic	10.6518	1.71026e-26	0.012708	0.958065	Non-cancer illness code, self-reported: hypertension	20002_1065
11	LSP1	Small_Intestine_Terminal_Ileum	-10.6518	1.71026e-26	0.0115398	0.0442043	Non-cancer illness code, self-reported: hypertension	20002_1065
11	LSP1	Spleen	-10.6518	1.71026e-26	0.0421333	0.0391548	Non-cancer illness code, self-reported: hypertension	20002_1065
11	LSP1	Stomach	10.6518	1.71026e-26	0.0259364	0.0237209	Non-cancer illness code, self-reported: hypertension	20002_1065
11	LSP1	Testis	-10.6518	1.71026e-26	0.0398805	0.147011	Non-cancer illness code, self-reported: hypertension	20002_1065
11	LSP1	Thyroid	-10.6518	1.71026e-26	0.0174521	0.112909	Non-cancer illness code, self-reported: hypertension	20002_1065
11	LSP1	Uterus	10.6518	1.71026e-26	0.045868	0.0673445	Non-cancer illness code, self-reported: hypertension	20002_1065
11	LSP1	Vagina	10.6518	1.71026e-26	0.0266563	0.25522	Non-cancer illness code, self-reported: hypertension	20002_1065
11	LSP1	Whole_Blood	-10.6518	1.71026e-26	0.0157683	0.360857	Non-cancer illness code, self-reported: hypertension	20002_1065
4	FGF5	Brain_Cerebellar	-10.6178	2.46297e-26	0.138455	0.000454365	Non-cancer illness code, self-reported: hypertension	20002_1065
4	BMP3	Brain_Cerebellar	10.6178	2.46297e-26	0.129784	0.00151034	Non-cancer illness code, self-reported: hypertension	20002_1065
4	BMP3	Brain_Hippocampus	10.6178	2.46297e-26	0.0438459	0.0736847	Non-cancer illness code, self-reported: hypertension	20002_1065
4	BMP3	Vagina	10.6178	2.46297e-26	0.0219284	0.67523	Non-cancer illness code, self-reported: hypertension	20002_1065
2	KCNK3	Pituitary	10.6002	2.97482e-26	0.0163348	0.12646	Non-cancer illness code, self-reported: hypertension	20002_1065
11	PRR33	Esophagus_Muscularis	10.594	3.17683e-26	0.0303563	0.840571	Non-cancer illness code, self-reported: hypertension	20002_1065
11	PRR33	Heart_Left_Ventricle	10.5927	3.2218e-26	0.0139823	0.311258	Non-cancer illness code, self-reported: hypertension	20002_1065
11	PRR33	Adipose_Visceral_Omentum	10.5857	3.47234e-26	0.0219748	0.668037	Non-cancer illness code, self-reported: hypertension	20002_1065
11	PRR33	Vagina	10.5842	3.52924e-26	0.0323998	0.497469	Non-cancer illness code, self-reported: hypertension	20002_1065
15	FURIN	Testis	10.5681	4.1905e-26	0.0429748	0.0376552	Non-cancer illness code, self-reported: hypertension	20002_1065
2	KCNK3	Brain_Putamen	-10.5266	6.51558e-26	0.0649822	0.0536905	Non-cancer illness code, self-reported: hypertension	20002_1065
11	PRR33	Skin_Not_Sun_Exposed_Suprapubic	10.5259	6.56533e-26	0.0109055	0.951908	Non-cancer illness code, self-reported: hypertension	20002_1065
15	CYP1A1	Pituitary	10.5054	8.15351e-26	0.0283247	0.233077	Non-cancer illness code, self-reported: hypertension	20002_1065
15	CYP1A1	Esophagus_Muscularis	10.4388	1.64855e-25	0.0400953	0.000494137	Non-cancer illness code, self-reported: hypertension	20002_1065
15	CYP1A1	Artery_Tibial	10.4341	1.73298e-25	0.016975	0.0218362	Non-cancer illness code, self-reported: hypertension	20002_1065
1	MAD2L2	Brain_Anterior	-10.4312	1.78618e-25	0.0607728	0.0956353	Non-cancer illness code, self-reported: hypertension	20002_1065
15	CYP1A1	Adipose_Visceral_Omentum	10.4285	1.83798e-25	0.0623113	9.31466e-06	Non-cancer illness code, self-reported: hypertension	20002_1065
15	FURIN	Artery_Aorta	10.4258	1.89121e-25	0.0283382	0.0611035	Non-cancer illness code, self-reported: hypertension	20002_1065
11	PRR33	Liver	-10.3931	2.66547e-25	0.048857	0.0321965	Non-cancer illness code, self-reported: hypertension	20002_1065
15	CYP1A1	Muscle_Skeletal	10.3906	2.73567e-25	0.0709515	2.9314e-09	Non-cancer illness code, self-reported: hypertension	20002_1065
2	KCNK3	Brain_Cerebellum	10.3885	2.79572e-25	0.0354633	0.417264	Non-cancer illness code, self-reported: hypertension	20002_1065
11	PRR33	Adrenal_Gland	10.3416	4.56932e-25	0.0442165	0.647911	Non-cancer illness code, self-reported: hypertension	20002_1065
6	HINT3	Prostate	10.3191	5.7762e-25	0.0204109	0.967161	Non-cancer illness code, self-reported: hypertension	20002_1065
15	CYP1A1	Esophagus_Gastroesophageal_Junction	10.3155	5.99834e-25	0.0619867	0.00278788	Non-cancer illness code, self-reported: hypertension	20002_1065
11	PRR33	Pituitary	10.3022	6.88394e-25	0.0190736	0.0954141	Non-cancer illness code, self-reported: hypertension	20002_1065
15	CYP1A1	Nerve_Tibial	10.2995	7.08057e-25	0.0457954	0.000344302	Non-cancer illness code, self-reported: hypertension	20002_1065
11	PRR33	Brain_Hypothalamus	10.2769	8.95194e-25	0.0203364	0.0575326	Non-cancer illness code, self-reported: hypertension	20002_1065
2	KCNK3	Brain_Cerebellar	10.2516	1.16428e-24	0.061549	0.0395932	Non-cancer illness code, self-reported: hypertension	20002_1065
11	TSSC4	Brain_Amygdala	-10.2479	1.20943e-24	0.0165825	0.322099	Non-cancer illness code, self-reported: hypertension	20002_1065
15	CYP1A1	Breast_Mammary_Tissue	10.2214	1.59058e-24	0.055914	0.000116007	Non-cancer illness code, self-reported: hypertension	20002_1065
15	FURIN	Pancreas	-10.2188	1.63309e-24	0.0191627	0.0138316	Non-cancer illness code, self-reported: hypertension	20002_1065
15	CYP1A1	Adipose_Subcutaneous	10.2106	1.77713e-24	0.0613866	4.29397e-07	Non-cancer illness code, self-reported: hypertension	20002_1065
10	CDK1	Skin_Not_Sun_Exposed_Suprapubic	10.2024	1.93432e-24	0.0103439	0.092086	Non-cancer illness code, self-reported: hypertension	20002_1065
15	FURIN	Brain_Hypothalamus	10.1963	2.06014e-24	0.0333422	0.908192	Non-cancer illness code, self-reported: hypertension	20002_1065
15	LMAN1L	Small_Intestine_Terminal_Ileum	-10.1768	2.51703e-24	0.0429095	0.838511	Non-cancer illness code, self-reported: hypertension	20002_1065
15	CYP1A1	Minor_Salivary_Gland	10.0947	5.82884e-24	0.163955	0.00141067	Non-cancer illness code, self-reported: hypertension	20002_1065
15	CYP1A1	Heart_Atrial_Appendage	10.0867	6.3291e-24	0.033955	0.00845849	Non-cancer illness code, self-reported: hypertension	20002_1065
15	COX5A	Breast_Mammary_Tissue	-10.0825	6.60245e-24	0.0484787	0.519143	Non-cancer illness code, self-reported: hypertension	20002_1065
15	ODF3L1	Esophagus_Gastroesophageal_Junction	-10.0825	6.60245e-24	0.0164227	0.154547	Non-cancer illness code, self-reported: hypertension	20002_1065
15	TBC1D21	Ovary	10.0825	6.60245e-24	0.0469971	0.101198	Non-cancer illness code, self-reported: hypertension	20002_1065
15	FURIN	Artery_Tibial	10.0612	8.20061e-24	0.0236995	0.0102097	Non-cancer illness code, self-reported: hypertension	20002_1065
11	PRR33	Whole_Blood	-10.0511	9.08759e-24	0.0168309	0.060657	Non-cancer illness code, self-reported: hypertension	20002_1065
15	CYP1A1	Uterus	10.0224	1.21567e-23	0.0302518	0.541719	Non-cancer illness code, self-reported: hypertension	20002_1065
11	PRR33	Brain_Putamen	10.0177	1.27411e-23	0.0113764	0.35252	Non-cancer illness code, self-reported: hypertension	20002_1065
15	FURIN	Brain_Hippocampus	9.98367	1.79687e-23	0.0435818	0.43654	Non-cancer illness code, self-reported: hypertension	20002_1065
11	PRR33	Nerve_Tibial	9.96729	2.11942e-23	0.0172096	0.0107567	Non-cancer illness code, self-reported: hypertension	20002_1065
15	CYP1A1	Colon_Transverse	9.94706	2.59734e-23	0.0787921	0.00432973	Non-cancer illness code, self-reported: hypertension	20002_1065
15	CYP1A1	Heart_Left_Ventricle	9.94691	2.60126e-23	0.0279614	0.0178979	Non-cancer illness code, self-reported: hypertension	20002_1065
15	CYP1A1	Artery_Coronary	9.93769	2.85381e-23	0.0389656	0.0480949	Non-cancer illness code, self-reported: hypertension	20002_1065
2	DNAJC5G	Artery_Coronary	-9.93768	2.85396e-23	0.018679	0.551224	Non-cancer illness code, self-reported: hypertension	20002_1065
2	PREB	Colon_Transverse	9.93768	2.85396e-23	0.0125535	0.826561	Non-cancer illness code, self-reported: hypertension	20002_1065
2	DRC1	Stomach	-9.93768	2.85396e-23	0.0158182	0.771412	Non-cancer illness code, self-reported: hypertension	20002_1065
15	FURIN	Colon_Sigmoid	9.91507	3.57988e-23	0.0104516	0.345384	Non-cancer illness code, self-reported: hypertension	20002_1065
15	CYP1A1	Artery_Aorta	9.90043	4.14492e-23	0.0130765	0.23004	Non-cancer illness code, self-reported: hypertension	20002_1065
2	KCNK3	Brain_Hypothalamus	-9.83802	7.72141e-23	0.0419068	0.454719	Non-cancer illness code, self-reported: hypertension	20002_1065
11	PRR33	Esophagus_Gastroesophageal_Junction	9.80868	1.03306e-22	0.0160301	0.541732	Non-cancer illness code, self-reported: hypertension	20002_1065
3	NEK10	Adipose_Visceral_Omentum	-9.71701	2.55175e-22	0.0204019	0.00102883	Non-cancer illness code, self-reported: hypertension	20002_1065
3	NEK10	Ovary	-9.68746	3.40903e-22	0.0962906	0.329129	Non-cancer illness code, self-reported: hypertension	20002_1065
2	KCNK3	Nerve_Tibial	9.67889	3.70712e-22	0.0147096	0.249321	Non-cancer illness code, self-reported: hypertension	20002_1065
15	CYP1A1	Lung	9.6654	4.22978e-22	0.037231	0.000508267	Non-cancer illness code, self-reported: hypertension	20002_1065
15	CYP1A1	Pancreas	9.66046	4.43862e-22	0.0455739	0.768096	Non-cancer illness code, self-reported: hypertension	20002_1065
3	NEK10	Brain_Spinal	-9.65257	4.79404e-22	0.0901051	0.000104213	Non-cancer illness code, self-reported: hypertension	20002_1065
3	NEK10	Liver	9.65082	4.87635e-22	0.174316	1.68932e-06	Non-cancer illness code, self-reported: hypertension	20002_1065
15	FURIN	Brain_Spinal	9.60436	7.66299e-22	0.0275729	0.291781	Non-cancer illness code, self-reported: hypertension	20002_1065
15	CSK	Adipose_Subcutaneous	9.57536	1.01503e-21	0.0268781	0.00188147	Non-cancer illness code, self-reported: hypertension	20002_1065
15	CSK	Adipose_Visceral_Omentum	9.57536	1.01503e-21	0.0309936	0.0243647	Non-cancer illness code, self-reported: hypertension	20002_1065
15	CSK	Adrenal_Gland	9.57536	1.01503e-21	0.0210176	0.0173586	Non-cancer illness code, self-reported: hypertension	20002_1065
15	CSK	Artery_Aorta	9.57536	1.01503e-21	0.0713715	3.48925e-05	Non-cancer illness code, self-reported: hypertension	20002_1065
15	CSK	Artery_Coronary	9.57536	1.01503e-21	0.0589537	0.751724	Non-cancer illness code, self-reported: hypertension	20002_1065
15	CSK	Artery_Tibial	9.57536	1.01503e-21	0.0208045	0.0758877	Non-cancer illness code, self-reported: hypertension	20002_1065
15	CSK	Brain_Amygdala	9.57536	1.01503e-21	0.0161237	0.209041	Non-cancer illness code, self-reported: hypertension	20002_1065
15	CSK	Brain_Anterior	9.57536	1.01503e-21	0.0976351	0.00135732	Non-cancer illness code, self-reported: hypertension	20002_1065
15	CSK	Brain_Caudate	9.57536	1.01503e-21	0.0248191	0.942845	Non-cancer illness code, self-reported: hypertension	20002_1065
15	CSK	Brain_Cerebellar	-9.57536	1.01503e-21	0.0450268	0.75875	Non-cancer illness code, self-reported: hypertension	20002_1065
15	CSK	Brain_Cerebellum	-9.57536	1.01503e-21	0.0625197	0.148124	Non-cancer illness code, self-reported: hypertension	20002_1065
15	CSK	Brain_Cortex	9.57536	1.01503e-21	0.0548251	0.365493	Non-cancer illness code, self-reported: hypertension	20002_1065
15	CSK	Brain_Frontal	9.57536	1.01503e-21	0.0514743	0.0688702	Non-cancer illness code, self-reported: hypertension	20002_1065
15	CSK	Brain_Hippocampus	9.57536	1.01503e-21	0.0287327	0.180369	Non-cancer illness code, self-reported: hypertension	20002_1065
15	CSK	Brain_Hypothalamus	9.57536	1.01503e-21	0.0120094	0.133685	Non-cancer illness code, self-reported: hypertension	20002_1065
15	CSK	Brain_Nucleus	9.57536	1.01503e-21	0.0495157	0.933983	Non-cancer illness code, self-reported: hypertension	20002_1065
15	CSK	Brain_Putamen	9.57536	1.01503e-21	0.0444192	0.0145449	Non-cancer illness code, self-reported: hypertension	20002_1065
15	CSK	Brain_Spinal	9.57536	1.01503e-21	0.0319821	0.266983	Non-cancer illness code, self-reported: hypertension	20002_1065
15	CSK	Breast_Mammary_Tissue	9.57536	1.01503e-21	0.0223334	0.0849527	Non-cancer illness code, self-reported: hypertension	20002_1065
15	CSK	Cells_EBV_transformed_lymphocytes	9.57536	1.01503e-21	0.0352891	0.421209	Non-cancer illness code, self-reported: hypertension	20002_1065
15	CSK	Colon_Transverse	9.57536	1.01503e-21	0.0181967	0.910383	Non-cancer illness code, self-reported: hypertension	20002_1065
15	CSK	Esophagus_Mucosa	9.57536	1.01503e-21	0.0184828	0.0674491	Non-cancer illness code, self-reported: hypertension	20002_1065
15	LMAN1L	Esophagus_Mucosa	-9.57536	1.01503e-21	0.167634	0	Non-cancer illness code, self-reported: hypertension	20002_1065
15	CSK	Esophagus_Muscularis	9.57536	1.01503e-21	0.0172312	0.190229	Non-cancer illness code, self-reported: hypertension	20002_1065
15	CSK	Heart_Atrial_Appendage	9.57536	1.01503e-21	0.0164014	0.210684	Non-cancer illness code, self-reported: hypertension	20002_1065
15	CSK	Heart_Left_Ventricle	9.57536	1.01503e-21	0.0552532	0.00179473	Non-cancer illness code, self-reported: hypertension	20002_1065
15	CSK	Liver	-9.57536	1.01503e-21	0.0420628	0.310265	Non-cancer illness code, self-reported: hypertension	20002_1065
15	CSK	Lung	9.57536	1.01503e-21	0.0786079	5.85862e-07	Non-cancer illness code, self-reported: hypertension	20002_1065
15	CSK	Minor_Salivary_Gland	9.57536	1.01503e-21	0.0327998	0.0143014	Non-cancer illness code, self-reported: hypertension	20002_1065
15	CSK	Muscle_Skeletal	9.57536	1.01503e-21	0.0129682	0.113879	Non-cancer illness code, self-reported: hypertension	20002_1065
15	CSK	Ovary	9.57536	1.01503e-21	0.056383	0.0283228	Non-cancer illness code, self-reported: hypertension	20002_1065
15	CSK	Pancreas	9.57536	1.01503e-21	0.0263242	0.871562	Non-cancer illness code, self-reported: hypertension	20002_1065
15	CSK	Pituitary	9.57536	1.01503e-21	0.0292841	0.952237	Non-cancer illness code, self-reported: hypertension	20002_1065
15	CSK	Prostate	9.57536	1.01503e-21	0.0369235	0.770431	Non-cancer illness code, self-reported: hypertension	20002_1065
15	CSK	Skin_Not_Sun_Exposed_Suprapubic	9.57536	1.01503e-21	0.0165248	0.540157	Non-cancer illness code, self-reported: hypertension	20002_1065
15	CSK	Skin_Sun_Exposed_Lower_leg	9.57536	1.01503e-21	0.0120892	0.539754	Non-cancer illness code, self-reported: hypertension	20002_1065
15	CSK	Small_Intestine_Terminal_Ileum	9.57536	1.01503e-21	0.0246659	0.10764	Non-cancer illness code, self-reported: hypertension	20002_1065
15	CSK	Spleen	9.57536	1.01503e-21	0.153131	4.78799e-07	Non-cancer illness code, self-reported: hypertension	20002_1065
15	CSK	Thyroid	9.57536	1.01503e-21	0.0377773	0.000914139	Non-cancer illness code, self-reported: hypertension	20002_1065
15	CSK	Uterus	9.57536	1.01503e-21	0.0215134	0.14931	Non-cancer illness code, self-reported: hypertension	20002_1065
15	CSK	Vagina	9.57536	1.01503e-21	0.0622954	0.57802	Non-cancer illness code, self-reported: hypertension	20002_1065
15	CSK	Whole_Blood	9.57536	1.01503e-21	0.0143577	0.0310197	Non-cancer illness code, self-reported: hypertension	20002_1065
2	KCNK3	Thyroid	9.51465	1.82333e-21	0.0194682	0.123328	Non-cancer illness code, self-reported: hypertension	20002_1065
11	TRIM49B	Cells_EBV_transformed_lymphocytes	9.51312	1.85028e-21	0.0374838	0.577337	Non-cancer illness code, self-reported: hypertension	20002_1065
3	NEK10	Adipose_Subcutaneous	-9.49757	2.14851e-21	0.0186712	0.15931	Non-cancer illness code, self-reported: hypertension	20002_1065
11	SLC39A13	Skin_Sun_Exposed_Lower_leg	-9.46925	2.81866e-21	0.0200476	0.0040074	Non-cancer illness code, self-reported: hypertension	20002_1065
11	LSP1	Nerve_Tibial	9.46613	2.90418e-21	0.0502207	1.28461e-05	Non-cancer illness code, self-reported: hypertension	20002_1065
11	TNNT3	Skin_Not_Sun_Exposed_Suprapubic	9.46356	2.97639e-21	0.270417	0	Non-cancer illness code, self-reported: hypertension	20002_1065
3	NEK10	Artery_Tibial	-9.43627	3.86276e-21	0.0132822	0.505688	Non-cancer illness code, self-reported: hypertension	20002_1065
15	CYP1A1	Colon_Sigmoid	9.41176	4.87896e-21	0.0614466	0.00342394	Non-cancer illness code, self-reported: hypertension	20002_1065
19	MAP2K7	Brain_Cortex	-9.3994	5.48751e-21	0.0422248	0.030853	Non-cancer illness code, self-reported: hypertension	20002_1065
11	SLC39A13	Skin_Not_Sun_Exposed_Suprapubic	-9.39769	5.57715e-21	0.0407081	0.0161017	Non-cancer illness code, self-reported: hypertension	20002_1065
15	CYP1A1	Stomach	9.39606	5.6646e-21	0.0290654	0.209384	Non-cancer illness code, self-reported: hypertension	20002_1065
15	CPLX3	Esophagus_Mucosa	-9.38527	6.27554e-21	0.135131	9.51905e-13	Non-cancer illness code, self-reported: hypertension	20002_1065
3	NEK10	Small_Intestine_Terminal_Ileum	9.37903	6.65839e-21	0.0467416	0.974894	Non-cancer illness code, self-reported: hypertension	20002_1065
11	TNNT3	Spleen	-9.35733	8.17762e-21	0.222596	4.41984e-11	Non-cancer illness code, self-reported: hypertension	20002_1065
17	ACE	Ovary	9.3544	8.40784e-21	0.135452	0.23417	Non-cancer illness code, self-reported: hypertension	20002_1065
17	ACE	Prostate	9.34398	9.27764e-21	0.0776509	0.362179	Non-cancer illness code, self-reported: hypertension	20002_1065
17	ACE	Brain_Spinal	9.33575	1.00282e-20	0.0754543	0.920148	Non-cancer illness code, self-reported: hypertension	20002_1065
17	ACE	Brain_Cerebellum	9.32947	1.06405e-20	0.164953	8.94724e-07	Non-cancer illness code, self-reported: hypertension	20002_1065
17	ACE	Esophagus_Gastroesophageal_Junction	9.31473	1.22268e-20	0.0527623	0.0381512	Non-cancer illness code, self-reported: hypertension	20002_1065
17	ACE	Pituitary	9.31251	1.24845e-20	0.0160923	0.306868	Non-cancer illness code, self-reported: hypertension	20002_1065
3	NEK10	Esophagus_Muscularis	-9.31006	1.27763e-20	0.0466741	0.0139701	Non-cancer illness code, self-reported: hypertension	20002_1065
15	FURIN	Brain_Anterior	9.30916	1.28846e-20	0.0173291	0.332576	Non-cancer illness code, self-reported: hypertension	20002_1065
6	IYD	Skin_Sun_Exposed_Lower_leg	-9.2985	1.42441e-20	0.0244567	0.0466015	Non-cancer illness code, self-reported: hypertension	20002_1065
5	HAVCR2	Spleen	9.27521	1.77269e-20	0.0572747	0.0782972	Non-cancer illness code, self-reported: hypertension	20002_1065
3	SLC4A7	Brain_Hypothalamus	9.27172	1.83166e-20	0.0323851	0.770977	Non-cancer illness code, self-reported: hypertension	20002_1065
17	ACE	Brain_Amygdala	9.23581	2.56345e-20	0.0452796	0.206273	Non-cancer illness code, self-reported: hypertension	20002_1065
11	CREB3L1	Pancreas	-9.22323	2.88283e-20	0.0468139	0.00573847	Non-cancer illness code, self-reported: hypertension	20002_1065
17	PECAM1	Brain_Amygdala	-9.21586	3.08793e-20	0.0211294	0.160149	Non-cancer illness code, self-reported: hypertension	20002_1065
17	PECAM1	Brain_Hypothalamus	-9.21586	3.08793e-20	0.0488977	0.472773	Non-cancer illness code, self-reported: hypertension	20002_1065
17	PECAM1	Brain_Nucleus	-9.21586	3.08793e-20	0.0432404	0.706105	Non-cancer illness code, self-reported: hypertension	20002_1065
17	PECAM1	Nerve_Tibial	-9.21586	3.08793e-20	0.0262385	0.0591342	Non-cancer illness code, self-reported: hypertension	20002_1065
17	ACE	Uterus	9.21302	3.17083e-20	0.0590151	0.0298956	Non-cancer illness code, self-reported: hypertension	20002_1065
17	ACE	Artery_Tibial	9.2126	3.18332e-20	0.014734	0.0345988	Non-cancer illness code, self-reported: hypertension	20002_1065
11	PRR33	Artery_Coronary	9.20566	3.39572e-20	0.0363299	0.230896	Non-cancer illness code, self-reported: hypertension	20002_1065
15	CYP1A1	Thyroid	9.18652	4.05759e-20	0.0455719	2.80642e-05	Non-cancer illness code, self-reported: hypertension	20002_1065
11	FAM180B	Nerve_Tibial	9.17605	4.47195e-20	0.0101343	0.503328	Non-cancer illness code, self-reported: hypertension	20002_1065
11	NDUFS3	Heart_Atrial_Appendage	-9.16841	4.80047e-20	0.0313646	0.00717463	Non-cancer illness code, self-reported: hypertension	20002_1065
3	SLC4A7	Liver	9.16136	5.12473e-20	0.107422	0.0024409	Non-cancer illness code, self-reported: hypertension	20002_1065
17	ACE	Artery_Aorta	9.13803	6.36024e-20	0.0171734	0.0578901	Non-cancer illness code, self-reported: hypertension	20002_1065
11	PRR33	Cells_EBV_transformed_lymphocytes	-9.11969	7.53381e-20	0.0575299	0.296913	Non-cancer illness code, self-reported: hypertension	20002_1065
17	ACE	Brain_Hypothalamus	9.10459	8.65966e-20	0.0709223	0.464679	Non-cancer illness code, self-reported: hypertension	20002_1065
15	FURIN	Brain_Frontal	9.08209	1.06508e-19	0.0594764	0.107698	Non-cancer illness code, self-reported: hypertension	20002_1065
11	RAPSN	Nerve_Tibial	-9.06408	1.25656e-19	0.043731	0.000287973	Non-cancer illness code, self-reported: hypertension	20002_1065
11	NR1H3	Ovary	-9.05863	1.32094e-19	0.0795278	0.0123331	Non-cancer illness code, self-reported: hypertension	20002_1065
15	CYP1A1	Prostate	9.04866	1.4473e-19	0.0321037	0.437626	Non-cancer illness code, self-reported: hypertension	20002_1065
2	KCNK3	Spleen	9.03462	1.64573e-19	0.0314946	0.788151	Non-cancer illness code, self-reported: hypertension	20002_1065
11	NR1H3	Adipose_Visceral_Omentum	-9.03235	1.68021e-19	0.0141094	0.189544	Non-cancer illness code, self-reported: hypertension	20002_1065
2	KCNK3	Prostate	9.02384	1.8161e-19	0.013828	0.394588	Non-cancer illness code, self-reported: hypertension	20002_1065
17	ACE	Heart_Left_Ventricle	9.01962	1.88741e-19	0.026691	0.0408576	Non-cancer illness code, self-reported: hypertension	20002_1065
11	NR1H3	Brain_Anterior	-9.01759	1.92264e-19	0.126612	0.0173445	Non-cancer illness code, self-reported: hypertension	20002_1065
1	CLCN6	Brain_Nucleus	-9.00865	2.08606e-19	0.061483	0.694921	Non-cancer illness code, self-reported: hypertension	20002_1065
1	CLCN6	Artery_Tibial	-9.00847	2.0896e-19	0.0701978	1.35082e-08	Non-cancer illness code, self-reported: hypertension	20002_1065
1	CLCN6	Colon_Sigmoid	-8.9988	2.28203e-19	0.0247924	0.0944706	Non-cancer illness code, self-reported: hypertension	20002_1065
1	CLCN6	Skin_Sun_Exposed_Lower_leg	-8.99774	2.30421e-19	0.0360848	0.0036149	Non-cancer illness code, self-reported: hypertension	20002_1065
1	CLCN6	Stomach	-8.99424	2.37872e-19	0.011732	0.975321	Non-cancer illness code, self-reported: hypertension	20002_1065
1	CLCN6	Cells_EBV_transformed_lymphocytes	-8.9936	2.3927e-19	0.0380959	0.570276	Non-cancer illness code, self-reported: hypertension	20002_1065
17	ACE	Cells_Cultured_fibroblasts	8.99249	2.41701e-19	0.126601	8.68194e-14	Non-cancer illness code, self-reported: hypertension	20002_1065
11	ACP2	Esophagus_Mucosa	8.98889	2.49732e-19	0.166697	0	Non-cancer illness code, self-reported: hypertension	20002_1065
11	NR1H3	Breast_Mammary_Tissue	-8.9796	2.71752e-19	0.0475256	0.00247648	Non-cancer illness code, self-reported: hypertension	20002_1065
11	NR1H3	Brain_Nucleus	-8.97868	2.7404e-19	0.0834097	0.00788678	Non-cancer illness code, self-reported: hypertension	20002_1065
11	NR1H3	Brain_Spinal	-8.97697	2.78327e-19	0.0995633	0.0444933	Non-cancer illness code, self-reported: hypertension	20002_1065
3	NEK10	Lung	8.9739	2.86196e-19	0.0134618	0.229228	Non-cancer illness code, self-reported: hypertension	20002_1065
17	ACE	Spleen	8.97076	2.9448e-19	0.0505511	0.0764339	Non-cancer illness code, self-reported: hypertension	20002_1065
11	SLC39A13	Cells_Cultured_fibroblasts	8.96697	3.04789e-19	0.010445	0.199698	Non-cancer illness code, self-reported: hypertension	20002_1065
17	ACE	Brain_Nucleus	8.96595	3.07609e-19	0.0157611	0.547412	Non-cancer illness code, self-reported: hypertension	20002_1065
15	FURIN	Brain_Nucleus	8.95808	3.3038e-19	0.0566156	0.191219	Non-cancer illness code, self-reported: hypertension	20002_1065
1	CLCN6	Artery_Coronary	-8.95752	3.32049e-19	0.0495675	0.0450378	Non-cancer illness code, self-reported: hypertension	20002_1065
11	AGBL2	Adipose_Subcutaneous	-8.95525	3.38967e-19	0.0194193	0.310339	Non-cancer illness code, self-reported: hypertension	20002_1065
11	AGBL2	Adipose_Visceral_Omentum	-8.95525	3.38967e-19	0.0348219	0.0796498	Non-cancer illness code, self-reported: hypertension	20002_1065
11	AGBL2	Adrenal_Gland	-8.95525	3.38967e-19	0.0546654	0.607665	Non-cancer illness code, self-reported: hypertension	20002_1065
11	AGBL2	Artery_Aorta	-8.95525	3.38967e-19	0.0578632	0.000122795	Non-cancer illness code, self-reported: hypertension	20002_1065
11	AGBL2	Artery_Coronary	-8.95525	3.38967e-19	0.0336687	0.9703	Non-cancer illness code, self-reported: hypertension	20002_1065
11	AGBL2	Artery_Tibial	-8.95525	3.38967e-19	0.0227559	0.330832	Non-cancer illness code, self-reported: hypertension	20002_1065
11	AGBL2	Brain_Amygdala	-8.95525	3.38967e-19	0.0532374	0.690303	Non-cancer illness code, self-reported: hypertension	20002_1065
11	AGBL2	Brain_Anterior	-8.95525	3.38967e-19	0.0499131	0.898815	Non-cancer illness code, self-reported: hypertension	20002_1065
11	AGBL2	Brain_Caudate	-8.95525	3.38967e-19	0.0488217	0.876495	Non-cancer illness code, self-reported: hypertension	20002_1065
11	AGBL2	Brain_Cerebellar	-8.95525	3.38967e-19	0.055917	0.0635243	Non-cancer illness code, self-reported: hypertension	20002_1065
11	AGBL2	Brain_Cerebellum	-8.95525	3.38967e-19	0.0576798	0.0130841	Non-cancer illness code, self-reported: hypertension	20002_1065
11	AGBL2	Brain_Cortex	-8.95525	3.38967e-19	0.117459	0.119065	Non-cancer illness code, self-reported: hypertension	20002_1065
11	AGBL2	Brain_Frontal	-8.95525	3.38967e-19	0.0243074	0.629569	Non-cancer illness code, self-reported: hypertension	20002_1065
11	AGBL2	Brain_Hippocampus	-8.95525	3.38967e-19	0.0248974	0.0449054	Non-cancer illness code, self-reported: hypertension	20002_1065
11	AGBL2	Brain_Hypothalamus	-8.95525	3.38967e-19	0.0381125	0.550619	Non-cancer illness code, self-reported: hypertension	20002_1065
11	AGBL2	Brain_Nucleus	-8.95525	3.38967e-19	0.0107047	0.897929	Non-cancer illness code, self-reported: hypertension	20002_1065
11	AGBL2	Brain_Putamen	-8.95525	3.38967e-19	0.0253388	0.919363	Non-cancer illness code, self-reported: hypertension	20002_1065
11	AGBL2	Brain_Spinal	-8.95525	3.38967e-19	0.0755195	0.516028	Non-cancer illness code, self-reported: hypertension	20002_1065
11	AGBL2	Cells_EBV_transformed_lymphocytes	-8.95525	3.38967e-19	0.174553	0.283925	Non-cancer illness code, self-reported: hypertension	20002_1065
11	AGBL2	Colon_Sigmoid	-8.95525	3.38967e-19	0.0533039	0.00409914	Non-cancer illness code, self-reported: hypertension	20002_1065
11	AGBL2	Colon_Transverse	-8.95525	3.38967e-19	0.010403	0.660595	Non-cancer illness code, self-reported: hypertension	20002_1065
11	AGBL2	Esophagus_Gastroesophageal_Junction	-8.95525	3.38967e-19	0.0420805	0.543076	Non-cancer illness code, self-reported: hypertension	20002_1065
11	AGBL2	Esophagus_Mucosa	-8.95525	3.38967e-19	0.0514204	0.00277444	Non-cancer illness code, self-reported: hypertension	20002_1065
11	AGBL2	Esophagus_Muscularis	-8.95525	3.38967e-19	0.031367	0.0229043	Non-cancer illness code, self-reported: hypertension	20002_1065
11	AGBL2	Heart_Atrial_Appendage	-8.95525	3.38967e-19	0.0157724	0.0841057	Non-cancer illness code, self-reported: hypertension	20002_1065
11	AGBL2	Heart_Left_Ventricle	-8.95525	3.38967e-19	0.0402448	0.00811259	Non-cancer illness code, self-reported: hypertension	20002_1065
11	AGBL2	Liver	-8.95525	3.38967e-19	0.03635	0.167537	Non-cancer illness code, self-reported: hypertension	20002_1065
11	AGBL2	Minor_Salivary_Gland	-8.95525	3.38967e-19	0.0160332	0.822298	Non-cancer illness code, self-reported: hypertension	20002_1065
11	AGBL2	Muscle_Skeletal	-8.95525	3.38967e-19	0.0142948	0.00878775	Non-cancer illness code, self-reported: hypertension	20002_1065
11	AGBL2	Nerve_Tibial	-8.95525	3.38967e-19	0.0415026	0.000372166	Non-cancer illness code, self-reported: hypertension	20002_1065
11	AGBL2	Ovary	-8.95525	3.38967e-19	0.059062	0.36587	Non-cancer illness code, self-reported: hypertension	20002_1065
11	AGBL2	Pancreas	-8.95525	3.38967e-19	0.0398571	0.0276608	Non-cancer illness code, self-reported: hypertension	20002_1065
11	AGBL2	Pituitary	-8.95525	3.38967e-19	0.145381	5.63979e-06	Non-cancer illness code, self-reported: hypertension	20002_1065
11	AGBL2	Prostate	-8.95525	3.38967e-19	0.0254543	0.202209	Non-cancer illness code, self-reported: hypertension	20002_1065
11	AGBL2	Skin_Not_Sun_Exposed_Suprapubic	-8.95525	3.38967e-19	0.0148883	0.226571	Non-cancer illness code, self-reported: hypertension	20002_1065
11	AGBL2	Skin_Sun_Exposed_Lower_leg	-8.95525	3.38967e-19	0.0155629	0.682552	Non-cancer illness code, self-reported: hypertension	20002_1065
11	AGBL2	Small_Intestine_Terminal_Ileum	-8.95525	3.38967e-19	0.0470719	0.0372236	Non-cancer illness code, self-reported: hypertension	20002_1065
11	AGBL2	Spleen	-8.95525	3.38967e-19	0.0333394	0.348409	Non-cancer illness code, self-reported: hypertension	20002_1065
11	AGBL2	Stomach	-8.95525	3.38967e-19	0.0295559	0.633062	Non-cancer illness code, self-reported: hypertension	20002_1065
11	AGBL2	Thyroid	-8.95525	3.38967e-19	0.0440625	3.9963e-05	Non-cancer illness code, self-reported: hypertension	20002_1065
11	AGBL2	Uterus	-8.95525	3.38967e-19	0.0785703	0.921195	Non-cancer illness code, self-reported: hypertension	20002_1065
11	AGBL2	Vagina	-8.95525	3.38967e-19	0.0625062	0.03673	Non-cancer illness code, self-reported: hypertension	20002_1065
11	AGBL2	Whole_Blood	-8.95525	3.38967e-19	0.0108182	0.671061	Non-cancer illness code, self-reported: hypertension	20002_1065
17	ACE	Nerve_Tibial	8.9486	3.60034e-19	0.0534445	4.30167e-05	Non-cancer illness code, self-reported: hypertension	20002_1065
11	NR1H3	Brain_Hypothalamus	-8.94196	3.82327e-19	0.107752	0.0234983	Non-cancer illness code, self-reported: hypertension	20002_1065
1	CLCN6	Adipose_Visceral_Omentum	-8.94148	3.83981e-19	0.0617367	0.000512638	Non-cancer illness code, self-reported: hypertension	20002_1065
16	ACSM2B	Esophagus_Gastroesophageal_Junction	-8.94122	3.84897e-19	0.0289015	0.414478	Non-cancer illness code, self-reported: hypertension	20002_1065
11	NR1H3	Cells_Cultured_fibroblasts	-8.93315	4.14041e-19	0.0167315	0.909622	Non-cancer illness code, self-reported: hypertension	20002_1065
11	NR1H3	Vagina	-8.93139	4.20704e-19	0.0903395	0.0090238	Non-cancer illness code, self-reported: hypertension	20002_1065
11	NR1H3	Cells_EBV_transformed_lymphocytes	8.93063	4.23603e-19	0.158499	0.000458329	Non-cancer illness code, self-reported: hypertension	20002_1065
11	SLC39A13	Cells_EBV_transformed_lymphocytes	8.92912	4.2941e-19	0.0285524	0.360915	Non-cancer illness code, self-reported: hypertension	20002_1065
1	CLCN6	Esophagus_Muscularis	-8.92709	4.37371e-19	0.0506571	0.000107432	Non-cancer illness code, self-reported: hypertension	20002_1065
17	ACE	Brain_Cerebellar	8.91636	4.81856e-19	0.107352	0.000736572	Non-cancer illness code, self-reported: hypertension	20002_1065
17	ACE	Esophagus_Muscularis	8.91076	5.06833e-19	0.0378211	0.0395125	Non-cancer illness code, self-reported: hypertension	20002_1065
1	CLCN6	Esophagus_Gastroesophageal_Junction	-8.90036	5.56665e-19	0.0513776	0.00441542	Non-cancer illness code, self-reported: hypertension	20002_1065
17	ACE	Colon_Transverse	-8.89703	5.73587e-19	0.167905	1.31339e-12	Non-cancer illness code, self-reported: hypertension	20002_1065
11	NR1H3	Colon_Transverse	-8.89373	5.9091e-19	0.0696993	0.000139196	Non-cancer illness code, self-reported: hypertension	20002_1065
15	LMAN1L	Brain_Nucleus	-8.8922	5.99107e-19	0.0631608	0.888241	Non-cancer illness code, self-reported: hypertension	20002_1065
11	NR1H3	Spleen	-8.88762	6.24342e-19	0.0267926	0.398915	Non-cancer illness code, self-reported: hypertension	20002_1065
11	NR1H3	Adipose_Subcutaneous	-8.87423	7.04185e-19	0.0283781	0.00324054	Non-cancer illness code, self-reported: hypertension	20002_1065
1	CLCN6	Skin_Not_Sun_Exposed_Suprapubic	-8.86293	7.79398e-19	0.0774292	1.36407e-08	Non-cancer illness code, self-reported: hypertension	20002_1065
15	ULK3	Adipose_Subcutaneous	8.85422	8.4271e-19	0.110699	5.17484e-11	Non-cancer illness code, self-reported: hypertension	20002_1065
15	ULK3	Adipose_Visceral_Omentum	8.85422	8.4271e-19	0.143121	7.77156e-14	Non-cancer illness code, self-reported: hypertension	20002_1065
15	ULK3	Adrenal_Gland	8.85422	8.4271e-19	0.131001	1.11279e-06	Non-cancer illness code, self-reported: hypertension	20002_1065
15	ULK3	Artery_Aorta	8.85422	8.4271e-19	0.0435269	0.00139164	Non-cancer illness code, self-reported: hypertension	20002_1065
15	ULK3	Artery_Coronary	8.85422	8.4271e-19	0.0763225	0.0302019	Non-cancer illness code, self-reported: hypertension	20002_1065
15	ULK3	Artery_Tibial	8.85422	8.4271e-19	0.0312704	0.000827026	Non-cancer illness code, self-reported: hypertension	20002_1065
15	ULK3	Brain_Amygdala	8.85422	8.4271e-19	0.0289739	0.0372607	Non-cancer illness code, self-reported: hypertension	20002_1065
15	ULK3	Brain_Anterior	8.85422	8.4271e-19	0.0100129	0.265103	Non-cancer illness code, self-reported: hypertension	20002_1065
15	ULK3	Brain_Caudate	8.85422	8.4271e-19	0.0157548	0.290142	Non-cancer illness code, self-reported: hypertension	20002_1065
15	ULK3	Brain_Cerebellar	8.85422	8.4271e-19	0.0390841	0.678569	Non-cancer illness code, self-reported: hypertension	20002_1065
15	ULK3	Brain_Cortex	8.85422	8.4271e-19	0.0167086	0.038478	Non-cancer illness code, self-reported: hypertension	20002_1065
15	ULK3	Brain_Frontal	8.85422	8.4271e-19	0.0269187	0.715775	Non-cancer illness code, self-reported: hypertension	20002_1065
15	ULK3	Brain_Hippocampus	8.85422	8.4271e-19	0.0375908	0.0119088	Non-cancer illness code, self-reported: hypertension	20002_1065
15	ULK3	Brain_Hypothalamus	8.85422	8.4271e-19	0.0267652	0.158824	Non-cancer illness code, self-reported: hypertension	20002_1065
15	ULK3	Brain_Nucleus	8.85422	8.4271e-19	0.031896	0.371006	Non-cancer illness code, self-reported: hypertension	20002_1065
15	ULK3	Brain_Putamen	8.85422	8.4271e-19	0.0431217	0.121929	Non-cancer illness code, self-reported: hypertension	20002_1065
15	ULK3	Brain_Spinal	8.85422	8.4271e-19	0.0663881	0.0613706	Non-cancer illness code, self-reported: hypertension	20002_1065
15	ULK3	Breast_Mammary_Tissue	8.85422	8.4271e-19	0.108756	3.02171e-06	Non-cancer illness code, self-reported: hypertension	20002_1065
15	ULK3	Cells_Cultured_fibroblasts	8.85422	8.4271e-19	0.176697	0	Non-cancer illness code, self-reported: hypertension	20002_1065
15	ULK3	Cells_EBV_transformed_lymphocytes	8.85422	8.4271e-19	0.202447	1.46186e-06	Non-cancer illness code, self-reported: hypertension	20002_1065
15	ULK3	Colon_Sigmoid	8.85422	8.4271e-19	0.0478622	0.245549	Non-cancer illness code, self-reported: hypertension	20002_1065
15	ULK3	Colon_Transverse	8.85422	8.4271e-19	0.051453	0.0840156	Non-cancer illness code, self-reported: hypertension	20002_1065
15	ULK3	Esophagus_Gastroesophageal_Junction	8.85422	8.4271e-19	0.0636805	0.000324592	Non-cancer illness code, self-reported: hypertension	20002_1065
15	ULK3	Esophagus_Mucosa	-8.85422	8.4271e-19	0.0285922	0.231429	Non-cancer illness code, self-reported: hypertension	20002_1065
15	ULK3	Esophagus_Muscularis	8.85422	8.4271e-19	0.0194047	0.0388893	Non-cancer illness code, self-reported: hypertension	20002_1065
15	ULK3	Heart_Atrial_Appendage	8.85422	8.4271e-19	0.054001	0.00154381	Non-cancer illness code, self-reported: hypertension	20002_1065
15	ULK3	Heart_Left_Ventricle	8.85422	8.4271e-19	0.0422599	0.00206827	Non-cancer illness code, self-reported: hypertension	20002_1065
15	ULK3	Liver	8.85422	8.4271e-19	0.138332	1.96777e-06	Non-cancer illness code, self-reported: hypertension	20002_1065
15	ULK3	Lung	8.85422	8.4271e-19	0.0607407	9.23868e-05	Non-cancer illness code, self-reported: hypertension	20002_1065
15	ULK3	Minor_Salivary_Gland	8.85422	8.4271e-19	0.243611	7.30159e-08	Non-cancer illness code, self-reported: hypertension	20002_1065
15	ULK3	Muscle_Skeletal	8.85422	8.4271e-19	0.0472771	3.306e-06	Non-cancer illness code, self-reported: hypertension	20002_1065
15	ULK3	Nerve_Tibial	8.85422	8.4271e-19	0.02996	0.00855167	Non-cancer illness code, self-reported: hypertension	20002_1065
15	ULK3	Ovary	8.85422	8.4271e-19	0.155398	0.00221137	Non-cancer illness code, self-reported: hypertension	20002_1065
15	ULK3	Pancreas	8.85422	8.4271e-19	0.203939	8.05578e-13	Non-cancer illness code, self-reported: hypertension	20002_1065
15	ULK3	Pituitary	8.85422	8.4271e-19	0.0255226	0.160062	Non-cancer illness code, self-reported: hypertension	20002_1065
15	ULK3	Prostate	8.85422	8.4271e-19	0.0944604	0.00467594	Non-cancer illness code, self-reported: hypertension	20002_1065
15	ULK3	Small_Intestine_Terminal_Ileum	8.85422	8.4271e-19	0.0104039	0.7188	Non-cancer illness code, self-reported: hypertension	20002_1065
15	ULK3	Spleen	8.85422	8.4271e-19	0.193841	4.20047e-08	Non-cancer illness code, self-reported: hypertension	20002_1065
15	ULK3	Stomach	8.85422	8.4271e-19	0.109973	5.63159e-07	Non-cancer illness code, self-reported: hypertension	20002_1065
15	ULK3	Testis	8.85422	8.4271e-19	0.0866807	1.74079e-05	Non-cancer illness code, self-reported: hypertension	20002_1065
15	ULK3	Uterus	8.85422	8.4271e-19	0.05585	0.0495339	Non-cancer illness code, self-reported: hypertension	20002_1065
15	ULK3	Vagina	8.85422	8.4271e-19	0.0387903	0.022185	Non-cancer illness code, self-reported: hypertension	20002_1065
15	ULK3	Whole_Blood	8.85422	8.4271e-19	0.196146	0	Non-cancer illness code, self-reported: hypertension	20002_1065
2	KCNK3	Skin_Not_Sun_Exposed_Suprapubic	8.84734	8.96322e-19	0.0450802	0.000134056	Non-cancer illness code, self-reported: hypertension	20002_1065
11	NR1H3	Nerve_Tibial	-8.84706	8.98561e-19	0.0807941	3.86031e-07	Non-cancer illness code, self-reported: hypertension	20002_1065
11	TNNT3	Prostate	-8.84595	9.07521e-19	0.0232914	0.488979	Non-cancer illness code, self-reported: hypertension	20002_1065
11	NR1H3	Artery_Tibial	-8.84353	9.27397e-19	0.0160281	0.53502	Non-cancer illness code, self-reported: hypertension	20002_1065
11	NR1H3	Artery_Coronary	-8.84277	9.33707e-19	0.0361431	0.193136	Non-cancer illness code, self-reported: hypertension	20002_1065
17	ACE	Adrenal_Gland	8.84256	9.35468e-19	0.0720413	0.0079681	Non-cancer illness code, self-reported: hypertension	20002_1065
1	CLCN6	Cells_Cultured_fibroblasts	-8.83247	1.02387e-18	0.0583857	0.000456292	Non-cancer illness code, self-reported: hypertension	20002_1065
1	CLCN6	Liver	-8.81807	1.16447e-18	0.0295317	0.991134	Non-cancer illness code, self-reported: hypertension	20002_1065
11	NR1H3	Minor_Salivary_Gland	-8.8158	1.1883e-18	0.0299997	0.0274178	Non-cancer illness code, self-reported: hypertension	20002_1065
3	NEK10	Esophagus_Gastroesophageal_Junction	-8.81205	1.2288e-18	0.0153372	0.505417	Non-cancer illness code, self-reported: hypertension	20002_1065
1	CLCN6	Artery_Aorta	-8.80184	1.34589e-18	0.048756	0.00231744	Non-cancer illness code, self-reported: hypertension	20002_1065
17	ACE	Brain_Cortex	8.77804	1.66342e-18	0.083707	0.000273264	Non-cancer illness code, self-reported: hypertension	20002_1065
17	ACE	Adipose_Visceral_Omentum	8.76311	1.89933e-18	0.025451	0.0050861	Non-cancer illness code, self-reported: hypertension	20002_1065
11	SLC39A13	Esophagus_Mucosa	-8.73558	2.42412e-18	0.0230187	0.0149081	Non-cancer illness code, self-reported: hypertension	20002_1065
1	VPS13D	Artery_Coronary	-8.73229	2.49567e-18	0.0124181	0.832404	Non-cancer illness code, self-reported: hypertension	20002_1065
11	TSSC4	Cells_EBV_transformed_lymphocytes	-8.72823	2.58698e-18	0.0192193	0.842502	Non-cancer illness code, self-reported: hypertension	20002_1065
1	CLCN6	Breast_Mammary_Tissue	-8.71448	2.92085e-18	0.0119821	0.38963	Non-cancer illness code, self-reported: hypertension	20002_1065
17	ACE	Heart_Atrial_Appendage	8.70794	3.09442e-18	0.0143789	0.346415	Non-cancer illness code, self-reported: hypertension	20002_1065
1	CLCN6	Colon_Transverse	-8.6958	3.44384e-18	0.0282009	0.062596	Non-cancer illness code, self-reported: hypertension	20002_1065
2	KCNK3	Brain_Amygdala	-8.68724	3.71357e-18	0.125196	0.00222717	Non-cancer illness code, self-reported: hypertension	20002_1065
11	PTPMT1	Brain_Spinal	8.68091	3.92616e-18	0.0810132	0.00708091	Non-cancer illness code, self-reported: hypertension	20002_1065
11	OR4X2	Brain_Frontal	-8.67751	4.04528e-18	0.0158278	0.756082	Non-cancer illness code, self-reported: hypertension	20002_1065
11	PRR33	Brain_Amygdala	8.67628	4.08934e-18	0.0356827	0.827264	Non-cancer illness code, self-reported: hypertension	20002_1065
11	TNNT3	Brain_Caudate	-8.66838	4.38324e-18	0.0151537	0.833541	Non-cancer illness code, self-reported: hypertension	20002_1065
11	TNNT3	Skin_Sun_Exposed_Lower_leg	8.66431	4.54276e-18	0.144377	0	Non-cancer illness code, self-reported: hypertension	20002_1065
11	OR4S1	Brain_Hippocampus	8.64817	5.23318e-18	0.0256484	0.270883	Non-cancer illness code, self-reported: hypertension	20002_1065
11	CHRM4	Brain_Spinal	-8.64817	5.23318e-18	0.0459965	0.0178918	Non-cancer illness code, self-reported: hypertension	20002_1065
11	OR4B1	Skin_Not_Sun_Exposed_Suprapubic	-8.64817	5.23318e-18	0.0200891	0.4469	Non-cancer illness code, self-reported: hypertension	20002_1065
3	SLC4A7	Minor_Salivary_Gland	-8.63985	5.62847e-18	0.0552698	0.0930818	Non-cancer illness code, self-reported: hypertension	20002_1065
5	EBF1	Uterus	-8.63883	5.67912e-18	0.0700109	0.641304	Non-cancer illness code, self-reported: hypertension	20002_1065
11	NR1H3	Thyroid	-8.63709	5.76615e-18	0.0128535	0.397555	Non-cancer illness code, self-reported: hypertension	20002_1065
17	ACE	Brain_Anterior	8.60178	7.84873e-18	0.114145	0.00312156	Non-cancer illness code, self-reported: hypertension	20002_1065
15	UBE2Q2	Lung	8.60043	7.9418e-18	0.0101068	0.29543	Non-cancer illness code, self-reported: hypertension	20002_1065
11	PRR33	Brain_Spinal	8.59461	8.35511e-18	0.041039	0.127474	Non-cancer illness code, self-reported: hypertension	20002_1065
11	ARFGAP2	Artery_Coronary	-8.59336	8.44624e-18	0.0491988	0.734448	Non-cancer illness code, self-reported: hypertension	20002_1065
11	OR4X2	Vagina	-8.59336	8.44624e-18	0.0414584	0.797847	Non-cancer illness code, self-reported: hypertension	20002_1065
11	ARFGAP2	Pituitary	-8.5865	8.96588e-18	0.0372649	0.00499213	Non-cancer illness code, self-reported: hypertension	20002_1065
10	ADRB1	Artery_Aorta	8.58642	8.9718e-18	0.0122031	0.951446	Non-cancer illness code, self-reported: hypertension	20002_1065
17	ACE	Brain_Hippocampus	8.58151	9.3635e-18	0.0618092	0.0856592	Non-cancer illness code, self-reported: hypertension	20002_1065
11	NR1H3	Brain_Putamen	-8.56659	1.0659e-17	0.053504	0.0117251	Non-cancer illness code, self-reported: hypertension	20002_1065
10	ADRB1	Vagina	8.55786	1.14983e-17	0.0986704	0.0909916	Non-cancer illness code, self-reported: hypertension	20002_1065
11	FAM180B	Uterus	-8.55303	1.19899e-17	0.0973211	0.927435	Non-cancer illness code, self-reported: hypertension	20002_1065
11	NR1H3	Liver	-8.55164	1.21351e-17	0.179622	6.01107e-07	Non-cancer illness code, self-reported: hypertension	20002_1065
11	NR1H3	Brain_Hippocampus	-8.54515	1.28368e-17	0.0990105	0.0153525	Non-cancer illness code, self-reported: hypertension	20002_1065
1	CLCN6	Nerve_Tibial	-8.54343	1.30294e-17	0.0347676	0.0208678	Non-cancer illness code, self-reported: hypertension	20002_1065
11	NR1H3	Artery_Aorta	-8.53709	1.37641e-17	0.0934503	3.66069e-07	Non-cancer illness code, self-reported: hypertension	20002_1065
11	KBTBD4	Testis	-8.53438	1.40909e-17	0.0217008	0.87679	Non-cancer illness code, self-reported: hypertension	20002_1065
11	NR1H3	Colon_Sigmoid	-8.52359	1.54686e-17	0.075418	0.000147971	Non-cancer illness code, self-reported: hypertension	20002_1065
12	ACAD10	Ovary	-8.51864	1.61438e-17	0.0252524	0.113124	Non-cancer illness code, self-reported: hypertension	20002_1065
12	ACAD10	Uterus	-8.51864	1.61438e-17	0.172979	0.211516	Non-cancer illness code, self-reported: hypertension	20002_1065
12	ACAD10	Whole_Blood	-8.51864	1.61438e-17	0.0132051	0.00197732	Non-cancer illness code, self-reported: hypertension	20002_1065
11	NR1H3	Prostate	-8.49573	1.96691e-17	0.0721972	0.031917	Non-cancer illness code, self-reported: hypertension	20002_1065
10	ADRB1	Skin_Sun_Exposed_Lower_leg	-8.49527	1.97478e-17	0.0132084	0.0137532	Non-cancer illness code, self-reported: hypertension	20002_1065
11	TNNT3	Whole_Blood	-8.49387	1.99861e-17	0.038464	4.506e-05	Non-cancer illness code, self-reported: hypertension	20002_1065
12	ACAD10	Skin_Sun_Exposed_Lower_leg	-8.49026	2.06175e-17	0.0205217	0.00455394	Non-cancer illness code, self-reported: hypertension	20002_1065
10	ADRB1	Uterus	-8.46835	2.48892e-17	0.0722104	0.00774452	Non-cancer illness code, self-reported: hypertension	20002_1065
3	SLC4A7	Colon_Sigmoid	-8.45267	2.84713e-17	0.0483845	0.00911262	Non-cancer illness code, self-reported: hypertension	20002_1065
15	ULK3	Thyroid	8.44218	3.11465e-17	0.0691452	4.88945e-08	Non-cancer illness code, self-reported: hypertension	20002_1065
11	NR1H3	Heart_Atrial_Appendage	-8.43687	3.25943e-17	0.0611109	1.49355e-05	Non-cancer illness code, self-reported: hypertension	20002_1065
2	KCNK3	Brain_Anterior	8.41561	3.90848e-17	0.0839739	0.413316	Non-cancer illness code, self-reported: hypertension	20002_1065
1	CLCN6	Adipose_Subcutaneous	-8.41368	3.97342e-17	0.0355927	0.000962372	Non-cancer illness code, self-reported: hypertension	20002_1065
10	ELOVL3	Brain_Cerebellum	-8.4071	4.20273e-17	0.0216559	0.29872	Non-cancer illness code, self-reported: hypertension	20002_1065
10	PPRC1	Testis	-8.4071	4.20273e-17	0.030162	0.497357	Non-cancer illness code, self-reported: hypertension	20002_1065
11	OR4S1	Brain_Caudate	-8.3984	4.52603e-17	0.0710539	0.00901325	Non-cancer illness code, self-reported: hypertension	20002_1065
12	PTPN11	Ovary	-8.39643	4.60258e-17	0.034659	0.55499	Non-cancer illness code, self-reported: hypertension	20002_1065
11	PRR33	Ovary	8.39464	4.67329e-17	0.0274422	0.296792	Non-cancer illness code, self-reported: hypertension	20002_1065
17	ACE	Brain_Frontal	8.38988	4.86644e-17	0.0901158	0.006658	Non-cancer illness code, self-reported: hypertension	20002_1065
17	KDM6B	Stomach	-8.38977	4.87075e-17	0.0252164	0.492252	Non-cancer illness code, self-reported: hypertension	20002_1065
11	TRIM49B	Adipose_Subcutaneous	-8.3837	5.12894e-17	0.0220765	0.040334	Non-cancer illness code, self-reported: hypertension	20002_1065
11	NR1H3	Uterus	-8.36411	6.05682e-17	0.0629339	0.0752202	Non-cancer illness code, self-reported: hypertension	20002_1065
10	ADRB1	Brain_Hypothalamus	-8.36398	6.0637e-17	0.051505	0.000177229	Non-cancer illness code, self-reported: hypertension	20002_1065
10	CNNM2	Artery_Aorta	8.36235	6.14811e-17	0.0105704	0.936105	Non-cancer illness code, self-reported: hypertension	20002_1065
10	PSD	Cells_EBV_transformed_lymphocytes	8.36235	6.14811e-17	0.04803	0.284729	Non-cancer illness code, self-reported: hypertension	20002_1065
6	RSPO3	Skin_Not_Sun_Exposed_Suprapubic	8.36151	6.19205e-17	0.0132727	0.693945	Non-cancer illness code, self-reported: hypertension	20002_1065
3	SLC4A7	Brain_Cerebellum	-8.35835	6.36018e-17	0.0204701	0.712613	Non-cancer illness code, self-reported: hypertension	20002_1065
1	CLCN6	Ovary	-8.35143	6.74414e-17	0.0300765	0.439889	Non-cancer illness code, self-reported: hypertension	20002_1065
3	NEK10	Vagina	8.34707	6.9977e-17	0.0315345	0.074837	Non-cancer illness code, self-reported: hypertension	20002_1065
6	RSPO3	Muscle_Skeletal	8.34683	7.01195e-17	0.0258983	0.000671023	Non-cancer illness code, self-reported: hypertension	20002_1065
17	HOXB8	Brain_Caudate	8.34678	7.01492e-17	0.0381211	0.112073	Non-cancer illness code, self-reported: hypertension	20002_1065
4	ENPEP	Heart_Left_Ventricle	-8.33947	7.46231e-17	0.0718319	0.183281	Non-cancer illness code, self-reported: hypertension	20002_1065
1	CLCN6	Brain_Caudate	-8.33449	7.78298e-17	0.0508497	0.0789065	Non-cancer illness code, self-reported: hypertension	20002_1065
11	TNNI2	Adrenal_Gland	-8.32141	8.6923e-17	0.0170309	0.624698	Non-cancer illness code, self-reported: hypertension	20002_1065
3	SLC4A7	Brain_Spinal	8.31834	8.92014e-17	0.114031	0.00857628	Non-cancer illness code, self-reported: hypertension	20002_1065
17	KDM6B	Brain_Hippocampus	-8.30996	9.57364e-17	0.0426014	0.0128307	Non-cancer illness code, self-reported: hypertension	20002_1065
1	CLCN6	Muscle_Skeletal	-8.30045	1.03718e-16	0.0185864	0.00608564	Non-cancer illness code, self-reported: hypertension	20002_1065
11	SOX6	Adipose_Subcutaneous	-8.29747	1.06352e-16	0.0298819	0.016402	Non-cancer illness code, self-reported: hypertension	20002_1065
15	LMAN1L	Skin_Not_Sun_Exposed_Suprapubic	-8.29401	1.09493e-16	0.0250529	0.0547109	Non-cancer illness code, self-reported: hypertension	20002_1065
11	TNNT3	Heart_Atrial_Appendage	-8.29379	1.09696e-16	0.0781948	1.84944e-05	Non-cancer illness code, self-reported: hypertension	20002_1065
4	ENPEP	Adrenal_Gland	-8.29373	1.09755e-16	0.0128908	0.654302	Non-cancer illness code, self-reported: hypertension	20002_1065
10	ADRB1	Testis	8.27725	1.26055e-16	0.0672671	0.0101557	Non-cancer illness code, self-reported: hypertension	20002_1065
19	MAP2K7	Artery_Aorta	-8.27685	1.26479e-16	0.0194004	0.0418735	Non-cancer illness code, self-reported: hypertension	20002_1065
11	OR4S1	Esophagus_Gastroesophageal_Junction	8.25677	1.49667e-16	0.0305338	0.959946	Non-cancer illness code, self-reported: hypertension	20002_1065
11	OR4X2	Small_Intestine_Terminal_Ileum	-8.25677	1.49667e-16	0.0207587	0.500547	Non-cancer illness code, self-reported: hypertension	20002_1065
11	OR4X2	Breast_Mammary_Tissue	-8.25078	1.57364e-16	0.0141856	0.579172	Non-cancer illness code, self-reported: hypertension	20002_1065
11	FAM180B	Testis	-8.25078	1.57364e-16	0.0175214	0.699125	Non-cancer illness code, self-reported: hypertension	20002_1065
4	ENPEP	Breast_Mammary_Tissue	-8.25051	1.57723e-16	0.0340356	0.00347096	Non-cancer illness code, self-reported: hypertension	20002_1065
17	KDM6B	Colon_Sigmoid	-8.24783	1.61303e-16	0.0291009	0.0268986	Non-cancer illness code, self-reported: hypertension	20002_1065
11	NR1H3	Brain_Caudate	-8.24229	1.68952e-16	0.0456713	0.107547	Non-cancer illness code, self-reported: hypertension	20002_1065
10	ADRB1	Skin_Not_Sun_Exposed_Suprapubic	-8.24104	1.70723e-16	0.0137464	0.91529	Non-cancer illness code, self-reported: hypertension	20002_1065
4	ENPEP	Brain_Spinal	-8.23813	1.74928e-16	0.0351609	0.798486	Non-cancer illness code, self-reported: hypertension	20002_1065
11	CKAP5	Whole_Blood	8.23033	1.86698e-16	0.0145525	0.914774	Non-cancer illness code, self-reported: hypertension	20002_1065
17	KDM6B	Colon_Transverse	-8.22034	2.02925e-16	0.0333601	0.642052	Non-cancer illness code, self-reported: hypertension	20002_1065
11	PRR33	Breast_Mammary_Tissue	8.21947	2.04413e-16	0.0133375	0.68474	Non-cancer illness code, self-reported: hypertension	20002_1065
17	ACE	Skin_Sun_Exposed_Lower_leg	8.21691	2.08822e-16	0.0805339	9.15259e-10	Non-cancer illness code, self-reported: hypertension	20002_1065
11	PRR33	Brain_Caudate	-8.21484	2.12444e-16	0.0502453	0.209859	Non-cancer illness code, self-reported: hypertension	20002_1065
17	KDM6B	Brain_Cerebellar	-8.21439	2.1325e-16	0.0291439	0.618054	Non-cancer illness code, self-reported: hypertension	20002_1065
17	KDM6B	Esophagus_Mucosa	-8.19484	2.50936e-16	0.0189504	0.874995	Non-cancer illness code, self-reported: hypertension	20002_1065
17	KDM6B	Ovary	-8.19306	2.54671e-16	0.0567943	0.357248	Non-cancer illness code, self-reported: hypertension	20002_1065
1	CLCN6	Brain_Putamen	-8.1841	2.74347e-16	0.0661947	0.140489	Non-cancer illness code, self-reported: hypertension	20002_1065
3	SLC4A7	Cells_EBV_transformed_lymphocytes	-8.17965	2.84678e-16	0.042509	0.530673	Non-cancer illness code, self-reported: hypertension	20002_1065
4	ENPEP	Brain_Hypothalamus	-8.15059	3.62153e-16	0.0468555	0.056752	Non-cancer illness code, self-reported: hypertension	20002_1065
11	LSP1	Brain_Cerebellar	8.14708	3.7283e-16	0.0974287	0.00718082	Non-cancer illness code, self-reported: hypertension	20002_1065
4	ENPEP	Testis	-8.14149	3.90447e-16	0.028049	0.429355	Non-cancer illness code, self-reported: hypertension	20002_1065
15	FURIN	Ovary	8.11326	4.92791e-16	0.0921616	0.3956	Non-cancer illness code, self-reported: hypertension	20002_1065
1	CLCN6	Brain_Hippocampus	-8.10843	5.12765e-16	0.0518388	0.379482	Non-cancer illness code, self-reported: hypertension	20002_1065
17	KDM6B	Brain_Spinal	-8.10479	5.28379e-16	0.0308289	0.952244	Non-cancer illness code, self-reported: hypertension	20002_1065
5	IL12B	Brain_Putamen	8.0968	5.64237e-16	0.0608557	0.582438	Non-cancer illness code, self-reported: hypertension	20002_1065
5	RNF145	Esophagus_Muscularis	8.0968	5.64237e-16	0.0311599	0.262858	Non-cancer illness code, self-reported: hypertension	20002_1065
5	RNF145	Vagina	8.0968	5.64237e-16	0.0185398	0.324415	Non-cancer illness code, self-reported: hypertension	20002_1065
1	CLCN6	Vagina	-8.08883	6.02384e-16	0.0531472	0.305037	Non-cancer illness code, self-reported: hypertension	20002_1065
11	PRR33	Esophagus_Mucosa	-8.08199	6.37196e-16	0.0147979	0.27139	Non-cancer illness code, self-reported: hypertension	20002_1065
19	MED26	Brain_Cortex	8.07271	6.87548e-16	0.045734	0.024067	Non-cancer illness code, self-reported: hypertension	20002_1065
11	OR4B1	Spleen	-8.06705	7.20171e-16	0.074253	0.00156113	Non-cancer illness code, self-reported: hypertension	20002_1065
4	ENPEP	Pituitary	-8.06447	7.3554e-16	0.0579758	0.00171624	Non-cancer illness code, self-reported: hypertension	20002_1065
12	ATP2B1	Artery_Tibial	-8.05844	7.72742e-16	0.069039	3.14482e-06	Non-cancer illness code, self-reported: hypertension	20002_1065
17	KDM6B	Cells_EBV_transformed_lymphocytes	-8.05604	7.88051e-16	0.0123265	0.0870918	Non-cancer illness code, self-reported: hypertension	20002_1065
5	C5orf52	Artery_Aorta	-8.0532	8.06569e-16	0.015631	0.0209939	Non-cancer illness code, self-reported: hypertension	20002_1065
11	NR1H3	Esophagus_Gastroesophageal_Junction	-8.05274	8.09614e-16	0.0241003	0.428152	Non-cancer illness code, self-reported: hypertension	20002_1065
4	ENPEP	Skin_Not_Sun_Exposed_Suprapubic	-8.05078	8.22684e-16	0.0532669	0.0261036	Non-cancer illness code, self-reported: hypertension	20002_1065
11	NR1H3	Brain_Amygdala	-8.0502	8.2659e-16	0.101046	0.282347	Non-cancer illness code, self-reported: hypertension	20002_1065
17	ACE	Adipose_Subcutaneous	8.03582	9.29531e-16	0.0281331	0.00116269	Non-cancer illness code, self-reported: hypertension	20002_1065
6	SLC17A1	Pancreas	8.03113	9.65789e-16	0.0159797	0.344037	Non-cancer illness code, self-reported: hypertension	20002_1065
11	SPI1	Brain_Amygdala	-8.02524	1.01328e-15	0.0402582	0.334138	Non-cancer illness code, self-reported: hypertension	20002_1065
12	RNF34	Testis	8.01428	1.10783e-15	0.162616	6.32472e-11	Non-cancer illness code, self-reported: hypertension	20002_1065
17	ACE	Skin_Not_Sun_Exposed_Suprapubic	8.00282	1.21605e-15	0.0417588	2.32166e-05	Non-cancer illness code, self-reported: hypertension	20002_1065
11	ACP2	Thyroid	7.99069	1.34186e-15	0.131516	2.22045e-16	Non-cancer illness code, self-reported: hypertension	20002_1065
2	KCNK3	Artery_Coronary	7.98447	1.41124e-15	0.0139994	0.0365475	Non-cancer illness code, self-reported: hypertension	20002_1065
1	CLCN6	Brain_Hypothalamus	-7.98406	1.41593e-15	0.0598066	0.142323	Non-cancer illness code, self-reported: hypertension	20002_1065
4	ENPEP	Stomach	-7.98158	1.4447e-15	0.0936988	0.000303133	Non-cancer illness code, self-reported: hypertension	20002_1065
2	KCNK3	Esophagus_Gastroesophageal_Junction	-7.95147	1.84316e-15	0.0589343	0.645819	Non-cancer illness code, self-reported: hypertension	20002_1065
10	GBF1	Liver	-7.94653	1.91808e-15	0.0110704	0.531767	Non-cancer illness code, self-reported: hypertension	20002_1065
17	ACE	Minor_Salivary_Gland	7.94365	1.96317e-15	0.0652934	0.982121	Non-cancer illness code, self-reported: hypertension	20002_1065
11	NR1H3	Testis	7.93462	2.11137e-15	0.0850252	4.81258e-05	Non-cancer illness code, self-reported: hypertension	20002_1065
19	MYO9B	Esophagus_Gastroesophageal_Junction	-7.91049	2.56384e-15	0.0889443	1.03522e-05	Non-cancer illness code, self-reported: hypertension	20002_1065
17	KDM6B	Skin_Not_Sun_Exposed_Suprapubic	-7.90969	2.58028e-15	0.0546237	0.000131702	Non-cancer illness code, self-reported: hypertension	20002_1065
1	CLCN6	Minor_Salivary_Gland	-7.90674	2.64213e-15	0.114111	0.0300169	Non-cancer illness code, self-reported: hypertension	20002_1065
11	PRR33	Brain_Hippocampus	7.90638	2.64988e-15	0.0261877	0.203179	Non-cancer illness code, self-reported: hypertension	20002_1065
12	KDM2B	Brain_Nucleus	7.90632	2.65118e-15	0.0129029	0.0158706	Non-cancer illness code, self-reported: hypertension	20002_1065
12	KDM2B	Adipose_Subcutaneous	7.90464	2.68712e-15	0.0461234	0.000371308	Non-cancer illness code, self-reported: hypertension	20002_1065
17	GH2	Skin_Sun_Exposed_Lower_leg	-7.9026	2.73145e-15	0.0206087	0.0185349	Non-cancer illness code, self-reported: hypertension	20002_1065
17	KDM6B	Skin_Sun_Exposed_Lower_leg	-7.90003	2.78839e-15	0.0554734	7.49035e-05	Non-cancer illness code, self-reported: hypertension	20002_1065
12	KDM2B	Artery_Aorta	7.89375	2.9324e-15	0.0210297	0.104065	Non-cancer illness code, self-reported: hypertension	20002_1065
10	ADRB1	Pituitary	7.89312	2.94731e-15	0.0289898	0.904092	Non-cancer illness code, self-reported: hypertension	20002_1065
10	GBF1	Muscle_Skeletal	-7.89239	2.96454e-15	0.0230464	0.0343291	Non-cancer illness code, self-reported: hypertension	20002_1065
11	TNNT3	Artery_Aorta	-7.89235	2.96539e-15	0.0519149	0.000166453	Non-cancer illness code, self-reported: hypertension	20002_1065
12	KDM2B	Minor_Salivary_Gland	7.89113	2.99473e-15	0.119061	0.00888287	Non-cancer illness code, self-reported: hypertension	20002_1065
12	KDM2B	Stomach	7.89057	3.00818e-15	0.0688845	0.012077	Non-cancer illness code, self-reported: hypertension	20002_1065
12	KDM2B	Esophagus_Gastroesophageal_Junction	7.88654	3.10683e-15	0.0674324	0.0283195	Non-cancer illness code, self-reported: hypertension	20002_1065
1	CLCN6	Brain_Spinal	-7.88219	3.21685e-15	0.11486	0.00336341	Non-cancer illness code, self-reported: hypertension	20002_1065
12	KDM2B	Esophagus_Muscularis	7.87901	3.29988e-15	0.0127422	0.16782	Non-cancer illness code, self-reported: hypertension	20002_1065
17	KDM6B	Minor_Salivary_Gland	-7.87354	3.4475e-15	0.0325109	0.458998	Non-cancer illness code, self-reported: hypertension	20002_1065
4	ENPEP	Colon_Sigmoid	-7.86433	3.71092e-15	0.0689294	5.40963e-05	Non-cancer illness code, self-reported: hypertension	20002_1065
12	KDM2B	Adrenal_Gland	7.8568	3.94071e-15	0.0371963	0.228167	Non-cancer illness code, self-reported: hypertension	20002_1065
17	ACE	Small_Intestine_Terminal_Ileum	-7.85652	3.94968e-15	0.0300549	0.0831115	Non-cancer illness code, self-reported: hypertension	20002_1065
3	SLC4A7	Cells_Cultured_fibroblasts	-7.84475	4.3382e-15	0.0916881	1.78923e-08	Non-cancer illness code, self-reported: hypertension	20002_1065
10	ADRB1	Brain_Spinal	-7.83937	4.52825e-15	0.0376651	0.886414	Non-cancer illness code, self-reported: hypertension	20002_1065
12	KDM2B	Muscle_Skeletal	7.83464	4.70202e-15	0.0428367	1.21729e-05	Non-cancer illness code, self-reported: hypertension	20002_1065
4	ENPEP	Brain_Amygdala	-7.82865	4.93136e-15	0.114808	0.120482	Non-cancer illness code, self-reported: hypertension	20002_1065
12	KDM2B	Heart_Atrial_Appendage	7.82134	5.22638e-15	0.0479401	0.000449352	Non-cancer illness code, self-reported: hypertension	20002_1065
12	KDM2B	Ovary	7.8156	5.47027e-15	0.0192842	0.515168	Non-cancer illness code, self-reported: hypertension	20002_1065
17	HOXB1	Brain_Caudate	7.81434	5.52518e-15	0.016222	0.0508218	Non-cancer illness code, self-reported: hypertension	20002_1065
12	KDM2B	Heart_Left_Ventricle	7.80801	5.8097e-15	0.0312933	0.0071036	Non-cancer illness code, self-reported: hypertension	20002_1065
11	OR4X2	Testis	-7.80281	6.05437e-15	0.0120927	0.630709	Non-cancer illness code, self-reported: hypertension	20002_1065
11	OR4A47	Uterus	-7.80281	6.05437e-15	0.0444504	0.0194449	Non-cancer illness code, self-reported: hypertension	20002_1065
12	CCDC63	Brain_Nucleus	-7.79993	6.19415e-15	0.0390026	0.0280308	Non-cancer illness code, self-reported: hypertension	20002_1065
12	SH2B3	Colon_Transverse	-7.79993	6.19415e-15	0.0140489	0.249354	Non-cancer illness code, self-reported: hypertension	20002_1065
10	ADRB1	Liver	-7.79806	6.28666e-15	0.022452	0.924219	Non-cancer illness code, self-reported: hypertension	20002_1065
2	KCNK3	Liver	7.79539	6.42076e-15	0.0145685	0.618742	Non-cancer illness code, self-reported: hypertension	20002_1065
12	KDM2B	Spleen	7.78914	6.74669e-15	0.0597966	0.0138761	Non-cancer illness code, self-reported: hypertension	20002_1065
17	KDM6B	Testis	-7.78494	6.97449e-15	0.090284	2.3019e-05	Non-cancer illness code, self-reported: hypertension	20002_1065
4	ENPEP	Artery_Aorta	-7.77274	7.68049e-15	0.0278829	0.953828	Non-cancer illness code, self-reported: hypertension	20002_1065
17	KDM6B	Brain_Cerebellum	-7.77033	7.82839e-15	0.0326899	0.0923798	Non-cancer illness code, self-reported: hypertension	20002_1065
4	ENPEP	Brain_Cortex	-7.76891	7.91623e-15	0.0601359	0.11803	Non-cancer illness code, self-reported: hypertension	20002_1065
11	ARHGAP42	Heart_Left_Ventricle	-7.76814	7.96501e-15	0.0299234	0.714061	Non-cancer illness code, self-reported: hypertension	20002_1065
11	NR1H3	Brain_Cortex	-7.76663	8.06046e-15	0.0453612	0.467325	Non-cancer illness code, self-reported: hypertension	20002_1065
12	ATP2B1	Thyroid	-7.76355	8.25838e-15	0.0205789	0.851547	Non-cancer illness code, self-reported: hypertension	20002_1065
12	KDM2B	Pancreas	7.76041	8.46567e-15	0.12521	3.08806e-07	Non-cancer illness code, self-reported: hypertension	20002_1065
10	ADRB1	Thyroid	-7.75758	8.65631e-15	0.0109392	0.168489	Non-cancer illness code, self-reported: hypertension	20002_1065
17	KDM6B	Prostate	-7.75732	8.67412e-15	0.0177947	0.253485	Non-cancer illness code, self-reported: hypertension	20002_1065
4	ENPEP	Brain_Putamen	-7.75292	8.9804e-15	0.094113	0.00664228	Non-cancer illness code, self-reported: hypertension	20002_1065
12	KDM2B	Breast_Mammary_Tissue	7.74714	9.39884e-15	0.0713026	3.13841e-06	Non-cancer illness code, self-reported: hypertension	20002_1065
17	KDM6B	Liver	-7.74219	9.77212e-15	0.0687005	0.00950679	Non-cancer illness code, self-reported: hypertension	20002_1065
15	CYP1A1	Testis	7.72876	1.08602e-14	0.0126959	0.840872	Non-cancer illness code, self-reported: hypertension	20002_1065
16	HSD17B2	Pancreas	7.72838	1.08924e-14	0.0516808	0.00104411	Non-cancer illness code, self-reported: hypertension	20002_1065
17	KDM6B	Esophagus_Gastroesophageal_Junction	-7.728	1.09252e-14	0.131841	0.00321987	Non-cancer illness code, self-reported: hypertension	20002_1065
12	KDM2B	Adipose_Visceral_Omentum	7.7259	1.11069e-14	0.017757	0.336042	Non-cancer illness code, self-reported: hypertension	20002_1065
10	WBP1L	Testis	7.72245	1.14114e-14	0.0272226	0.0911798	Non-cancer illness code, self-reported: hypertension	20002_1065
11	SIPA1	Brain_Hippocampus	7.71661	1.19469e-14	0.0434447	0.169469	Non-cancer illness code, self-reported: hypertension	20002_1065
10	ADRB1	Brain_Cerebellum	7.71599	1.20047e-14	0.023026	0.925019	Non-cancer illness code, self-reported: hypertension	20002_1065
4	ENPEP	Spleen	-7.71165	1.24198e-14	0.0875602	0.00196067	Non-cancer illness code, self-reported: hypertension	20002_1065
1	CLCN6	Heart_Left_Ventricle	-7.70454	1.31315e-14	0.0353256	0.00217001	Non-cancer illness code, self-reported: hypertension	20002_1065
7	CCDC71L	Adrenal_Gland	7.70403	1.31841e-14	0.0157944	0.879405	Non-cancer illness code, self-reported: hypertension	20002_1065
7	CCDC71L	Artery_Aorta	7.70403	1.31841e-14	0.0938437	2.49342e-06	Non-cancer illness code, self-reported: hypertension	20002_1065
4	ENPEP	Nerve_Tibial	-7.70403	1.31843e-14	0.0301378	0.37377	Non-cancer illness code, self-reported: hypertension	20002_1065
17	ACE	Breast_Mammary_Tissue	7.70356	1.32327e-14	0.0161973	0.157116	Non-cancer illness code, self-reported: hypertension	20002_1065
12	SH2B3	Muscle_Skeletal	-7.7031	1.32804e-14	0.0106419	0.167202	Non-cancer illness code, self-reported: hypertension	20002_1065
4	ENPEP	Adipose_Subcutaneous	-7.70097	1.35035e-14	0.0428358	0.00460388	Non-cancer illness code, self-reported: hypertension	20002_1065
4	ENPEP	Brain_Anterior	-7.69941	1.36699e-14	0.0904466	0.340281	Non-cancer illness code, self-reported: hypertension	20002_1065
19	MYO9B	Esophagus_Muscularis	-7.69854	1.37627e-14	0.0573515	4.42618e-06	Non-cancer illness code, self-reported: hypertension	20002_1065
1	WNT2B	Nerve_Tibial	-7.69849	1.37684e-14	0.142442	5.66214e-15	Non-cancer illness code, self-reported: hypertension	20002_1065
1	CLCN6	Thyroid	-7.68968	1.47507e-14	0.0258685	0.00159606	Non-cancer illness code, self-reported: hypertension	20002_1065
6	ZNF318	Artery_Coronary	-7.68302	1.55381e-14	0.0592434	0.835951	Non-cancer illness code, self-reported: hypertension	20002_1065
6	ZNF318	Minor_Salivary_Gland	-7.68302	1.55381e-14	0.0865562	0.05023	Non-cancer illness code, self-reported: hypertension	20002_1065
10	NT5C2	Artery_Coronary	7.68249	1.56024e-14	0.0108307	0.205217	Non-cancer illness code, self-reported: hypertension	20002_1065
11	SIPA1	Cells_Cultured_fibroblasts	7.68074	1.58167e-14	0.103182	1.3605e-09	Non-cancer illness code, self-reported: hypertension	20002_1065
12	KDM2B	Prostate	7.67996	1.5914e-14	0.0357908	0.330633	Non-cancer illness code, self-reported: hypertension	20002_1065
1	CLCN6	Heart_Atrial_Appendage	-7.67928	1.59991e-14	0.0140024	0.261145	Non-cancer illness code, self-reported: hypertension	20002_1065
11	SIPA1	Stomach	7.67518	1.65184e-14	0.0401482	0.0223425	Non-cancer illness code, self-reported: hypertension	20002_1065
3	NEK10	Pituitary	-7.67454	1.66014e-14	0.0451064	0.142004	Non-cancer illness code, self-reported: hypertension	20002_1065
17	GIP	Colon_Sigmoid	7.67366	1.67157e-14	0.0136396	0.0408389	Non-cancer illness code, self-reported: hypertension	20002_1065
11	ARHGAP42	Adipose_Subcutaneous	-7.67353	1.67331e-14	0.020449	0.121663	Non-cancer illness code, self-reported: hypertension	20002_1065
4	ENPEP	Brain_Nucleus	-7.6713	1.7026e-14	0.0869616	0.00750692	Non-cancer illness code, self-reported: hypertension	20002_1065
1	HNRNPCL1	Small_Intestine_Terminal_Ileum	7.67099	1.70674e-14	0.0180287	0.200532	Non-cancer illness code, self-reported: hypertension	20002_1065
16	SPATA2L	Adipose_Subcutaneous	7.66953	1.72628e-14	0.0545024	3.06878e-06	Non-cancer illness code, self-reported: hypertension	20002_1065
16	SPATA2L	Adipose_Visceral_Omentum	7.66953	1.72628e-14	0.0335604	0.00169197	Non-cancer illness code, self-reported: hypertension	20002_1065
16	SPATA2L	Adrenal_Gland	7.66953	1.72628e-14	0.0972988	0.00232529	Non-cancer illness code, self-reported: hypertension	20002_1065
16	SPATA2L	Artery_Aorta	7.66953	1.72628e-14	0.0707271	3.12613e-06	Non-cancer illness code, self-reported: hypertension	20002_1065
16	SPATA2L	Artery_Coronary	7.66953	1.72628e-14	0.0476948	0.142407	Non-cancer illness code, self-reported: hypertension	20002_1065
16	SPATA2L	Artery_Tibial	7.66953	1.72628e-14	0.0195452	0.0200953	Non-cancer illness code, self-reported: hypertension	20002_1065
16	SPATA2L	Brain_Amygdala	7.66953	1.72628e-14	0.0310445	0.896929	Non-cancer illness code, self-reported: hypertension	20002_1065
16	SPATA2L	Brain_Caudate	7.66953	1.72628e-14	0.0565206	0.206214	Non-cancer illness code, self-reported: hypertension	20002_1065
16	SPATA2L	Brain_Cerebellar	7.66953	1.72628e-14	0.0293818	0.16092	Non-cancer illness code, self-reported: hypertension	20002_1065
16	SPATA2L	Brain_Cerebellum	7.66953	1.72628e-14	0.0149098	0.122524	Non-cancer illness code, self-reported: hypertension	20002_1065
16	SPATA2L	Brain_Cortex	7.66953	1.72628e-14	0.0347864	0.228762	Non-cancer illness code, self-reported: hypertension	20002_1065
16	SPATA2L	Brain_Frontal	7.66953	1.72628e-14	0.0186754	0.908957	Non-cancer illness code, self-reported: hypertension	20002_1065
16	SPATA2L	Brain_Hippocampus	7.66953	1.72628e-14	0.0262116	0.13412	Non-cancer illness code, self-reported: hypertension	20002_1065
16	SPATA2L	Brain_Hypothalamus	7.66953	1.72628e-14	0.0737912	0.0706819	Non-cancer illness code, self-reported: hypertension	20002_1065
16	SPATA2L	Brain_Putamen	7.66953	1.72628e-14	0.0381093	0.574608	Non-cancer illness code, self-reported: hypertension	20002_1065
16	SPATA2L	Brain_Spinal	7.66953	1.72628e-14	0.0627879	0.401397	Non-cancer illness code, self-reported: hypertension	20002_1065
16	SPATA2L	Breast_Mammary_Tissue	7.66953	1.72628e-14	0.0767901	2.60091e-05	Non-cancer illness code, self-reported: hypertension	20002_1065
16	SPATA2L	Cells_Cultured_fibroblasts	7.66953	1.72628e-14	0.0462108	0.000165705	Non-cancer illness code, self-reported: hypertension	20002_1065
16	SPATA2L	Cells_EBV_transformed_lymphocytes	-7.66953	1.72628e-14	0.0390816	0.166623	Non-cancer illness code, self-reported: hypertension	20002_1065
16	SPATA2L	Colon_Sigmoid	7.66953	1.72628e-14	0.0642763	0.00238396	Non-cancer illness code, self-reported: hypertension	20002_1065
16	SPATA2L	Colon_Transverse	7.66953	1.72628e-14	0.0170672	0.190119	Non-cancer illness code, self-reported: hypertension	20002_1065
16	SPATA2L	Esophagus_Gastroesophageal_Junction	7.66953	1.72628e-14	0.0489456	0.0110098	Non-cancer illness code, self-reported: hypertension	20002_1065
16	SPATA2L	Esophagus_Mucosa	7.66953	1.72628e-14	0.0573237	1.52365e-05	Non-cancer illness code, self-reported: hypertension	20002_1065
16	SPATA2L	Esophagus_Muscularis	7.66953	1.72628e-14	0.0683127	2.33006e-07	Non-cancer illness code, self-reported: hypertension	20002_1065
16	SPATA2L	Heart_Atrial_Appendage	7.66953	1.72628e-14	0.0661976	0.0073906	Non-cancer illness code, self-reported: hypertension	20002_1065
16	SPATA2L	Heart_Left_Ventricle	7.66953	1.72628e-14	0.0448858	0.00357865	Non-cancer illness code, self-reported: hypertension	20002_1065
16	SPATA2L	Liver	7.66953	1.72628e-14	0.0748897	0.777477	Non-cancer illness code, self-reported: hypertension	20002_1065
16	SPATA2L	Lung	7.66953	1.72628e-14	0.0488894	3.51543e-05	Non-cancer illness code, self-reported: hypertension	20002_1065
16	SPATA2L	Minor_Salivary_Gland	7.66953	1.72628e-14	0.102545	0.289578	Non-cancer illness code, self-reported: hypertension	20002_1065
16	SPATA2L	Muscle_Skeletal	7.66953	1.72628e-14	0.0326393	0.0178273	Non-cancer illness code, self-reported: hypertension	20002_1065
16	SPATA2L	Nerve_Tibial	7.66953	1.72628e-14	0.0517384	0.00028868	Non-cancer illness code, self-reported: hypertension	20002_1065
16	SPATA2L	Ovary	7.66953	1.72628e-14	0.104801	0.0405014	Non-cancer illness code, self-reported: hypertension	20002_1065
16	SPATA2L	Pancreas	7.66953	1.72628e-14	0.0534576	0.0513482	Non-cancer illness code, self-reported: hypertension	20002_1065
16	SPATA2L	Pituitary	7.66953	1.72628e-14	0.032653	0.376506	Non-cancer illness code, self-reported: hypertension	20002_1065
16	SPATA2L	Prostate	7.66953	1.72628e-14	0.0448647	0.22784	Non-cancer illness code, self-reported: hypertension	20002_1065
16	SPATA2L	Skin_Not_Sun_Exposed_Suprapubic	7.66953	1.72628e-14	0.043131	0.000192281	Non-cancer illness code, self-reported: hypertension	20002_1065
16	SPATA2L	Skin_Sun_Exposed_Lower_leg	7.66953	1.72628e-14	0.0383742	2.99433e-05	Non-cancer illness code, self-reported: hypertension	20002_1065
16	SPATA2L	Small_Intestine_Terminal_Ileum	7.66953	1.72628e-14	0.0599502	0.0765914	Non-cancer illness code, self-reported: hypertension	20002_1065
16	SPATA2L	Spleen	7.66953	1.72628e-14	0.0202957	0.21757	Non-cancer illness code, self-reported: hypertension	20002_1065
16	SPATA2L	Stomach	7.66953	1.72628e-14	0.0486011	0.00588531	Non-cancer illness code, self-reported: hypertension	20002_1065
16	SPATA2L	Testis	7.66953	1.72628e-14	0.0401617	0.960426	Non-cancer illness code, self-reported: hypertension	20002_1065
16	SPATA2L	Thyroid	7.66953	1.72628e-14	0.0202695	0.0808945	Non-cancer illness code, self-reported: hypertension	20002_1065
16	SPATA2L	Uterus	7.66953	1.72628e-14	0.0421421	0.820644	Non-cancer illness code, self-reported: hypertension	20002_1065
16	SPATA2L	Vagina	7.66953	1.72628e-14	0.0728308	0.228162	Non-cancer illness code, self-reported: hypertension	20002_1065
16	SPATA2L	Whole_Blood	7.66953	1.72628e-14	0.108429	6.79679e-13	Non-cancer illness code, self-reported: hypertension	20002_1065
11	ARHGAP42	Minor_Salivary_Gland	-7.66667	1.76516e-14	0.0991588	0.0143904	Non-cancer illness code, self-reported: hypertension	20002_1065
1	NPPB	Heart_Left_Ventricle	-7.66509	1.78706e-14	0.0109946	0.280396	Non-cancer illness code, self-reported: hypertension	20002_1065
4	ENPEP	Small_Intestine_Terminal_Ileum	-7.66399	1.8024e-14	0.031423	0.154442	Non-cancer illness code, self-reported: hypertension	20002_1065
10	NT5C2	Colon_Sigmoid	-7.66332	1.81187e-14	0.0340595	0.167575	Non-cancer illness code, self-reported: hypertension	20002_1065
17	KDM6B	Esophagus_Muscularis	-7.6581	1.887e-14	0.0485348	0.00017363	Non-cancer illness code, self-reported: hypertension	20002_1065
10	NT5C2	Brain_Nucleus	-7.65626	1.91433e-14	0.0854844	0.310344	Non-cancer illness code, self-reported: hypertension	20002_1065
11	SPI1	Brain_Cerebellar	-7.65529	1.92876e-14	0.0271753	0.528527	Non-cancer illness code, self-reported: hypertension	20002_1065
11	FAM180B	Brain_Cerebellar	7.65529	1.92876e-14	0.0477329	0.360425	Non-cancer illness code, self-reported: hypertension	20002_1065
11	SPI1	Prostate	-7.65529	1.92876e-14	0.0369736	0.914268	Non-cancer illness code, self-reported: hypertension	20002_1065
11	FAM180B	Spleen	7.65529	1.92876e-14	0.0331177	0.901265	Non-cancer illness code, self-reported: hypertension	20002_1065
10	NT5C2	Stomach	-7.65459	1.93936e-14	0.0136104	0.493934	Non-cancer illness code, self-reported: hypertension	20002_1065
11	SIPA1	Brain_Cerebellar	7.64917	2.02286e-14	0.066427	0.0241191	Non-cancer illness code, self-reported: hypertension	20002_1065
7	EVX1	Brain_Spinal	7.6424	2.1321e-14	0.0152729	0.56457	Non-cancer illness code, self-reported: hypertension	20002_1065
1	VPS13D	Liver	7.64215	2.13628e-14	0.0335573	0.789643	Non-cancer illness code, self-reported: hypertension	20002_1065
10	NT5C2	Whole_Blood	-7.64211	2.1369e-14	0.0301592	0.00053841	Non-cancer illness code, self-reported: hypertension	20002_1065
15	PRC1	Lung	7.63932	2.18372e-14	0.0120092	0.221723	Non-cancer illness code, self-reported: hypertension	20002_1065
11	SIPA1	Spleen	7.63888	2.19127e-14	0.0587759	0.0970857	Non-cancer illness code, self-reported: hypertension	20002_1065
11	SIPA1	Pancreas	7.63713	2.22118e-14	0.055461	0.00179351	Non-cancer illness code, self-reported: hypertension	20002_1065
11	CREB3L1	Heart_Left_Ventricle	7.63504	2.2575e-14	0.022784	0.481002	Non-cancer illness code, self-reported: hypertension	20002_1065
15	CYP1A1	Liver	7.63242	2.3039e-14	0.0521533	0.0226349	Non-cancer illness code, self-reported: hypertension	20002_1065
10	AS3MT	Pancreas	-7.62782	2.38756e-14	0.145117	3.49606e-08	Non-cancer illness code, self-reported: hypertension	20002_1065
12	KDM2B	Colon_Sigmoid	7.62594	2.42268e-14	0.0214662	0.0893193	Non-cancer illness code, self-reported: hypertension	20002_1065
11	SLC39A13	Pancreas	-7.62566	2.42793e-14	0.0219668	0.318572	Non-cancer illness code, self-reported: hypertension	20002_1065
12	KDM2B	Pituitary	7.62414	2.45663e-14	0.124711	6.98823e-07	Non-cancer illness code, self-reported: hypertension	20002_1065
11	SIPA1	Colon_Sigmoid	7.6206	2.52505e-14	0.0498844	0.00312741	Non-cancer illness code, self-reported: hypertension	20002_1065
6	NCOA7	Brain_Putamen	7.61593	2.618e-14	0.0368609	0.438935	Non-cancer illness code, self-reported: hypertension	20002_1065
11	TNNT3	Vagina	7.61519	2.63298e-14	0.0443687	0.342706	Non-cancer illness code, self-reported: hypertension	20002_1065
12	SH2B3	Brain_Hypothalamus	-7.6003	2.95445e-14	0.0394771	0.0235297	Non-cancer illness code, self-reported: hypertension	20002_1065
11	SIPA1	Minor_Salivary_Gland	7.59994	2.9627e-14	0.170781	8.1459e-05	Non-cancer illness code, self-reported: hypertension	20002_1065
11	SIPA1	Brain_Caudate	7.59543	3.06762e-14	0.0429422	0.408069	Non-cancer illness code, self-reported: hypertension	20002_1065
4	ENPEP	Brain_Hippocampus	-7.58542	3.31405e-14	0.0801747	0.591285	Non-cancer illness code, self-reported: hypertension	20002_1065
10	ADRB1	Small_Intestine_Terminal_Ileum	-7.58534	3.31606e-14	0.0740625	0.0283569	Non-cancer illness code, self-reported: hypertension	20002_1065
3	LAMB2	Colon_Transverse	7.58405	3.34932e-14	0.014227	0.647409	Non-cancer illness code, self-reported: hypertension	20002_1065
11	PRR33	Artery_Aorta	7.57969	3.46381e-14	0.0266198	0.885198	Non-cancer illness code, self-reported: hypertension	20002_1065
10	NT5C2	Vagina	-7.56871	3.76963e-14	0.0148501	0.21462	Non-cancer illness code, self-reported: hypertension	20002_1065
6	RNF146	Brain_Caudate	-7.56762	3.80124e-14	0.0153812	0.289703	Non-cancer illness code, self-reported: hypertension	20002_1065
11	PRR33	Brain_Cerebellum	7.5614	3.98754e-14	0.0410723	0.0786204	Non-cancer illness code, self-reported: hypertension	20002_1065
1	NPPA	Minor_Salivary_Gland	7.56039	4.01863e-14	0.0338017	0.0551097	Non-cancer illness code, self-reported: hypertension	20002_1065
12	ATXN2	Adrenal_Gland	-7.55869	4.07149e-14	0.0513243	0.0197088	Non-cancer illness code, self-reported: hypertension	20002_1065
10	NT5C2	Heart_Atrial_Appendage	-7.5538	4.22728e-14	0.0276257	0.139115	Non-cancer illness code, self-reported: hypertension	20002_1065
11	PRR33	Minor_Salivary_Gland	7.55234	4.27497e-14	0.0860545	0.136884	Non-cancer illness code, self-reported: hypertension	20002_1065
1	DRAXIN	Adrenal_Gland	-7.55069	4.32958e-14	0.029108	0.878151	Non-cancer illness code, self-reported: hypertension	20002_1065
11	ARHGAP42	Artery_Coronary	-7.5489	4.38936e-14	0.183423	6.5848e-09	Non-cancer illness code, self-reported: hypertension	20002_1065
3	NEK10	Artery_Aorta	-7.543	4.59293e-14	0.0318558	0.985176	Non-cancer illness code, self-reported: hypertension	20002_1065
4	ENPEP	Adipose_Visceral_Omentum	-7.53849	4.75427e-14	0.0725855	6.80645e-08	Non-cancer illness code, self-reported: hypertension	20002_1065
11	SIPA1	Esophagus_Gastroesophageal_Junction	7.5288	5.12071e-14	0.0477688	0.0128202	Non-cancer illness code, self-reported: hypertension	20002_1065
12	KDM2B	Brain_Frontal	7.52766	5.1657e-14	0.0113323	0.0964552	Non-cancer illness code, self-reported: hypertension	20002_1065
11	SIPA1	Brain_Nucleus	7.52054	5.45491e-14	0.0311483	0.8842	Non-cancer illness code, self-reported: hypertension	20002_1065
11	PRR33	Heart_Atrial_Appendage	7.51697	5.60618e-14	0.0279564	0.839316	Non-cancer illness code, self-reported: hypertension	20002_1065
3	LAMB2	Breast_Mammary_Tissue	7.51662	5.62105e-14	0.0121034	0.0204739	Non-cancer illness code, self-reported: hypertension	20002_1065
3	PLXNB1	Esophagus_Mucosa	-7.51662	5.62105e-14	0.0509741	0.116155	Non-cancer illness code, self-reported: hypertension	20002_1065
11	ARFGAP2	Cells_Cultured_fibroblasts	-7.51649	5.62664e-14	0.0241983	0.655155	Non-cancer illness code, self-reported: hypertension	20002_1065
11	OR4C3	Minor_Salivary_Gland	-7.51649	5.62664e-14	0.12118	0.0045251	Non-cancer illness code, self-reported: hypertension	20002_1065
17	KDM6B	Brain_Nucleus	-7.5106	5.88566e-14	0.0573469	0.0118526	Non-cancer illness code, self-reported: hypertension	20002_1065
3	SLC4A7	Testis	-7.50966	5.92825e-14	0.0208017	0.374282	Non-cancer illness code, self-reported: hypertension	20002_1065
7	PRKAR2B	Artery_Aorta	7.50381	6.19884e-14	0.183561	3.66374e-14	Non-cancer illness code, self-reported: hypertension	20002_1065
11	ACP2	Adipose_Subcutaneous	7.49325	6.71887e-14	0.0649255	1.42784e-06	Non-cancer illness code, self-reported: hypertension	20002_1065
11	ACP2	Adipose_Visceral_Omentum	7.49325	6.71887e-14	0.065815	6.24919e-07	Non-cancer illness code, self-reported: hypertension	20002_1065
11	ACP2	Adrenal_Gland	7.49325	6.71887e-14	0.0956611	0.0333873	Non-cancer illness code, self-reported: hypertension	20002_1065
11	ACP2	Artery_Aorta	7.49325	6.71887e-14	0.0124247	0.161429	Non-cancer illness code, self-reported: hypertension	20002_1065
11	ACP2	Artery_Tibial	7.49325	6.71887e-14	0.0186387	0.0126104	Non-cancer illness code, self-reported: hypertension	20002_1065
11	ACP2	Brain_Amygdala	7.49325	6.71887e-14	0.0441712	0.615751	Non-cancer illness code, self-reported: hypertension	20002_1065
11	ACP2	Brain_Anterior	7.49325	6.71887e-14	0.0664156	0.614298	Non-cancer illness code, self-reported: hypertension	20002_1065
11	ACP2	Brain_Caudate	7.49325	6.71887e-14	0.0818851	0.216955	Non-cancer illness code, self-reported: hypertension	20002_1065
11	ACP2	Brain_Cerebellar	7.49325	6.71887e-14	0.117465	0.000353037	Non-cancer illness code, self-reported: hypertension	20002_1065
11	ACP2	Brain_Cerebellum	7.49325	6.71887e-14	0.206056	5.93561e-09	Non-cancer illness code, self-reported: hypertension	20002_1065
11	ACP2	Brain_Cortex	7.49325	6.71887e-14	0.0244634	0.212676	Non-cancer illness code, self-reported: hypertension	20002_1065
11	ACP2	Brain_Frontal	7.49325	6.71887e-14	0.0576228	0.195258	Non-cancer illness code, self-reported: hypertension	20002_1065
11	ACP2	Brain_Hippocampus	7.49325	6.71887e-14	0.0466684	0.235291	Non-cancer illness code, self-reported: hypertension	20002_1065
11	ACP2	Brain_Hypothalamus	7.49325	6.71887e-14	0.0930956	2.59112e-05	Non-cancer illness code, self-reported: hypertension	20002_1065
11	ACP2	Brain_Nucleus	7.49325	6.71887e-14	0.0184066	0.243024	Non-cancer illness code, self-reported: hypertension	20002_1065
11	ACP2	Brain_Putamen	7.49325	6.71887e-14	0.0355533	0.704156	Non-cancer illness code, self-reported: hypertension	20002_1065
11	ACP2	Brain_Spinal	7.49325	6.71887e-14	0.0820151	0.265177	Non-cancer illness code, self-reported: hypertension	20002_1065
11	ACP2	Breast_Mammary_Tissue	7.49325	6.71887e-14	0.0314149	0.0215398	Non-cancer illness code, self-reported: hypertension	20002_1065
11	ACP2	Cells_Cultured_fibroblasts	7.49325	6.71887e-14	0.0455593	0.000780513	Non-cancer illness code, self-reported: hypertension	20002_1065
11	ACP2	Cells_EBV_transformed_lymphocytes	7.49325	6.71887e-14	0.0991107	0.00208227	Non-cancer illness code, self-reported: hypertension	20002_1065
11	ACP2	Colon_Sigmoid	7.49325	6.71887e-14	0.0101358	0.169757	Non-cancer illness code, self-reported: hypertension	20002_1065
11	ACP2	Colon_Transverse	7.49325	6.71887e-14	0.0397514	0.124403	Non-cancer illness code, self-reported: hypertension	20002_1065
11	ACP2	Esophagus_Gastroesophageal_Junction	7.49325	6.71887e-14	0.027081	0.204219	Non-cancer illness code, self-reported: hypertension	20002_1065
11	ACP2	Esophagus_Muscularis	7.49325	6.71887e-14	0.0481923	0.0031096	Non-cancer illness code, self-reported: hypertension	20002_1065
11	ACP2	Heart_Atrial_Appendage	7.49325	6.71887e-14	0.028277	0.00610872	Non-cancer illness code, self-reported: hypertension	20002_1065
11	ACP2	Heart_Left_Ventricle	7.49325	6.71887e-14	0.0657862	8.70685e-05	Non-cancer illness code, self-reported: hypertension	20002_1065
11	ACP2	Liver	7.49325	6.71887e-14	0.0750337	0.00343208	Non-cancer illness code, self-reported: hypertension	20002_1065
11	ACP2	Lung	7.49325	6.71887e-14	0.079416	3.12808e-08	Non-cancer illness code, self-reported: hypertension	20002_1065
11	ACP2	Minor_Salivary_Gland	7.49325	6.71887e-14	0.0857008	0.506977	Non-cancer illness code, self-reported: hypertension	20002_1065
11	ACP2	Muscle_Skeletal	7.49325	6.71887e-14	0.062835	1.94999e-08	Non-cancer illness code, self-reported: hypertension	20002_1065
11	ACP2	Nerve_Tibial	7.49325	6.71887e-14	0.0726079	3.68598e-07	Non-cancer illness code, self-reported: hypertension	20002_1065
11	ACP2	Ovary	7.49325	6.71887e-14	0.072795	0.0201554	Non-cancer illness code, self-reported: hypertension	20002_1065
11	ACP2	Pancreas	7.49325	6.71887e-14	0.0823365	0.000840314	Non-cancer illness code, self-reported: hypertension	20002_1065
11	ACP2	Pituitary	7.49325	6.71887e-14	0.0524559	0.0018225	Non-cancer illness code, self-reported: hypertension	20002_1065
11	ACP2	Prostate	7.49325	6.71887e-14	0.0240999	0.174409	Non-cancer illness code, self-reported: hypertension	20002_1065
11	ACP2	Skin_Not_Sun_Exposed_Suprapubic	7.49325	6.71887e-14	0.12493	5.17364e-14	Non-cancer illness code, self-reported: hypertension	20002_1065
11	ACP2	Skin_Sun_Exposed_Lower_leg	7.49325	6.71887e-14	0.120889	2.22045e-16	Non-cancer illness code, self-reported: hypertension	20002_1065
11	ACP2	Small_Intestine_Terminal_Ileum	7.49325	6.71887e-14	0.0321421	0.115892	Non-cancer illness code, self-reported: hypertension	20002_1065
11	ACP2	Spleen	7.49325	6.71887e-14	0.167351	3.23635e-07	Non-cancer illness code, self-reported: hypertension	20002_1065
11	ACP2	Stomach	7.49325	6.71887e-14	0.0589569	0.504587	Non-cancer illness code, self-reported: hypertension	20002_1065
11	ACP2	Testis	7.49325	6.71887e-14	0.0644908	0.0174887	Non-cancer illness code, self-reported: hypertension	20002_1065
11	ACP2	Uterus	7.49325	6.71887e-14	0.0858585	0.842665	Non-cancer illness code, self-reported: hypertension	20002_1065
11	ACP2	Vagina	7.49325	6.71887e-14	0.0602048	0.179751	Non-cancer illness code, self-reported: hypertension	20002_1065
11	ACP2	Whole_Blood	7.49325	6.71887e-14	0.11651	2.22045e-16	Non-cancer illness code, self-reported: hypertension	20002_1065
12	KDM2B	Lung	7.48959	6.90866e-14	0.077602	5.53175e-09	Non-cancer illness code, self-reported: hypertension	20002_1065
4	ENPEP	Ovary	-7.48739	7.02541e-14	0.0769017	0.447594	Non-cancer illness code, self-reported: hypertension	20002_1065
7	KLF14	Adipose_Subcutaneous	-7.48621	7.089e-14	0.0998098	4.19182e-11	Non-cancer illness code, self-reported: hypertension	20002_1065
12	KDM2B	Nerve_Tibial	7.48464	7.17462e-14	0.0795422	2.17954e-08	Non-cancer illness code, self-reported: hypertension	20002_1065
11	OR4C13	Brain_Hippocampus	-7.48045	7.40685e-14	0.013494	0.981379	Non-cancer illness code, self-reported: hypertension	20002_1065
12	KDM2B	Artery_Tibial	7.47982	7.44273e-14	0.0550804	0.00144692	Non-cancer illness code, self-reported: hypertension	20002_1065
11	SIPA1	Testis	7.4725	7.8687e-14	0.0143809	0.551623	Non-cancer illness code, self-reported: hypertension	20002_1065
19	MYO9B	Brain_Spinal	7.46704	8.20192e-14	0.15488	1.04148e-05	Non-cancer illness code, self-reported: hypertension	20002_1065
17	ACE	Vagina	7.4624	8.4958e-14	0.0443164	0.158772	Non-cancer illness code, self-reported: hypertension	20002_1065
11	SIPA1	Brain_Cortex	7.4614	8.5605e-14	0.0203747	0.447457	Non-cancer illness code, self-reported: hypertension	20002_1065
11	NR1H3	Skin_Not_Sun_Exposed_Suprapubic	-7.46089	8.59388e-14	0.0241735	0.0110911	Non-cancer illness code, self-reported: hypertension	20002_1065
19	MYO9B	Muscle_Skeletal	-7.4554	8.9593e-14	0.0215509	0.0133296	Non-cancer illness code, self-reported: hypertension	20002_1065
10	NT5C2	Cells_EBV_transformed_lymphocytes	-7.43661	1.03305e-13	0.0813491	0.0204176	Non-cancer illness code, self-reported: hypertension	20002_1065
11	RBM4	Brain_Cortex	7.43367	1.05625e-13	0.0590658	0.630559	Non-cancer illness code, self-reported: hypertension	20002_1065
11	C11orf68	Brain_Putamen	7.43367	1.05625e-13	0.0270791	0.205035	Non-cancer illness code, self-reported: hypertension	20002_1065
11	C11orf68	Uterus	7.43367	1.05625e-13	0.0206853	0.591252	Non-cancer illness code, self-reported: hypertension	20002_1065
11	MYBPC3	Adrenal_Gland	7.43271	1.06395e-13	0.0230863	0.33371	Non-cancer illness code, self-reported: hypertension	20002_1065
11	OR4S1	Esophagus_Muscularis	7.43271	1.06395e-13	0.0110222	0.924026	Non-cancer illness code, self-reported: hypertension	20002_1065
11	NDUFS3	Pancreas	-7.43271	1.06395e-13	0.0118995	0.392696	Non-cancer illness code, self-reported: hypertension	20002_1065
11	NDUFS3	Prostate	-7.43271	1.06395e-13	0.0426521	0.946099	Non-cancer illness code, self-reported: hypertension	20002_1065
17	CHD3	Uterus	7.43077	1.07964e-13	0.071831	0.0372273	Non-cancer illness code, self-reported: hypertension	20002_1065
11	RAPSN	Artery_Coronary	-7.4296	1.08928e-13	0.0404643	0.595181	Non-cancer illness code, self-reported: hypertension	20002_1065
17	NAA38	Adipose_Subcutaneous	7.42565	1.12227e-13	0.0715771	4.21144e-08	Non-cancer illness code, self-reported: hypertension	20002_1065
17	NAA38	Adipose_Visceral_Omentum	7.42565	1.12227e-13	0.0457626	0.00653951	Non-cancer illness code, self-reported: hypertension	20002_1065
17	NAA38	Adrenal_Gland	7.42565	1.12227e-13	0.0251527	0.465451	Non-cancer illness code, self-reported: hypertension	20002_1065
17	NAA38	Artery_Aorta	7.42565	1.12227e-13	0.0694462	1.87741e-05	Non-cancer illness code, self-reported: hypertension	20002_1065
17	NAA38	Artery_Coronary	7.42565	1.12227e-13	0.082077	0.0550268	Non-cancer illness code, self-reported: hypertension	20002_1065
17	NAA38	Artery_Tibial	7.42565	1.12227e-13	0.0842215	2.48585e-06	Non-cancer illness code, self-reported: hypertension	20002_1065
17	NAA38	Brain_Amygdala	7.42565	1.12227e-13	0.0571777	0.559032	Non-cancer illness code, self-reported: hypertension	20002_1065
17	NAA38	Brain_Anterior	7.42565	1.12227e-13	0.0623881	0.456727	Non-cancer illness code, self-reported: hypertension	20002_1065
17	NAA38	Brain_Caudate	7.42565	1.12227e-13	0.0250252	0.643437	Non-cancer illness code, self-reported: hypertension	20002_1065
17	NAA38	Brain_Cerebellar	7.42565	1.12227e-13	0.0607927	0.0589514	Non-cancer illness code, self-reported: hypertension	20002_1065
17	NAA38	Brain_Cerebellum	7.42565	1.12227e-13	0.0383813	0.0953581	Non-cancer illness code, self-reported: hypertension	20002_1065
17	NAA38	Brain_Cortex	7.42565	1.12227e-13	0.0784696	0.205097	Non-cancer illness code, self-reported: hypertension	20002_1065
17	NAA38	Brain_Frontal	7.42565	1.12227e-13	0.0723711	0.0226938	Non-cancer illness code, self-reported: hypertension	20002_1065
17	NAA38	Brain_Hypothalamus	7.42565	1.12227e-13	0.0334403	0.0377147	Non-cancer illness code, self-reported: hypertension	20002_1065
17	NAA38	Brain_Nucleus	7.42565	1.12227e-13	0.0585893	0.00213797	Non-cancer illness code, self-reported: hypertension	20002_1065
17	NAA38	Brain_Putamen	7.42565	1.12227e-13	0.0463705	0.959627	Non-cancer illness code, self-reported: hypertension	20002_1065
17	NAA38	Brain_Spinal	7.42565	1.12227e-13	0.0242806	0.00721512	Non-cancer illness code, self-reported: hypertension	20002_1065
17	NAA38	Breast_Mammary_Tissue	7.42565	1.12227e-13	0.0476783	0.00344057	Non-cancer illness code, self-reported: hypertension	20002_1065
17	NAA38	Cells_Cultured_fibroblasts	7.42565	1.12227e-13	0.0319935	0.00217991	Non-cancer illness code, self-reported: hypertension	20002_1065
17	NAA38	Cells_EBV_transformed_lymphocytes	7.42565	1.12227e-13	0.119268	0.0188681	Non-cancer illness code, self-reported: hypertension	20002_1065
17	NAA38	Colon_Sigmoid	7.42565	1.12227e-13	0.0775583	2.09892e-05	Non-cancer illness code, self-reported: hypertension	20002_1065
17	NAA38	Colon_Transverse	7.42565	1.12227e-13	0.0966908	2.97822e-07	Non-cancer illness code, self-reported: hypertension	20002_1065
17	NAA38	Esophagus_Gastroesophageal_Junction	7.42565	1.12227e-13	0.130242	2.97249e-09	Non-cancer illness code, self-reported: hypertension	20002_1065
17	NAA38	Esophagus_Mucosa	7.42565	1.12227e-13	0.0462345	0.000843872	Non-cancer illness code, self-reported: hypertension	20002_1065
17	NAA38	Esophagus_Muscularis	7.42565	1.12227e-13	0.0681859	4.85183e-07	Non-cancer illness code, self-reported: hypertension	20002_1065
17	NAA38	Heart_Atrial_Appendage	7.42565	1.12227e-13	0.106029	2.08276e-08	Non-cancer illness code, self-reported: hypertension	20002_1065
17	NAA38	Liver	-7.42565	1.12227e-13	0.0168446	0.0050484	Non-cancer illness code, self-reported: hypertension	20002_1065
17	NAA38	Lung	7.42565	1.12227e-13	0.0603978	0.00117096	Non-cancer illness code, self-reported: hypertension	20002_1065
17	NAA38	Minor_Salivary_Gland	7.42565	1.12227e-13	0.0849713	0.589015	Non-cancer illness code, self-reported: hypertension	20002_1065
17	NAA38	Nerve_Tibial	7.42565	1.12227e-13	0.113776	1.09426e-11	Non-cancer illness code, self-reported: hypertension	20002_1065
17	NAA38	Ovary	7.42565	1.12227e-13	0.0772977	0.0663099	Non-cancer illness code, self-reported: hypertension	20002_1065
17	SLC16A11	Pancreas	7.42565	1.12227e-13	0.0223267	0.385174	Non-cancer illness code, self-reported: hypertension	20002_1065
17	NAA38	Pancreas	7.42565	1.12227e-13	0.0528669	0.0504427	Non-cancer illness code, self-reported: hypertension	20002_1065
17	NAA38	Pituitary	7.42565	1.12227e-13	0.202932	5.49012e-11	Non-cancer illness code, self-reported: hypertension	20002_1065
17	NAA38	Prostate	7.42565	1.12227e-13	0.160962	4.45932e-08	Non-cancer illness code, self-reported: hypertension	20002_1065
17	NAA38	Skin_Not_Sun_Exposed_Suprapubic	7.42565	1.12227e-13	0.0349633	0.00223974	Non-cancer illness code, self-reported: hypertension	20002_1065
17	NAA38	Skin_Sun_Exposed_Lower_leg	7.42565	1.12227e-13	0.0289725	0.00242686	Non-cancer illness code, self-reported: hypertension	20002_1065
17	SOX15	Small_Intestine_Terminal_Ileum	-7.42565	1.12227e-13	0.0184557	0.898225	Non-cancer illness code, self-reported: hypertension	20002_1065
17	NAA38	Small_Intestine_Terminal_Ileum	7.42565	1.12227e-13	0.0793368	0.000869217	Non-cancer illness code, self-reported: hypertension	20002_1065
17	NAA38	Spleen	7.42565	1.12227e-13	0.021956	0.487133	Non-cancer illness code, self-reported: hypertension	20002_1065
17	NAA38	Stomach	7.42565	1.12227e-13	0.0370629	0.00399758	Non-cancer illness code, self-reported: hypertension	20002_1065
17	NAA38	Thyroid	7.42565	1.12227e-13	0.0661257	5.97605e-08	Non-cancer illness code, self-reported: hypertension	20002_1065
17	NAA38	Uterus	7.42565	1.12227e-13	0.0754279	0.327023	Non-cancer illness code, self-reported: hypertension	20002_1065
17	NAA38	Vagina	7.42565	1.12227e-13	0.0455964	0.169386	Non-cancer illness code, self-reported: hypertension	20002_1065
17	NAA38	Whole_Blood	7.42565	1.12227e-13	0.0188201	0.150793	Non-cancer illness code, self-reported: hypertension	20002_1065
16	SPATA33	Adipose_Subcutaneous	-7.42549	1.12363e-13	0.049776	1.54206e-05	Non-cancer illness code, self-reported: hypertension	20002_1065
16	SPATA33	Adipose_Visceral_Omentum	-7.42549	1.12363e-13	0.0544304	1.77617e-05	Non-cancer illness code, self-reported: hypertension	20002_1065
16	SPATA33	Adrenal_Gland	7.42549	1.12363e-13	0.0147456	0.301802	Non-cancer illness code, self-reported: hypertension	20002_1065
16	SPATA33	Artery_Aorta	-7.42549	1.12363e-13	0.014693	0.202051	Non-cancer illness code, self-reported: hypertension	20002_1065
16	SPATA33	Artery_Coronary	-7.42549	1.12363e-13	0.0382194	0.0576188	Non-cancer illness code, self-reported: hypertension	20002_1065
16	SPATA33	Brain_Amygdala	7.42549	1.12363e-13	0.0794659	0.0148051	Non-cancer illness code, self-reported: hypertension	20002_1065
16	SPATA33	Brain_Anterior	7.42549	1.12363e-13	0.155619	0.000196276	Non-cancer illness code, self-reported: hypertension	20002_1065
16	SPATA33	Brain_Caudate	7.42549	1.12363e-13	0.102679	0.00109503	Non-cancer illness code, self-reported: hypertension	20002_1065
16	SPATA33	Brain_Cerebellar	7.42549	1.12363e-13	0.0951726	0.0244734	Non-cancer illness code, self-reported: hypertension	20002_1065
16	SPATA33	Brain_Cerebellum	7.42549	1.12363e-13	0.122271	9.79848e-06	Non-cancer illness code, self-reported: hypertension	20002_1065
16	SPATA33	Brain_Frontal	7.42549	1.12363e-13	0.0925904	0.0228396	Non-cancer illness code, self-reported: hypertension	20002_1065
16	SPATA33	Brain_Hippocampus	7.42549	1.12363e-13	0.0600915	0.0554469	Non-cancer illness code, self-reported: hypertension	20002_1065
16	SPATA33	Brain_Hypothalamus	7.42549	1.12363e-13	0.0754351	0.00186044	Non-cancer illness code, self-reported: hypertension	20002_1065
16	SPATA33	Brain_Nucleus	7.42549	1.12363e-13	0.086156	0.0117885	Non-cancer illness code, self-reported: hypertension	20002_1065
16	SPATA33	Brain_Putamen	7.42549	1.12363e-13	0.0113934	0.745697	Non-cancer illness code, self-reported: hypertension	20002_1065
16	SPATA33	Brain_Spinal	7.42549	1.12363e-13	0.0676603	0.336404	Non-cancer illness code, self-reported: hypertension	20002_1065
16	SPATA33	Cells_EBV_transformed_lymphocytes	-7.42549	1.12363e-13	0.0618159	0.403445	Non-cancer illness code, self-reported: hypertension	20002_1065
16	SPATA33	Colon_Sigmoid	-7.42549	1.12363e-13	0.0141815	0.303551	Non-cancer illness code, self-reported: hypertension	20002_1065
16	SPATA33	Colon_Transverse	-7.42549	1.12363e-13	0.0343087	0.00643913	Non-cancer illness code, self-reported: hypertension	20002_1065
16	SPATA33	Esophagus_Gastroesophageal_Junction	-7.42549	1.12363e-13	0.0380203	0.158877	Non-cancer illness code, self-reported: hypertension	20002_1065
16	SPATA33	Esophagus_Mucosa	-7.42549	1.12363e-13	0.0339832	0.0186948	Non-cancer illness code, self-reported: hypertension	20002_1065
16	SPATA33	Esophagus_Muscularis	-7.42549	1.12363e-13	0.0440519	0.00343323	Non-cancer illness code, self-reported: hypertension	20002_1065
16	SPATA33	Heart_Atrial_Appendage	-7.42549	1.12363e-13	0.0333802	0.305829	Non-cancer illness code, self-reported: hypertension	20002_1065
16	SPATA33	Heart_Left_Ventricle	-7.42549	1.12363e-13	0.0294184	0.104002	Non-cancer illness code, self-reported: hypertension	20002_1065
16	SPATA33	Liver	-7.42549	1.12363e-13	0.0640985	0.03272	Non-cancer illness code, self-reported: hypertension	20002_1065
16	SPATA33	Lung	-7.42549	1.12363e-13	0.0425341	0.474689	Non-cancer illness code, self-reported: hypertension	20002_1065
16	SPATA33	Minor_Salivary_Gland	-7.42549	1.12363e-13	0.0128222	0.188236	Non-cancer illness code, self-reported: hypertension	20002_1065
16	SPATA33	Muscle_Skeletal	-7.42549	1.12363e-13	0.0455757	2.92543e-06	Non-cancer illness code, self-reported: hypertension	20002_1065
16	SPATA33	Ovary	-7.42549	1.12363e-13	0.0157679	0.551143	Non-cancer illness code, self-reported: hypertension	20002_1065
16	SPATA33	Pancreas	-7.42549	1.12363e-13	0.0181062	0.211483	Non-cancer illness code, self-reported: hypertension	20002_1065
16	SPATA33	Pituitary	7.42549	1.12363e-13	0.0177457	0.00115763	Non-cancer illness code, self-reported: hypertension	20002_1065
16	SPATA33	Prostate	-7.42549	1.12363e-13	0.0271352	0.479359	Non-cancer illness code, self-reported: hypertension	20002_1065
16	SPATA33	Skin_Not_Sun_Exposed_Suprapubic	-7.42549	1.12363e-13	0.0419201	0.0151111	Non-cancer illness code, self-reported: hypertension	20002_1065
16	SPATA33	Skin_Sun_Exposed_Lower_leg	-7.42549	1.12363e-13	0.0134836	0.383862	Non-cancer illness code, self-reported: hypertension	20002_1065
16	SPATA33	Small_Intestine_Terminal_Ileum	7.42549	1.12363e-13	0.112071	0.00185403	Non-cancer illness code, self-reported: hypertension	20002_1065
16	SPATA33	Spleen	7.42549	1.12363e-13	0.0174174	0.611197	Non-cancer illness code, self-reported: hypertension	20002_1065
16	SPATA33	Stomach	-7.42549	1.12363e-13	0.0340057	0.780076	Non-cancer illness code, self-reported: hypertension	20002_1065
16	SPATA33	Testis	-7.42549	1.12363e-13	0.0519955	0.110431	Non-cancer illness code, self-reported: hypertension	20002_1065
16	SPATA33	Uterus	7.42549	1.12363e-13	0.0398378	0.0350467	Non-cancer illness code, self-reported: hypertension	20002_1065
16	SPATA33	Vagina	-7.42549	1.12363e-13	0.0397258	0.643478	Non-cancer illness code, self-reported: hypertension	20002_1065
16	SPATA33	Whole_Blood	-7.42549	1.12363e-13	0.0593892	2.29294e-08	Non-cancer illness code, self-reported: hypertension	20002_1065
12	HNF1A	Brain_Frontal	-7.42197	1.15391e-13	0.040294	0.0158735	Non-cancer illness code, self-reported: hypertension	20002_1065
10	NT5C2	Skin_Not_Sun_Exposed_Suprapubic	-7.42071	1.16498e-13	0.0119	0.692833	Non-cancer illness code, self-reported: hypertension	20002_1065
11	SIPA1	Brain_Frontal	7.42047	1.16704e-13	0.0705624	0.228074	Non-cancer illness code, self-reported: hypertension	20002_1065
11	SIPA1	Esophagus_Muscularis	7.41995	1.1716e-13	0.0311282	0.00104742	Non-cancer illness code, self-reported: hypertension	20002_1065
15	CYP1A1	Brain_Anterior	-7.41938	1.17671e-13	0.15552	0.00100577	Non-cancer illness code, self-reported: hypertension	20002_1065
3	COL7A1	Brain_Amygdala	7.4114	1.24973e-13	0.0183801	0.0207958	Non-cancer illness code, self-reported: hypertension	20002_1065
3	LAMB2	Brain_Frontal	7.4114	1.24973e-13	0.0122053	0.18912	Non-cancer illness code, self-reported: hypertension	20002_1065
11	SIPA1	Pituitary	7.40609	1.30073e-13	0.0298834	0.368063	Non-cancer illness code, self-reported: hypertension	20002_1065
7	RCC1L	Brain_Amygdala	7.40422	1.31921e-13	0.0367385	0.698875	Non-cancer illness code, self-reported: hypertension	20002_1065
1	CLCN6	Small_Intestine_Terminal_Ileum	-7.40238	1.33767e-13	0.0969765	0.107747	Non-cancer illness code, self-reported: hypertension	20002_1065
11	SIPA1	Prostate	7.40172	1.34433e-13	0.0769279	0.0739872	Non-cancer illness code, self-reported: hypertension	20002_1065
7	RCC1L	Esophagus_Muscularis	7.39941	1.36794e-13	0.014691	0.392079	Non-cancer illness code, self-reported: hypertension	20002_1065
12	CALCOCO1	Brain_Amygdala	7.39737	1.38908e-13	0.0658272	0.00162416	Non-cancer illness code, self-reported: hypertension	20002_1065
12	ZNF385A	Brain_Cerebellar	7.39737	1.38908e-13	0.0449419	0.0600608	Non-cancer illness code, self-reported: hypertension	20002_1065
12	ZNF385A	Brain_Putamen	7.39737	1.38908e-13	0.0556886	0.612936	Non-cancer illness code, self-reported: hypertension	20002_1065
12	ZNF385A	Spleen	-7.39737	1.38908e-13	0.0562573	0.27704	Non-cancer illness code, self-reported: hypertension	20002_1065
7	RCC1L	Muscle_Skeletal	7.39722	1.39062e-13	0.0335327	3.27919e-05	Non-cancer illness code, self-reported: hypertension	20002_1065
10	NT5C2	Brain_Caudate	-7.39454	1.41894e-13	0.0385206	0.553864	Non-cancer illness code, self-reported: hypertension	20002_1065
7	RCC1L	Cells_EBV_transformed_lymphocytes	7.39341	1.43106e-13	0.160776	5.67265e-05	Non-cancer illness code, self-reported: hypertension	20002_1065
7	RCC1L	Lung	7.39218	1.44446e-13	0.0285202	0.00108154	Non-cancer illness code, self-reported: hypertension	20002_1065
7	RCC1L	Adipose_Subcutaneous	7.38796	1.49097e-13	0.0640412	1.69277e-07	Non-cancer illness code, self-reported: hypertension	20002_1065
10	NT5C2	Small_Intestine_Terminal_Ileum	-7.38431	1.53242e-13	0.0867086	0.00339437	Non-cancer illness code, self-reported: hypertension	20002_1065
3	SLC4A7	Stomach	-7.38378	1.53853e-13	0.0243149	0.0483355	Non-cancer illness code, self-reported: hypertension	20002_1065
19	MYO9B	Colon_Sigmoid	-7.38228	1.55604e-13	0.0302545	0.378116	Non-cancer illness code, self-reported: hypertension	20002_1065
11	CKAP5	Adipose_Subcutaneous	-7.3816	1.56398e-13	0.0187887	0.00975057	Non-cancer illness code, self-reported: hypertension	20002_1065
11	KBTBD4	Adrenal_Gland	7.3816	1.56398e-13	0.0317698	0.810799	Non-cancer illness code, self-reported: hypertension	20002_1065
11	ARFGAP2	Artery_Aorta	-7.3816	1.56398e-13	0.0104948	0.912193	Non-cancer illness code, self-reported: hypertension	20002_1065
11	ARFGAP2	Esophagus_Muscularis	-7.3816	1.56398e-13	0.0109226	0.0887691	Non-cancer illness code, self-reported: hypertension	20002_1065
11	OR4B1	Ovary	-7.3816	1.56398e-13	0.018233	0.834313	Non-cancer illness code, self-reported: hypertension	20002_1065
11	KBTBD4	Spleen	7.3816	1.56398e-13	0.0195606	0.871221	Non-cancer illness code, self-reported: hypertension	20002_1065
11	OR4B1	Testis	7.3816	1.56398e-13	0.0168105	0.75924	Non-cancer illness code, self-reported: hypertension	20002_1065
11	NR1H3	Stomach	-7.37938	1.5903e-13	0.04379	0.0499803	Non-cancer illness code, self-reported: hypertension	20002_1065
10	WBP1L	Artery_Aorta	7.37835	1.6026e-13	0.0132632	0.612288	Non-cancer illness code, self-reported: hypertension	20002_1065
11	OR4X2	Brain_Cerebellar	-7.37607	1.6303e-13	0.0380476	0.360535	Non-cancer illness code, self-reported: hypertension	20002_1065
11	OR4C13	Liver	7.37607	1.6303e-13	0.0231646	0.554152	Non-cancer illness code, self-reported: hypertension	20002_1065
8	SOX7	Liver	-7.37201	1.68074e-13	0.0752581	0.136812	Non-cancer illness code, self-reported: hypertension	20002_1065
10	NT5C2	Brain_Cortex	-7.36859	1.72442e-13	0.0669823	0.00675328	Non-cancer illness code, self-reported: hypertension	20002_1065
7	RCC1L	Esophagus_Mucosa	7.36804	1.73154e-13	0.0627583	1.05814e-06	Non-cancer illness code, self-reported: hypertension	20002_1065
12	PPP1R1A	Brain_Amygdala	-7.3678	1.73467e-13	0.140851	0.198262	Non-cancer illness code, self-reported: hypertension	20002_1065
12	ZNF385A	Brain_Hypothalamus	7.3678	1.73467e-13	0.0199359	0.349121	Non-cancer illness code, self-reported: hypertension	20002_1065
12	PPP1R1A	Minor_Salivary_Gland	-7.3678	1.73467e-13	0.0122743	0.93796	Non-cancer illness code, self-reported: hypertension	20002_1065
11	NR1H3	Heart_Left_Ventricle	-7.36523	1.76838e-13	0.0488222	0.0152208	Non-cancer illness code, self-reported: hypertension	20002_1065
7	RCC1L	Ovary	7.36522	1.76856e-13	0.05032	0.349155	Non-cancer illness code, self-reported: hypertension	20002_1065
12	KDM2B	Thyroid	7.36521	1.76872e-13	0.0904074	1.22965e-10	Non-cancer illness code, self-reported: hypertension	20002_1065
11	ARHGAP42	Cells_Cultured_fibroblasts	-7.36209	1.81053e-13	0.110357	5.30731e-12	Non-cancer illness code, self-reported: hypertension	20002_1065
6	HINT3	Uterus	7.35593	1.89602e-13	0.0352644	0.0934351	Non-cancer illness code, self-reported: hypertension	20002_1065
3	NEK10	Brain_Caudate	-7.35523	1.90602e-13	0.0491746	0.742969	Non-cancer illness code, self-reported: hypertension	20002_1065
1	CLCN6	Brain_Anterior	-7.35362	1.92917e-13	0.0750125	0.386008	Non-cancer illness code, self-reported: hypertension	20002_1065
3	SLC25A20	Brain_Anterior	7.35356	1.92996e-13	0.0118591	0.898905	Non-cancer illness code, self-reported: hypertension	20002_1065
3	USP19	Brain_Anterior	7.35356	1.92996e-13	0.0442453	0.201779	Non-cancer illness code, self-reported: hypertension	20002_1065
3	SLC25A20	Nerve_Tibial	7.35356	1.92996e-13	0.013668	0.0886276	Non-cancer illness code, self-reported: hypertension	20002_1065
3	COL7A1	Stomach	-7.35356	1.92996e-13	0.0281682	0.000362297	Non-cancer illness code, self-reported: hypertension	20002_1065
11	SIPA1	Adipose_Subcutaneous	7.34924	1.99339e-13	0.0217074	0.00934369	Non-cancer illness code, self-reported: hypertension	20002_1065
7	RCC1L	Brain_Cortex	7.34909	1.99559e-13	0.0784546	0.0977652	Non-cancer illness code, self-reported: hypertension	20002_1065
11	KBTBD4	Stomach	7.34775	2.01571e-13	0.016197	0.115766	Non-cancer illness code, self-reported: hypertension	20002_1065
6	HINT3	Brain_Cerebellum	7.34307	2.08754e-13	0.0185211	0.888042	Non-cancer illness code, self-reported: hypertension	20002_1065
6	LRRC73	Skin_Sun_Exposed_Lower_leg	7.34193	2.10536e-13	0.0210682	0.340216	Non-cancer illness code, self-reported: hypertension	20002_1065
19	RPL18A	Adrenal_Gland	7.33989	2.13769e-13	0.0518533	0.401862	Non-cancer illness code, self-reported: hypertension	20002_1065
7	RCC1L	Esophagus_Gastroesophageal_Junction	7.33717	2.18164e-13	0.0626843	0.000266953	Non-cancer illness code, self-reported: hypertension	20002_1065
11	OR4A47	Artery_Tibial	-7.33636	2.19481e-13	0.0277458	0.166765	Non-cancer illness code, self-reported: hypertension	20002_1065
11	OR4A47	Brain_Spinal	-7.33636	2.19481e-13	0.0955695	0.0029079	Non-cancer illness code, self-reported: hypertension	20002_1065
11	OR4A47	Vagina	7.33636	2.19481e-13	0.107867	0.56987	Non-cancer illness code, self-reported: hypertension	20002_1065
10	NT5C2	Brain_Spinal	-7.33409	2.23239e-13	0.0477229	0.412345	Non-cancer illness code, self-reported: hypertension	20002_1065
7	RCC1L	Colon_Transverse	7.33375	2.23797e-13	0.121504	7.6068e-09	Non-cancer illness code, self-reported: hypertension	20002_1065
11	ARHGAP42	Artery_Aorta	-7.32979	2.30509e-13	0.237958	0	Non-cancer illness code, self-reported: hypertension	20002_1065
11	SIPA1	Cells_EBV_transformed_lymphocytes	7.32846	2.3281e-13	0.214889	9.38796e-06	Non-cancer illness code, self-reported: hypertension	20002_1065
3	SLC25A20	Esophagus_Mucosa	7.3162	2.55091e-13	0.0113496	0.46287	Non-cancer illness code, self-reported: hypertension	20002_1065
3	IMPDH2	Pituitary	-7.3162	2.55091e-13	0.0214929	0.0639039	Non-cancer illness code, self-reported: hypertension	20002_1065
11	NR1H3	Skin_Sun_Exposed_Lower_leg	-7.31169	2.63803e-13	0.0128735	0.115073	Non-cancer illness code, self-reported: hypertension	20002_1065
4	ENPEP	Brain_Cerebellar	-7.31094	2.65284e-13	0.0803411	0.0285284	Non-cancer illness code, self-reported: hypertension	20002_1065
3	NEK10	Skin_Not_Sun_Exposed_Suprapubic	7.30959	2.67951e-13	0.0182012	0.590009	Non-cancer illness code, self-reported: hypertension	20002_1065
7	RCC1L	Heart_Left_Ventricle	7.30952	2.68098e-13	0.0160544	0.296864	Non-cancer illness code, self-reported: hypertension	20002_1065
11	RAPSN	Brain_Anterior	-7.30038	2.86953e-13	0.0652295	0.231549	Non-cancer illness code, self-reported: hypertension	20002_1065
7	RCC1L	Adipose_Visceral_Omentum	7.29906	2.89788e-13	0.0916929	1.97688e-06	Non-cancer illness code, self-reported: hypertension	20002_1065
3	SLC4A7	Breast_Mammary_Tissue	7.28966	3.10738e-13	0.0539974	0.174783	Non-cancer illness code, self-reported: hypertension	20002_1065
7	RCC1L	Thyroid	7.2894	3.11339e-13	0.0346445	0.00782101	Non-cancer illness code, self-reported: hypertension	20002_1065
6	SLC17A1	Liver	7.28807	3.14427e-13	0.220606	1.65705e-08	Non-cancer illness code, self-reported: hypertension	20002_1065
11	OR4A47	Brain_Frontal	-7.28798	3.14637e-13	0.0956	0.998305	Non-cancer illness code, self-reported: hypertension	20002_1065
11	OR4X2	Brain_Spinal	-7.28798	3.14637e-13	0.0525656	0.332614	Non-cancer illness code, self-reported: hypertension	20002_1065
11	OR4B1	Pituitary	-7.28798	3.14637e-13	0.0117106	0.321555	Non-cancer illness code, self-reported: hypertension	20002_1065
11	OR4X2	Uterus	7.28798	3.14637e-13	0.0275153	0.396936	Non-cancer illness code, self-reported: hypertension	20002_1065
7	RCC1L	Skin_Sun_Exposed_Lower_leg	7.28683	3.1734e-13	0.0568085	5.41486e-05	Non-cancer illness code, self-reported: hypertension	20002_1065
4	ENPEP	Skin_Sun_Exposed_Lower_leg	-7.28593	3.19456e-13	0.0322412	0.000792631	Non-cancer illness code, self-reported: hypertension	20002_1065
10	WBP1L	Thyroid	7.28541	3.20699e-13	0.0781141	3.27801e-10	Non-cancer illness code, self-reported: hypertension	20002_1065
10	ADRB1	Brain_Hippocampus	-7.28324	3.25885e-13	0.0124326	0.583312	Non-cancer illness code, self-reported: hypertension	20002_1065
11	SIPA1	Brain_Putamen	7.28309	3.26266e-13	0.0219066	0.476681	Non-cancer illness code, self-reported: hypertension	20002_1065
10	CALHM1	Brain_Cerebellum	-7.28246	3.27787e-13	0.0229648	0.990836	Non-cancer illness code, self-reported: hypertension	20002_1065
10	HPS6	Esophagus_Gastroesophageal_Junction	-7.28246	3.27787e-13	0.0428812	0.784544	Non-cancer illness code, self-reported: hypertension	20002_1065
10	FBXL15	Stomach	-7.28246	3.27787e-13	0.0227034	0.58266	Non-cancer illness code, self-reported: hypertension	20002_1065
17	KDM6B	Thyroid	-7.28187	3.29225e-13	0.016202	0.0967533	Non-cancer illness code, self-reported: hypertension	20002_1065
10	NT5C2	Esophagus_Mucosa	-7.27943	3.35236e-13	0.0590412	0.00755486	Non-cancer illness code, self-reported: hypertension	20002_1065
11	NR1H3	Small_Intestine_Terminal_Ileum	-7.27303	3.51515e-13	0.0858838	0.131451	Non-cancer illness code, self-reported: hypertension	20002_1065
17	KDM6B	Breast_Mammary_Tissue	-7.27184	3.54628e-13	0.0491113	0.013873	Non-cancer illness code, self-reported: hypertension	20002_1065
12	KDM2B	Small_Intestine_Terminal_Ileum	7.27115	3.56432e-13	0.0789923	0.0358783	Non-cancer illness code, self-reported: hypertension	20002_1065
12	PPP1R1A	Adrenal_Gland	-7.26973	3.60207e-13	0.0271573	0.713236	Non-cancer illness code, self-reported: hypertension	20002_1065
10	NT5C2	Colon_Transverse	-7.26272	3.79381e-13	0.0274606	0.630958	Non-cancer illness code, self-reported: hypertension	20002_1065
15	SCAMP2	Brain_Caudate	-7.24375	4.3643e-13	0.016531	0.336707	Non-cancer illness code, self-reported: hypertension	20002_1065
10	WBP1L	Brain_Cortex	7.24168	4.43161e-13	0.0548207	0.0351901	Non-cancer illness code, self-reported: hypertension	20002_1065
10	NT5C2	Testis	-7.23709	4.58397e-13	0.290173	0	Non-cancer illness code, self-reported: hypertension	20002_1065
4	ENPEP	Esophagus_Mucosa	-7.23628	4.61175e-13	0.10115	5.10183e-09	Non-cancer illness code, self-reported: hypertension	20002_1065
10	NT5C2	Brain_Amygdala	-7.23595	4.62273e-13	0.0924963	0.134831	Non-cancer illness code, self-reported: hypertension	20002_1065
11	ARHGAP42	Prostate	-7.23587	4.62568e-13	0.0486622	0.369065	Non-cancer illness code, self-reported: hypertension	20002_1065
7	RCC1L	Liver	7.23517	4.64937e-13	0.0900144	0.00271588	Non-cancer illness code, self-reported: hypertension	20002_1065
7	RCC1L	Small_Intestine_Terminal_Ileum	7.23029	4.81973e-13	0.0843299	0.0351832	Non-cancer illness code, self-reported: hypertension	20002_1065
11	ARHGAP42	Pituitary	-7.22632	4.96242e-13	0.0382513	0.0366838	Non-cancer illness code, self-reported: hypertension	20002_1065
12	KDM2B	Cells_EBV_transformed_lymphocytes	-7.22219	5.11584e-13	0.0562908	0.154574	Non-cancer illness code, self-reported: hypertension	20002_1065
1	C1orf167	Muscle_Skeletal	-7.22092	5.16375e-13	0.0146365	0.916455	Non-cancer illness code, self-reported: hypertension	20002_1065
15	SCAMP2	Brain_Putamen	-7.2169	5.31867e-13	0.0177914	0.73383	Non-cancer illness code, self-reported: hypertension	20002_1065
19	MYO9B	Artery_Tibial	-7.21527	5.38262e-13	0.0502081	6.41825e-05	Non-cancer illness code, self-reported: hypertension	20002_1065
7	RCC1L	Breast_Mammary_Tissue	7.21473	5.40413e-13	0.0490814	0.011175	Non-cancer illness code, self-reported: hypertension	20002_1065
1	C1orf167	Ovary	-7.21465	5.40733e-13	0.0976351	0.00534972	Non-cancer illness code, self-reported: hypertension	20002_1065
15	CYP1A1	Ovary	7.21241	5.49722e-13	0.0181034	0.295101	Non-cancer illness code, self-reported: hypertension	20002_1065
1	C1orf167	Colon_Transverse	-7.20403	5.84601e-13	0.0197691	0.0347721	Non-cancer illness code, self-reported: hypertension	20002_1065
8	EBF2	Pituitary	-7.20011	6.0164e-13	0.0403621	0.903807	Non-cancer illness code, self-reported: hypertension	20002_1065
1	C1orf167	Brain_Hippocampus	-7.199	6.06551e-13	0.0840384	0.00488517	Non-cancer illness code, self-reported: hypertension	20002_1065
10	NT5C2	Brain_Hippocampus	-7.19693	6.15856e-13	0.0739341	0.193447	Non-cancer illness code, self-reported: hypertension	20002_1065
11	ARHGAP42	Pancreas	-7.19582	6.20866e-13	0.180691	1.8525e-11	Non-cancer illness code, self-reported: hypertension	20002_1065
5	PRRC1	Esophagus_Muscularis	-7.19447	6.27039e-13	0.0116797	0.775904	Non-cancer illness code, self-reported: hypertension	20002_1065
1	CLCN6	Brain_Amygdala	-7.18987	6.48523e-13	0.0828377	0.00993293	Non-cancer illness code, self-reported: hypertension	20002_1065
1	C1orf167	Uterus	-7.18678	6.63374e-13	0.0758484	0.336371	Non-cancer illness code, self-reported: hypertension	20002_1065
10	ADRB1	Cells_Cultured_fibroblasts	7.18657	6.644e-13	0.0148124	0.104271	Non-cancer illness code, self-reported: hypertension	20002_1065
10	NT5C2	Esophagus_Muscularis	-7.18647	6.64871e-13	0.0302761	0.0105761	Non-cancer illness code, self-reported: hypertension	20002_1065
12	SH2B3	Stomach	-7.18643	6.65074e-13	0.0112945	0.0898974	Non-cancer illness code, self-reported: hypertension	20002_1065
20	ZBTB46	Adipose_Subcutaneous	-7.18432	6.75425e-13	0.019831	0.000877587	Non-cancer illness code, self-reported: hypertension	20002_1065
20	ZBTB46	Adipose_Visceral_Omentum	-7.18432	6.75425e-13	0.0144615	0.0246406	Non-cancer illness code, self-reported: hypertension	20002_1065
20	ZBTB46	Adrenal_Gland	7.18432	6.75425e-13	0.0611801	0.0315752	Non-cancer illness code, self-reported: hypertension	20002_1065
20	ZBTB46	Artery_Aorta	-7.18432	6.75425e-13	0.0386972	0.00241341	Non-cancer illness code, self-reported: hypertension	20002_1065
20	ZBTB46	Brain_Amygdala	-7.18432	6.75425e-13	0.125825	0.00437021	Non-cancer illness code, self-reported: hypertension	20002_1065
20	ZBTB46	Brain_Anterior	-7.18432	6.75425e-13	0.156638	5.82906e-06	Non-cancer illness code, self-reported: hypertension	20002_1065
20	ZBTB46	Brain_Caudate	-7.18432	6.75425e-13	0.0890072	0.000691558	Non-cancer illness code, self-reported: hypertension	20002_1065
20	ZBTB46	Brain_Cerebellar	-7.18432	6.75425e-13	0.0462927	0.146071	Non-cancer illness code, self-reported: hypertension	20002_1065
20	ZBTB46	Brain_Cerebellum	-7.18432	6.75425e-13	0.0257773	0.433765	Non-cancer illness code, self-reported: hypertension	20002_1065
20	ZBTB46	Brain_Cortex	-7.18432	6.75425e-13	0.114625	7.31226e-06	Non-cancer illness code, self-reported: hypertension	20002_1065
20	ZBTB46	Brain_Frontal	-7.18432	6.75425e-13	0.161618	3.16184e-07	Non-cancer illness code, self-reported: hypertension	20002_1065
20	ZBTB46	Brain_Hippocampus	-7.18432	6.75425e-13	0.0904672	0.00816983	Non-cancer illness code, self-reported: hypertension	20002_1065
20	COL20A1	Brain_Hypothalamus	-7.18432	6.75425e-13	0.0127592	0.645082	Non-cancer illness code, self-reported: hypertension	20002_1065
20	ZBTB46	Brain_Hypothalamus	-7.18432	6.75425e-13	0.0291778	0.541708	Non-cancer illness code, self-reported: hypertension	20002_1065
20	ZBTB46	Brain_Nucleus	-7.18432	6.75425e-13	0.142584	2.06403e-06	Non-cancer illness code, self-reported: hypertension	20002_1065
20	ZBTB46	Brain_Putamen	-7.18432	6.75425e-13	0.112816	0.00156578	Non-cancer illness code, self-reported: hypertension	20002_1065
20	ZBTB46	Brain_Spinal	-7.18432	6.75425e-13	0.055769	0.00811464	Non-cancer illness code, self-reported: hypertension	20002_1065
20	ZBTB46	Breast_Mammary_Tissue	-7.18432	6.75425e-13	0.0363292	0.093664	Non-cancer illness code, self-reported: hypertension	20002_1065
20	ZBTB46	Cells_Cultured_fibroblasts	-7.18432	6.75425e-13	0.0175175	1.15984e-05	Non-cancer illness code, self-reported: hypertension	20002_1065
20	ZBTB46	Cells_EBV_transformed_lymphocytes	7.18432	6.75425e-13	0.0323871	0.00644983	Non-cancer illness code, self-reported: hypertension	20002_1065
20	ZBTB46	Colon_Sigmoid	-7.18432	6.75425e-13	0.0765199	0.00280616	Non-cancer illness code, self-reported: hypertension	20002_1065
20	ZBTB46	Colon_Transverse	-7.18432	6.75425e-13	0.0110485	0.771243	Non-cancer illness code, self-reported: hypertension	20002_1065
20	ZBTB46	Esophagus_Gastroesophageal_Junction	-7.18432	6.75425e-13	0.0334541	0.478987	Non-cancer illness code, self-reported: hypertension	20002_1065
20	ZBTB46	Esophagus_Mucosa	-7.18432	6.75425e-13	0.047068	0.000381786	Non-cancer illness code, self-reported: hypertension	20002_1065
20	ZBTB46	Esophagus_Muscularis	-7.18432	6.75425e-13	0.0614397	0.000142682	Non-cancer illness code, self-reported: hypertension	20002_1065
20	ZBTB46	Heart_Atrial_Appendage	-7.18432	6.75425e-13	0.0232795	0.0534712	Non-cancer illness code, self-reported: hypertension	20002_1065
20	ARFGAP1	Liver	-7.18432	6.75425e-13	0.0302594	0.922894	Non-cancer illness code, self-reported: hypertension	20002_1065
20	ZBTB46	Liver	7.18432	6.75425e-13	0.0296894	0.050115	Non-cancer illness code, self-reported: hypertension	20002_1065
20	ZBTB46	Minor_Salivary_Gland	-7.18432	6.75425e-13	0.117276	0.00493656	Non-cancer illness code, self-reported: hypertension	20002_1065
20	ZBTB46	Muscle_Skeletal	-7.18432	6.75425e-13	0.0194246	0.00536823	Non-cancer illness code, self-reported: hypertension	20002_1065
20	ZBTB46	Nerve_Tibial	-7.18432	6.75425e-13	0.0102404	0.831501	Non-cancer illness code, self-reported: hypertension	20002_1065
20	ZBTB46	Ovary	-7.18432	6.75425e-13	0.0142454	0.00672485	Non-cancer illness code, self-reported: hypertension	20002_1065
20	ZBTB46	Pancreas	-7.18432	6.75425e-13	0.0411667	0.0211135	Non-cancer illness code, self-reported: hypertension	20002_1065
20	ZBTB46	Pituitary	-7.18432	6.75425e-13	0.0223131	0.0126287	Non-cancer illness code, self-reported: hypertension	20002_1065
20	ZBTB46	Prostate	-7.18432	6.75425e-13	0.0373292	0.771054	Non-cancer illness code, self-reported: hypertension	20002_1065
20	ZBTB46	Skin_Not_Sun_Exposed_Suprapubic	-7.18432	6.75425e-13	0.0197597	0.10463	Non-cancer illness code, self-reported: hypertension	20002_1065
20	ZBTB46	Small_Intestine_Terminal_Ileum	-7.18432	6.75425e-13	0.0466208	0.357081	Non-cancer illness code, self-reported: hypertension	20002_1065
20	ZBTB46	Spleen	-7.18432	6.75425e-13	0.0375068	0.875446	Non-cancer illness code, self-reported: hypertension	20002_1065
20	ZBTB46	Stomach	-7.18432	6.75425e-13	0.0144388	0.300915	Non-cancer illness code, self-reported: hypertension	20002_1065
20	ZBTB46	Testis	-7.18432	6.75425e-13	0.110933	1.50667e-06	Non-cancer illness code, self-reported: hypertension	20002_1065
20	ZBTB46	Uterus	-7.18432	6.75425e-13	0.0740012	0.0425027	Non-cancer illness code, self-reported: hypertension	20002_1065
20	ZBTB46	Vagina	-7.18432	6.75425e-13	0.0326019	0.924757	Non-cancer illness code, self-reported: hypertension	20002_1065
20	ZBTB46	Whole_Blood	-7.18432	6.75425e-13	0.0187316	0.259192	Non-cancer illness code, self-reported: hypertension	20002_1065
1	C1orf167	Small_Intestine_Terminal_Ileum	-7.18415	6.76262e-13	0.10832	0.236055	Non-cancer illness code, self-reported: hypertension	20002_1065
15	TBC1D21	Brain_Cortex	-7.18388	6.77603e-13	0.0340449	0.0353566	Non-cancer illness code, self-reported: hypertension	20002_1065
15	CPLX3	Colon_Sigmoid	7.18388	6.77603e-13	0.0249136	0.647623	Non-cancer illness code, self-reported: hypertension	20002_1065
15	SEMA7A	Vagina	-7.18388	6.77603e-13	0.055223	0.701362	Non-cancer illness code, self-reported: hypertension	20002_1065
1	C1orf167	Brain_Anterior	-7.1822	6.85997e-13	0.0494052	0.489865	Non-cancer illness code, self-reported: hypertension	20002_1065
17	KDM6B	Adipose_Subcutaneous	-7.17778	7.08518e-13	0.058341	2.29606e-06	Non-cancer illness code, self-reported: hypertension	20002_1065
3	NEK10	Colon_Sigmoid	-7.1754	7.20965e-13	0.01819	0.479639	Non-cancer illness code, self-reported: hypertension	20002_1065
12	ATXN2	Uterus	-7.1731	7.33183e-13	0.0181582	0.979316	Non-cancer illness code, self-reported: hypertension	20002_1065
7	RCC1L	Cells_Cultured_fibroblasts	7.17281	7.3472e-13	0.0465002	2.47821e-05	Non-cancer illness code, self-reported: hypertension	20002_1065
12	SH2B3	Brain_Spinal	-7.16574	7.73675e-13	0.0632822	0.00711552	Non-cancer illness code, self-reported: hypertension	20002_1065
1	C1orf167	Heart_Left_Ventricle	-7.16445	7.80989e-13	0.0178825	0.0499735	Non-cancer illness code, self-reported: hypertension	20002_1065
6	SLC17A1	Adrenal_Gland	7.16062	8.0313e-13	0.433703	0	Non-cancer illness code, self-reported: hypertension	20002_1065
6	SLC17A2	Brain_Frontal	7.16062	8.0313e-13	0.0226807	0.579159	Non-cancer illness code, self-reported: hypertension	20002_1065
6	ZNF318	Adrenal_Gland	-7.16031	8.04948e-13	0.0947214	5.54795e-05	Non-cancer illness code, self-reported: hypertension	20002_1065
6	ZNF318	Pituitary	-7.16031	8.04948e-13	0.0264551	0.883399	Non-cancer illness code, self-reported: hypertension	20002_1065
6	ZNF318	Prostate	-7.16031	8.04948e-13	0.018	0.23005	Non-cancer illness code, self-reported: hypertension	20002_1065
10	NT5C2	Brain_Putamen	-7.15982	8.07831e-13	0.0261294	0.322922	Non-cancer illness code, self-reported: hypertension	20002_1065
6	ZNF318	Brain_Spinal	-7.15544	8.3405e-13	0.0895922	0.00598683	Non-cancer illness code, self-reported: hypertension	20002_1065
19	MYO9B	Heart_Left_Ventricle	-7.15236	8.52997e-13	0.057327	0.00746453	Non-cancer illness code, self-reported: hypertension	20002_1065
1	C1orf167	Colon_Sigmoid	-7.14914	8.73203e-13	0.0663755	0.0109481	Non-cancer illness code, self-reported: hypertension	20002_1065
3	NEK10	Spleen	7.14786	8.8143e-13	0.0379173	0.401687	Non-cancer illness code, self-reported: hypertension	20002_1065
11	TNNT3	Liver	-7.14682	8.88083e-13	0.0111717	0.491069	Non-cancer illness code, self-reported: hypertension	20002_1065
12	MYL2	Adipose_Subcutaneous	-7.14645	8.90508e-13	0.0119899	0.244442	Non-cancer illness code, self-reported: hypertension	20002_1065
12	SH2B3	Skin_Sun_Exposed_Lower_leg	7.14645	8.90508e-13	0.0129779	0.550367	Non-cancer illness code, self-reported: hypertension	20002_1065
11	SIPA1	Artery_Coronary	7.14382	9.07729e-13	0.0269702	0.82127	Non-cancer illness code, self-reported: hypertension	20002_1065
3	SLC4A7	Brain_Hippocampus	7.14236	9.17425e-13	0.0241467	0.98369	Non-cancer illness code, self-reported: hypertension	20002_1065
7	RCC1L	Adrenal_Gland	7.14205	9.19502e-13	0.164575	1.53367e-06	Non-cancer illness code, self-reported: hypertension	20002_1065
11	TRIM49B	Artery_Coronary	7.14147	9.2338e-13	0.0947006	0.894886	Non-cancer illness code, self-reported: hypertension	20002_1065
17	KPNB1	Adrenal_Gland	-7.13771	9.48986e-13	0.0257393	0.822968	Non-cancer illness code, self-reported: hypertension	20002_1065
3	NEK10	Breast_Mammary_Tissue	7.13741	9.51092e-13	0.0142265	0.238806	Non-cancer illness code, self-reported: hypertension	20002_1065
12	PTPN11	Colon_Transverse	-7.13694	9.54315e-13	0.0159838	0.114197	Non-cancer illness code, self-reported: hypertension	20002_1065
1	C1orf167	Brain_Spinal	7.13689	9.54674e-13	0.0711624	0.0395289	Non-cancer illness code, self-reported: hypertension	20002_1065
12	BRAP	Artery_Aorta	-7.13489	9.68625e-13	0.0140251	0.764089	Non-cancer illness code, self-reported: hypertension	20002_1065
7	RCC1L	Spleen	7.13371	9.77012e-13	0.180489	1.67277e-06	Non-cancer illness code, self-reported: hypertension	20002_1065
12	KDM2B	Brain_Caudate	7.12818	1.01703e-12	0.0204281	0.629452	Non-cancer illness code, self-reported: hypertension	20002_1065
11	SIPA1	Nerve_Tibial	7.12662	1.02866e-12	0.0853156	2.16654e-09	Non-cancer illness code, self-reported: hypertension	20002_1065
5	FBN2	Adrenal_Gland	7.11998	1.0794e-12	0.429444	0	Non-cancer illness code, self-reported: hypertension	20002_1065
19	MYO9B	Artery_Aorta	-7.11916	1.08583e-12	0.0570739	8.045e-05	Non-cancer illness code, self-reported: hypertension	20002_1065
11	SIPA1	Heart_Atrial_Appendage	7.11784	1.09634e-12	0.0239781	0.0512555	Non-cancer illness code, self-reported: hypertension	20002_1065
1	C1orf167	Testis	7.11782	1.09646e-12	0.120422	1.08718e-06	Non-cancer illness code, self-reported: hypertension	20002_1065
8	TNKS	Testis	-7.11352	1.1312e-12	0.0396631	0.190081	Non-cancer illness code, self-reported: hypertension	20002_1065
3	SLC4A7	Brain_Nucleus	7.11131	1.14944e-12	0.0393097	0.481561	Non-cancer illness code, self-reported: hypertension	20002_1065
1	C1orf167	Adipose_Subcutaneous	-7.10787	1.17847e-12	0.0714441	1.35247e-05	Non-cancer illness code, self-reported: hypertension	20002_1065
3	NME6	Esophagus_Mucosa	7.10216	1.22819e-12	0.0805526	7.99174e-07	Non-cancer illness code, self-reported: hypertension	20002_1065
12	BRAP	Adrenal_Gland	-7.10096	1.23893e-12	0.0241571	0.528833	Non-cancer illness code, self-reported: hypertension	20002_1065
11	OR5W2	Brain_Hippocampus	-7.09362	1.30649e-12	0.0134623	0.676013	Non-cancer illness code, self-reported: hypertension	20002_1065
11	OR4C46	Skin_Not_Sun_Exposed_Suprapubic	-7.09362	1.30649e-12	0.0245696	0.836371	Non-cancer illness code, self-reported: hypertension	20002_1065
1	CLCN6	Prostate	-7.09056	1.33568e-12	0.0308563	0.624773	Non-cancer illness code, self-reported: hypertension	20002_1065
17	HOXB4	Breast_Mammary_Tissue	7.08635	1.37695e-12	0.0138096	0.086479	Non-cancer illness code, self-reported: hypertension	20002_1065
3	NEK10	Uterus	-7.0837	1.40355e-12	0.0385603	0.0142715	Non-cancer illness code, self-reported: hypertension	20002_1065
3	SLC4A7	Vagina	-7.08301	1.41053e-12	0.0346097	0.887289	Non-cancer illness code, self-reported: hypertension	20002_1065
4	ASIC5	Heart_Atrial_Appendage	-7.07995	1.44206e-12	0.0194315	0.111229	Non-cancer illness code, self-reported: hypertension	20002_1065
11	NR1H3	Lung	-7.07595	1.48431e-12	0.0335431	0.0518368	Non-cancer illness code, self-reported: hypertension	20002_1065
17	ACE	Colon_Sigmoid	7.07207	1.52636e-12	0.025125	0.000592129	Non-cancer illness code, self-reported: hypertension	20002_1065
11	OR8I2	Brain_Anterior	-7.06939	1.55616e-12	0.0269221	0.280586	Non-cancer illness code, self-reported: hypertension	20002_1065
19	MYO9B	Breast_Mammary_Tissue	-7.06903	1.56025e-12	0.0445868	0.391798	Non-cancer illness code, self-reported: hypertension	20002_1065
10	NT5C2	Minor_Salivary_Gland	-7.0681	1.57065e-12	0.0377835	0.664135	Non-cancer illness code, self-reported: hypertension	20002_1065
17	KDM6B	Cells_Cultured_fibroblasts	-7.0665	1.58885e-12	0.0199707	0.164883	Non-cancer illness code, self-reported: hypertension	20002_1065
11	SIPA1	Whole_Blood	7.06309	1.62835e-12	0.0103501	0.0372865	Non-cancer illness code, self-reported: hypertension	20002_1065
5	HAVCR2	Brain_Frontal	7.06022	1.66239e-12	0.0819159	0.151089	Non-cancer illness code, self-reported: hypertension	20002_1065
7	RCC1L	Skin_Not_Sun_Exposed_Suprapubic	7.06018	1.66288e-12	0.0498925	0.000308297	Non-cancer illness code, self-reported: hypertension	20002_1065
3	SLC4A7	Adrenal_Gland	-7.05873	1.68032e-12	0.0459148	0.473785	Non-cancer illness code, self-reported: hypertension	20002_1065
11	NR1H3	Pituitary	-7.05606	1.7129e-12	0.0500826	0.128771	Non-cancer illness code, self-reported: hypertension	20002_1065
7	RCC1L	Nerve_Tibial	7.05117	1.77425e-12	0.0228706	0.0655247	Non-cancer illness code, self-reported: hypertension	20002_1065
6	BTN1A1	Muscle_Skeletal	7.04847	1.80896e-12	0.0140213	0.0367077	Non-cancer illness code, self-reported: hypertension	20002_1065
11	TNNT3	Small_Intestine_Terminal_Ileum	-7.04234	1.89036e-12	0.0359332	0.130939	Non-cancer illness code, self-reported: hypertension	20002_1065
11	PTPMT1	Ovary	-7.04233	1.89048e-12	0.0293227	0.0108139	Non-cancer illness code, self-reported: hypertension	20002_1065
15	CYP1A1	Small_Intestine_Terminal_Ileum	7.04187	1.89682e-12	0.0586145	0.419148	Non-cancer illness code, self-reported: hypertension	20002_1065
1	C1orf167	Adrenal_Gland	-7.04076	1.91196e-12	0.0894219	0.00260324	Non-cancer illness code, self-reported: hypertension	20002_1065
6	PTCRA	Esophagus_Muscularis	-7.0306	2.05647e-12	0.0115355	0.215139	Non-cancer illness code, self-reported: hypertension	20002_1065
6	ZNF318	Whole_Blood	7.0306	2.05647e-12	0.0133804	0.0282254	Non-cancer illness code, self-reported: hypertension	20002_1065
4	MANBA	Vagina	-7.02842	2.08882e-12	0.0334784	0.74303	Non-cancer illness code, self-reported: hypertension	20002_1065
7	RCC1L	Prostate	7.02562	2.13116e-12	0.0435998	0.317659	Non-cancer illness code, self-reported: hypertension	20002_1065
7	RCC1L	Brain_Frontal	7.02404	2.15536e-12	0.12976	0.00414507	Non-cancer illness code, self-reported: hypertension	20002_1065
11	SIPA1	Liver	7.02248	2.17971e-12	0.0480673	0.665588	Non-cancer illness code, self-reported: hypertension	20002_1065
7	RCC1L	Brain_Hypothalamus	7.02155	2.19414e-12	0.0303736	0.644722	Non-cancer illness code, self-reported: hypertension	20002_1065
12	SH2B3	Pancreas	-7.02152	2.19467e-12	0.0404708	0.0959858	Non-cancer illness code, self-reported: hypertension	20002_1065
10	PPRC1	Minor_Salivary_Gland	-7.01715	2.26439e-12	0.050812	0.0305438	Non-cancer illness code, self-reported: hypertension	20002_1065
11	CREB3L1	Artery_Tibial	-7.01637	2.27707e-12	0.0228003	0.139023	Non-cancer illness code, self-reported: hypertension	20002_1065
7	RCC1L	Testis	7.01446	2.30831e-12	0.126458	3.51439e-06	Non-cancer illness code, self-reported: hypertension	20002_1065
11	MADD	Heart_Atrial_Appendage	7.01369	2.32116e-12	0.100083	2.01636e-07	Non-cancer illness code, self-reported: hypertension	20002_1065
11	SIPA1	Colon_Transverse	7.00595	2.45309e-12	0.0490463	0.00251443	Non-cancer illness code, self-reported: hypertension	20002_1065
10	NT5C2	Brain_Hypothalamus	-7.00126	2.53675e-12	0.046079	0.898246	Non-cancer illness code, self-reported: hypertension	20002_1065
3	SLC4A7	Artery_Aorta	-6.99547	2.64366e-12	0.0285413	0.246807	Non-cancer illness code, self-reported: hypertension	20002_1065
1	TNFRSF1B	Brain_Caudate	6.99285	2.69349e-12	0.0373471	0.00787904	Non-cancer illness code, self-reported: hypertension	20002_1065
11	TNNT3	Heart_Left_Ventricle	-6.99142	2.72113e-12	0.118468	6.556e-09	Non-cancer illness code, self-reported: hypertension	20002_1065
11	RAPSN	Skin_Sun_Exposed_Lower_leg	-6.98869	2.77465e-12	0.0818123	9.67115e-09	Non-cancer illness code, self-reported: hypertension	20002_1065
2	KCNK3	Breast_Mammary_Tissue	6.98754	2.7975e-12	0.0580666	0.00142536	Non-cancer illness code, self-reported: hypertension	20002_1065
1	LZIC	Brain_Hippocampus	-6.98655	2.8173e-12	0.0261793	0.874417	Non-cancer illness code, self-reported: hypertension	20002_1065
3	NEK10	Brain_Cerebellar	6.9839	2.87096e-12	0.0272114	0.468513	Non-cancer illness code, self-reported: hypertension	20002_1065
4	ENPEP	Brain_Cerebellum	-6.98174	2.91544e-12	0.0223757	0.125148	Non-cancer illness code, self-reported: hypertension	20002_1065
11	SIPA1	Brain_Cerebellum	6.98003	2.9511e-12	0.0495511	0.222296	Non-cancer illness code, self-reported: hypertension	20002_1065
3	EOMES	Adipose_Visceral_Omentum	6.9782	2.98986e-12	0.0190633	0.352377	Non-cancer illness code, self-reported: hypertension	20002_1065
3	EOMES	Adrenal_Gland	6.9782	2.98986e-12	0.0235198	0.145911	Non-cancer illness code, self-reported: hypertension	20002_1065
3	EOMES	Artery_Coronary	6.9782	2.98986e-12	0.0259121	0.695477	Non-cancer illness code, self-reported: hypertension	20002_1065
3	EOMES	Artery_Tibial	6.9782	2.98986e-12	0.0134864	0.453139	Non-cancer illness code, self-reported: hypertension	20002_1065
3	EOMES	Brain_Amygdala	-6.9782	2.98986e-12	0.0590827	0.928919	Non-cancer illness code, self-reported: hypertension	20002_1065
3	EOMES	Brain_Anterior	-6.9782	2.98986e-12	0.0307225	0.0467866	Non-cancer illness code, self-reported: hypertension	20002_1065
3	EOMES	Brain_Cerebellar	6.9782	2.98986e-12	0.0459942	0.984718	Non-cancer illness code, self-reported: hypertension	20002_1065
3	EOMES	Brain_Cerebellum	6.9782	2.98986e-12	0.0183897	0.321535	Non-cancer illness code, self-reported: hypertension	20002_1065
3	EOMES	Brain_Cortex	6.9782	2.98986e-12	0.0453317	0.437325	Non-cancer illness code, self-reported: hypertension	20002_1065
3	EOMES	Brain_Frontal	6.9782	2.98986e-12	0.0247921	0.968867	Non-cancer illness code, self-reported: hypertension	20002_1065
3	EOMES	Brain_Hippocampus	6.9782	2.98986e-12	0.0590944	0.299082	Non-cancer illness code, self-reported: hypertension	20002_1065
3	EOMES	Brain_Hypothalamus	6.9782	2.98986e-12	0.0827553	0.251418	Non-cancer illness code, self-reported: hypertension	20002_1065
3	EOMES	Brain_Nucleus	6.9782	2.98986e-12	0.0124243	0.982903	Non-cancer illness code, self-reported: hypertension	20002_1065
3	EOMES	Brain_Putamen	6.9782	2.98986e-12	0.0698376	0.287045	Non-cancer illness code, self-reported: hypertension	20002_1065
3	EOMES	Brain_Spinal	6.9782	2.98986e-12	0.0472101	0.299945	Non-cancer illness code, self-reported: hypertension	20002_1065
3	EOMES	Breast_Mammary_Tissue	6.9782	2.98986e-12	0.0219779	0.12495	Non-cancer illness code, self-reported: hypertension	20002_1065
3	EOMES	Cells_Cultured_fibroblasts	-6.9782	2.98986e-12	0.019731	0.90163	Non-cancer illness code, self-reported: hypertension	20002_1065
3	EOMES	Colon_Transverse	-6.9782	2.98986e-12	0.0138763	0.327799	Non-cancer illness code, self-reported: hypertension	20002_1065
3	EOMES	Esophagus_Gastroesophageal_Junction	6.9782	2.98986e-12	0.0135424	0.736985	Non-cancer illness code, self-reported: hypertension	20002_1065
3	EOMES	Esophagus_Muscularis	6.9782	2.98986e-12	0.0154112	0.684263	Non-cancer illness code, self-reported: hypertension	20002_1065
3	EOMES	Heart_Atrial_Appendage	6.9782	2.98986e-12	0.0142942	0.391447	Non-cancer illness code, self-reported: hypertension	20002_1065
3	EOMES	Heart_Left_Ventricle	6.9782	2.98986e-12	0.0386357	0.61003	Non-cancer illness code, self-reported: hypertension	20002_1065
3	EOMES	Lung	6.9782	2.98986e-12	0.0127401	0.0341003	Non-cancer illness code, self-reported: hypertension	20002_1065
3	EOMES	Muscle_Skeletal	6.9782	2.98986e-12	0.0195412	0.00315648	Non-cancer illness code, self-reported: hypertension	20002_1065
3	EOMES	Ovary	6.9782	2.98986e-12	0.0363172	0.355829	Non-cancer illness code, self-reported: hypertension	20002_1065
3	EOMES	Pancreas	6.9782	2.98986e-12	0.0350947	0.0264275	Non-cancer illness code, self-reported: hypertension	20002_1065
3	EOMES	Pituitary	6.9782	2.98986e-12	0.0556228	0.231541	Non-cancer illness code, self-reported: hypertension	20002_1065
3	EOMES	Prostate	6.9782	2.98986e-12	0.0254641	0.702033	Non-cancer illness code, self-reported: hypertension	20002_1065
3	EOMES	Skin_Sun_Exposed_Lower_leg	6.9782	2.98986e-12	0.0139122	0.296188	Non-cancer illness code, self-reported: hypertension	20002_1065
3	EOMES	Small_Intestine_Terminal_Ileum	6.9782	2.98986e-12	0.0295079	0.123286	Non-cancer illness code, self-reported: hypertension	20002_1065
3	EOMES	Spleen	6.9782	2.98986e-12	0.0163551	0.731731	Non-cancer illness code, self-reported: hypertension	20002_1065
3	EOMES	Testis	6.9782	2.98986e-12	0.0207965	0.870044	Non-cancer illness code, self-reported: hypertension	20002_1065
3	EOMES	Uterus	6.9782	2.98986e-12	0.0278154	0.0761667	Non-cancer illness code, self-reported: hypertension	20002_1065
3	EOMES	Vagina	6.9782	2.98986e-12	0.0911304	0.163	Non-cancer illness code, self-reported: hypertension	20002_1065
7	RCC1L	Minor_Salivary_Gland	6.97723	3.01051e-12	0.0211138	0.346824	Non-cancer illness code, self-reported: hypertension	20002_1065
10	ADRB1	Cells_EBV_transformed_lymphocytes	6.97696	3.01631e-12	0.102614	0.0215677	Non-cancer illness code, self-reported: hypertension	20002_1065
1	AGT	Brain_Cerebellar	-6.97691	3.01733e-12	0.445044	0	Non-cancer illness code, self-reported: hypertension	20002_1065
7	RCC1L	Colon_Sigmoid	6.95974	3.40908e-12	0.0214579	0.265139	Non-cancer illness code, self-reported: hypertension	20002_1065
7	RCC1L	Artery_Coronary	6.95452	3.53771e-12	0.042339	0.258326	Non-cancer illness code, self-reported: hypertension	20002_1065
12	KDM2B	Colon_Transverse	6.95376	3.55665e-12	0.113337	1.65195e-05	Non-cancer illness code, self-reported: hypertension	20002_1065
10	ADRB1	Ovary	-6.95191	3.60374e-12	0.042621	0.0746447	Non-cancer illness code, self-reported: hypertension	20002_1065
11	FOLH1	Liver	6.94919	3.67379e-12	0.0905562	0.000220597	Non-cancer illness code, self-reported: hypertension	20002_1065
4	ENPEP	Brain_Caudate	-6.94766	3.71392e-12	0.0720224	0.0728483	Non-cancer illness code, self-reported: hypertension	20002_1065
15	GOLGA6A	Colon_Sigmoid	6.9404	3.90991e-12	0.0444863	0.0488237	Non-cancer illness code, self-reported: hypertension	20002_1065
1	C1orf167	Adipose_Visceral_Omentum	-6.9394	3.93756e-12	0.0442913	0.00101134	Non-cancer illness code, self-reported: hypertension	20002_1065
1	CLCN6	Lung	-6.93653	4.0184e-12	0.0519636	2.29922e-05	Non-cancer illness code, self-reported: hypertension	20002_1065
1	C1orf167	Esophagus_Muscularis	-6.93511	4.05909e-12	0.01952	0.0305205	Non-cancer illness code, self-reported: hypertension	20002_1065
12	SH2B3	Artery_Coronary	-6.9335	4.10554e-12	0.0418223	0.88833	Non-cancer illness code, self-reported: hypertension	20002_1065
12	CCDC63	Uterus	-6.9335	4.10554e-12	0.0191057	0.885499	Non-cancer illness code, self-reported: hypertension	20002_1065
7	SLC26A4	Brain_Hippocampus	6.92555	4.34285e-12	0.0664554	0.681729	Non-cancer illness code, self-reported: hypertension	20002_1065
11	SIPA1	Brain_Amygdala	6.92368	4.40048e-12	0.0710219	0.830937	Non-cancer illness code, self-reported: hypertension	20002_1065
11	SIPA1	Brain_Anterior	6.92193	4.45534e-12	0.0642859	0.842269	Non-cancer illness code, self-reported: hypertension	20002_1065
12	KDM2B	Uterus	6.92017	4.51088e-12	0.0514472	0.0672746	Non-cancer illness code, self-reported: hypertension	20002_1065
11	ARHGAP42	Breast_Mammary_Tissue	-6.91844	4.56652e-12	0.0337526	0.0187979	Non-cancer illness code, self-reported: hypertension	20002_1065
16	GP2	Artery_Coronary	6.91328	4.73574e-12	0.0380987	0.810054	Non-cancer illness code, self-reported: hypertension	20002_1065
1	C1orf167	Stomach	-6.90882	4.88694e-12	0.0179536	0.574327	Non-cancer illness code, self-reported: hypertension	20002_1065
17	KDM6B	Lung	-6.90593	4.98751e-12	0.0100902	0.978353	Non-cancer illness code, self-reported: hypertension	20002_1065
19	MYO9B	Artery_Coronary	-6.90542	5.00562e-12	0.0120144	0.383945	Non-cancer illness code, self-reported: hypertension	20002_1065
15	CYP1A1	Vagina	6.90362	5.06923e-12	0.0527293	0.411442	Non-cancer illness code, self-reported: hypertension	20002_1065
19	MYO9B	Cells_Cultured_fibroblasts	-6.90159	5.14247e-12	0.0286595	0.0032859	Non-cancer illness code, self-reported: hypertension	20002_1065
11	SIPA1	Esophagus_Mucosa	6.90058	5.17899e-12	0.304263	0	Non-cancer illness code, self-reported: hypertension	20002_1065
10	NT5C2	Pituitary	-6.8998	5.20776e-12	0.0449819	0.0775082	Non-cancer illness code, self-reported: hypertension	20002_1065
7	RCC1L	Stomach	6.89837	5.26041e-12	0.0905927	3.75636e-05	Non-cancer illness code, self-reported: hypertension	20002_1065
10	NT5C2	Brain_Anterior	-6.89098	5.54085e-12	0.0267977	0.627001	Non-cancer illness code, self-reported: hypertension	20002_1065
4	SLC9B1	Adrenal_Gland	-6.88644	5.72059e-12	0.119741	0.0142875	Non-cancer illness code, self-reported: hypertension	20002_1065
4	SLC9B1	Pancreas	-6.88644	5.72059e-12	0.0565466	0.00323466	Non-cancer illness code, self-reported: hypertension	20002_1065
4	SLC9B1	Testis	-6.88051	5.96387e-12	0.0375311	0.28602	Non-cancer illness code, self-reported: hypertension	20002_1065
1	C1orf167	Artery_Coronary	-6.88003	5.98396e-12	0.101551	0.00888115	Non-cancer illness code, self-reported: hypertension	20002_1065
11	ARHGAP42	Skin_Sun_Exposed_Lower_leg	-6.87965	5.99987e-12	0.06742	0.000635017	Non-cancer illness code, self-reported: hypertension	20002_1065
4	CISD2	Adipose_Subcutaneous	6.87953	6.00504e-12	0.102061	1.20457e-09	Non-cancer illness code, self-reported: hypertension	20002_1065
4	CISD2	Adipose_Visceral_Omentum	6.87953	6.00504e-12	0.0640022	1.58626e-06	Non-cancer illness code, self-reported: hypertension	20002_1065
4	CISD2	Adrenal_Gland	6.87953	6.00504e-12	0.0851566	0.000898707	Non-cancer illness code, self-reported: hypertension	20002_1065
4	CISD2	Artery_Aorta	6.87953	6.00504e-12	0.0411047	0.00198591	Non-cancer illness code, self-reported: hypertension	20002_1065
4	CISD2	Artery_Coronary	6.87953	6.00504e-12	0.117803	0.00300416	Non-cancer illness code, self-reported: hypertension	20002_1065
4	CISD2	Artery_Tibial	6.87953	6.00504e-12	0.0849689	3.44976e-09	Non-cancer illness code, self-reported: hypertension	20002_1065
4	CISD2	Brain_Amygdala	6.87953	6.00504e-12	0.0640722	0.446546	Non-cancer illness code, self-reported: hypertension	20002_1065
4	CISD2	Brain_Anterior	6.87953	6.00504e-12	0.0436502	0.724497	Non-cancer illness code, self-reported: hypertension	20002_1065
4	CISD2	Brain_Cerebellar	6.87953	6.00504e-12	0.113796	0.00017947	Non-cancer illness code, self-reported: hypertension	20002_1065
4	CISD2	Brain_Cortex	6.87953	6.00504e-12	0.0309577	0.35666	Non-cancer illness code, self-reported: hypertension	20002_1065
4	CISD2	Brain_Frontal	6.87953	6.00504e-12	0.0470355	0.153522	Non-cancer illness code, self-reported: hypertension	20002_1065
4	CISD2	Brain_Hippocampus	6.87953	6.00504e-12	0.0894552	0.00898227	Non-cancer illness code, self-reported: hypertension	20002_1065
4	CISD2	Brain_Hypothalamus	6.87953	6.00504e-12	0.0976465	0.00286041	Non-cancer illness code, self-reported: hypertension	20002_1065
4	CISD2	Brain_Nucleus	6.87953	6.00504e-12	0.0546687	0.0321236	Non-cancer illness code, self-reported: hypertension	20002_1065
4	CISD2	Brain_Putamen	6.87953	6.00504e-12	0.0420066	0.666663	Non-cancer illness code, self-reported: hypertension	20002_1065
4	CISD2	Brain_Spinal	6.87953	6.00504e-12	0.185203	0.00769462	Non-cancer illness code, self-reported: hypertension	20002_1065
4	CISD2	Breast_Mammary_Tissue	6.87953	6.00504e-12	0.0693746	9.57477e-06	Non-cancer illness code, self-reported: hypertension	20002_1065
4	CISD2	Cells_Cultured_fibroblasts	6.87953	6.00504e-12	0.119611	1.59812e-11	Non-cancer illness code, self-reported: hypertension	20002_1065
4	CISD2	Cells_EBV_transformed_lymphocytes	6.87953	6.00504e-12	0.0238031	0.962436	Non-cancer illness code, self-reported: hypertension	20002_1065
4	CISD2	Colon_Sigmoid	6.87953	6.00504e-12	0.133424	3.94537e-06	Non-cancer illness code, self-reported: hypertension	20002_1065
4	CISD2	Colon_Transverse	6.87953	6.00504e-12	0.0957792	6.43418e-06	Non-cancer illness code, self-reported: hypertension	20002_1065
4	CISD2	Esophagus_Gastroesophageal_Junction	6.87953	6.00504e-12	0.0733787	8.98999e-05	Non-cancer illness code, self-reported: hypertension	20002_1065
4	CISD2	Esophagus_Mucosa	6.87953	6.00504e-12	0.0735238	0.000244251	Non-cancer illness code, self-reported: hypertension	20002_1065
4	CISD2	Esophagus_Muscularis	6.87953	6.00504e-12	0.0963546	1.0338e-09	Non-cancer illness code, self-reported: hypertension	20002_1065
4	CISD2	Liver	6.87953	6.00504e-12	0.0366864	0.0701104	Non-cancer illness code, self-reported: hypertension	20002_1065
4	CISD2	Lung	6.87953	6.00504e-12	0.0473706	0.00324056	Non-cancer illness code, self-reported: hypertension	20002_1065
4	CISD2	Minor_Salivary_Gland	6.87953	6.00504e-12	0.0639251	0.471642	Non-cancer illness code, self-reported: hypertension	20002_1065
4	CISD2	Muscle_Skeletal	6.87953	6.00504e-12	0.0168852	0.187486	Non-cancer illness code, self-reported: hypertension	20002_1065
4	CISD2	Nerve_Tibial	6.87953	6.00504e-12	0.159866	2.22045e-16	Non-cancer illness code, self-reported: hypertension	20002_1065
4	CISD2	Ovary	6.87953	6.00504e-12	0.041568	0.368164	Non-cancer illness code, self-reported: hypertension	20002_1065
4	CISD2	Pancreas	6.87953	6.00504e-12	0.0442409	0.238793	Non-cancer illness code, self-reported: hypertension	20002_1065
4	CISD2	Pituitary	6.87953	6.00504e-12	0.0109621	0.0618245	Non-cancer illness code, self-reported: hypertension	20002_1065
4	CISD2	Prostate	6.87953	6.00504e-12	0.0764073	0.0041383	Non-cancer illness code, self-reported: hypertension	20002_1065
4	CISD2	Skin_Not_Sun_Exposed_Suprapubic	6.87953	6.00504e-12	0.121526	6.44707e-13	Non-cancer illness code, self-reported: hypertension	20002_1065
4	CISD2	Skin_Sun_Exposed_Lower_leg	6.87953	6.00504e-12	0.11138	4.61853e-14	Non-cancer illness code, self-reported: hypertension	20002_1065
4	CISD2	Small_Intestine_Terminal_Ileum	6.87953	6.00504e-12	0.0986654	0.00790169	Non-cancer illness code, self-reported: hypertension	20002_1065
4	CISD2	Spleen	6.87953	6.00504e-12	0.0521246	0.0452551	Non-cancer illness code, self-reported: hypertension	20002_1065
4	CISD2	Stomach	6.87953	6.00504e-12	0.0311366	0.154664	Non-cancer illness code, self-reported: hypertension	20002_1065
4	CISD2	Testis	6.87953	6.00504e-12	0.0896354	2.11415e-05	Non-cancer illness code, self-reported: hypertension	20002_1065
4	CISD2	Thyroid	6.87953	6.00504e-12	0.0948768	6.08989e-10	Non-cancer illness code, self-reported: hypertension	20002_1065
4	CISD2	Uterus	6.87953	6.00504e-12	0.269837	1.77201e-06	Non-cancer illness code, self-reported: hypertension	20002_1065
4	CISD2	Vagina	6.87953	6.00504e-12	0.0958433	0.0210713	Non-cancer illness code, self-reported: hypertension	20002_1065
4	CISD2	Whole_Blood	6.87953	6.00504e-12	0.0182676	0.281777	Non-cancer illness code, self-reported: hypertension	20002_1065
7	RCC1L	Brain_Putamen	6.87408	6.23909e-12	0.0317958	0.106968	Non-cancer illness code, self-reported: hypertension	20002_1065
17	HOXB13	Esophagus_Mucosa	-6.87131	6.3615e-12	0.0100701	0.821533	Non-cancer illness code, self-reported: hypertension	20002_1065
11	SIPA1	Lung	6.86941	6.4469e-12	0.0291268	0.00179691	Non-cancer illness code, self-reported: hypertension	20002_1065
3	CDC25A	Thyroid	-6.86755	6.53151e-12	0.321492	0	Non-cancer illness code, self-reported: hypertension	20002_1065
11	MADD	Liver	6.86258	6.76259e-12	0.0280212	0.332387	Non-cancer illness code, self-reported: hypertension	20002_1065
7	RCC1L	Brain_Nucleus	6.86042	6.86571e-12	0.0598955	0.217395	Non-cancer illness code, self-reported: hypertension	20002_1065
12	PPP1CC	Minor_Salivary_Gland	-6.84603	7.59276e-12	0.0561393	0.847323	Non-cancer illness code, self-reported: hypertension	20002_1065
4	SLC9B1	Brain_Putamen	-6.84508	7.64331e-12	0.0120782	0.943563	Non-cancer illness code, self-reported: hypertension	20002_1065
11	NR1H3	Brain_Frontal	-6.84452	7.67312e-12	0.0419897	0.668494	Non-cancer illness code, self-reported: hypertension	20002_1065
1	C1orf167	Brain_Amygdala	-6.8443	7.68514e-12	0.0353195	0.751565	Non-cancer illness code, self-reported: hypertension	20002_1065
10	WBP1L	Brain_Spinal	6.83953	7.94543e-12	0.0670195	0.18845	Non-cancer illness code, self-reported: hypertension	20002_1065
8	RP1L1	Spleen	6.83097	8.43429e-12	0.0445392	0.0281295	Non-cancer illness code, self-reported: hypertension	20002_1065
1	CLCN6	Adrenal_Gland	-6.82306	8.91244e-12	0.0139832	0.278631	Non-cancer illness code, self-reported: hypertension	20002_1065
11	SIPA1	Adrenal_Gland	6.82093	9.04508e-12	0.0126361	0.45047	Non-cancer illness code, self-reported: hypertension	20002_1065
3	SLC4A7	Ovary	-6.81969	9.12365e-12	0.0199178	0.372684	Non-cancer illness code, self-reported: hypertension	20002_1065
3	NEK10	Brain_Frontal	-6.81373	9.50996e-12	0.166754	5.62771e-05	Non-cancer illness code, self-reported: hypertension	20002_1065
7	RCC1L	Uterus	6.81286	9.56742e-12	0.0809535	0.509503	Non-cancer illness code, self-reported: hypertension	20002_1065
8	RP1L1	Pituitary	6.81012	9.75198e-12	0.0836505	0.0392277	Non-cancer illness code, self-reported: hypertension	20002_1065
8	RP1L1	Brain_Amygdala	6.80448	1.01416e-11	0.0701811	0.442925	Non-cancer illness code, self-reported: hypertension	20002_1065
7	C1GALT1	Cells_EBV_transformed_lymphocytes	6.80281	1.02595e-11	0.22122	6.50468e-05	Non-cancer illness code, self-reported: hypertension	20002_1065
7	RCC1L	Brain_Hippocampus	6.80263	1.02725e-11	0.016932	0.346882	Non-cancer illness code, self-reported: hypertension	20002_1065
6	SLC17A2	Heart_Left_Ventricle	-6.80191	1.03241e-11	0.0238749	0.0271173	Non-cancer illness code, self-reported: hypertension	20002_1065
11	AMBRA1	Esophagus_Mucosa	-6.7988	1.05494e-11	0.0143399	0.525202	Non-cancer illness code, self-reported: hypertension	20002_1065
11	SPI1	Thyroid	-6.7988	1.05494e-11	0.0187793	0.897558	Non-cancer illness code, self-reported: hypertension	20002_1065
7	RCC1L	Artery_Tibial	6.79736	1.06556e-11	0.0338008	0.0122835	Non-cancer illness code, self-reported: hypertension	20002_1065
12	KDM2B	Artery_Coronary	6.79141	1.11046e-11	0.0829161	0.0392042	Non-cancer illness code, self-reported: hypertension	20002_1065
4	MANBA	Breast_Mammary_Tissue	-6.79118	1.11217e-11	0.0435633	0.00260139	Non-cancer illness code, self-reported: hypertension	20002_1065
8	RP1L1	Liver	6.79058	1.11683e-11	0.112284	0.0121211	Non-cancer illness code, self-reported: hypertension	20002_1065
7	RCC1L	Whole_Blood	6.78416	1.16765e-11	0.0160421	0.0610688	Non-cancer illness code, self-reported: hypertension	20002_1065
4	UBE2D3	Artery_Tibial	6.77592	1.23621e-11	0.0197353	0.0486185	Non-cancer illness code, self-reported: hypertension	20002_1065
4	UBE2D3	Muscle_Skeletal	6.77586	1.23666e-11	0.0556176	7.51828e-07	Non-cancer illness code, self-reported: hypertension	20002_1065
16	CDK10	Thyroid	-6.7716	1.27366e-11	0.371608	0	Non-cancer illness code, self-reported: hypertension	20002_1065
1	C1orf167	Liver	-6.76626	1.32156e-11	0.0196781	0.344118	Non-cancer illness code, self-reported: hypertension	20002_1065
12	EPYC	Brain_Spinal	-6.76552	1.32831e-11	0.0281322	0.830582	Non-cancer illness code, self-reported: hypertension	20002_1065
19	MYO9B	Skin_Sun_Exposed_Lower_leg	-6.76502	1.33291e-11	0.0278358	0.112251	Non-cancer illness code, self-reported: hypertension	20002_1065
4	UBE2D3	Spleen	6.76311	1.35061e-11	0.0433958	0.018167	Non-cancer illness code, self-reported: hypertension	20002_1065
11	LRRC10B	Uterus	6.76281	1.35341e-11	0.0492568	0.130391	Non-cancer illness code, self-reported: hypertension	20002_1065
11	OR4C13	Breast_Mammary_Tissue	-6.75968	1.38297e-11	0.0237804	0.352373	Non-cancer illness code, self-reported: hypertension	20002_1065
1	C1orf167	Minor_Salivary_Gland	-6.7568	1.41074e-11	0.0529777	0.45635	Non-cancer illness code, self-reported: hypertension	20002_1065
10	WBP1L	Artery_Coronary	6.75223	1.45591e-11	0.0175852	0.239676	Non-cancer illness code, self-reported: hypertension	20002_1065
11	SIPA1	Breast_Mammary_Tissue	6.75172	1.46104e-11	0.0112124	0.392565	Non-cancer illness code, self-reported: hypertension	20002_1065
12	TMEM116	Cells_EBV_transformed_lymphocytes	-6.75072	1.47109e-11	0.0400296	0.233408	Non-cancer illness code, self-reported: hypertension	20002_1065
8	RP1L1	Artery_Tibial	6.74905	1.48814e-11	0.107422	1.7677e-12	Non-cancer illness code, self-reported: hypertension	20002_1065
1	PRAMEF12	Brain_Hypothalamus	6.74686	1.51079e-11	0.0503063	0.782178	Non-cancer illness code, self-reported: hypertension	20002_1065
10	C10orf95	Colon_Sigmoid	-6.74659	1.5136e-11	0.0351537	0.529636	Non-cancer illness code, self-reported: hypertension	20002_1065
10	FBXL15	Muscle_Skeletal	6.74659	1.5136e-11	0.01383	0.14627	Non-cancer illness code, self-reported: hypertension	20002_1065
4	UBE2D3	Esophagus_Gastroesophageal_Junction	6.74255	1.55629e-11	0.0247418	0.103663	Non-cancer illness code, self-reported: hypertension	20002_1065
4	UBE2D3	Stomach	6.74117	1.57115e-11	0.0298635	0.110877	Non-cancer illness code, self-reported: hypertension	20002_1065
11	PRR33	Brain_Cerebellar	6.74028	1.5808e-11	0.0180333	0.571503	Non-cancer illness code, self-reported: hypertension	20002_1065
12	KDM2B	Brain_Putamen	6.73789	1.60703e-11	0.0462017	0.765468	Non-cancer illness code, self-reported: hypertension	20002_1065
10	ADRB1	Brain_Cerebellar	-6.73746	1.61174e-11	0.0164623	0.17248	Non-cancer illness code, self-reported: hypertension	20002_1065
8	RP1L1	Brain_Hippocampus	6.73657	1.6217e-11	0.113235	0.0014298	Non-cancer illness code, self-reported: hypertension	20002_1065
17	KDM6B	Brain_Anterior	-6.73643	1.62329e-11	0.0505741	0.093141	Non-cancer illness code, self-reported: hypertension	20002_1065
10	ADRB1	Brain_Anterior	6.73361	1.65501e-11	0.0376118	0.334455	Non-cancer illness code, self-reported: hypertension	20002_1065
16	CDK10	Lung	-6.73156	1.67855e-11	0.410434	0	Non-cancer illness code, self-reported: hypertension	20002_1065
1	C1orf167	Brain_Nucleus	-6.73125	1.68211e-11	0.0174805	0.648892	Non-cancer illness code, self-reported: hypertension	20002_1065
7	RCC1L	Pancreas	6.7246	1.76079e-11	0.103782	0.000536862	Non-cancer illness code, self-reported: hypertension	20002_1065
4	UBE2D3	Nerve_Tibial	6.72255	1.78568e-11	0.0354921	0.036815	Non-cancer illness code, self-reported: hypertension	20002_1065
8	RP1L1	Heart_Atrial_Appendage	6.72196	1.79291e-11	0.0299668	0.335599	Non-cancer illness code, self-reported: hypertension	20002_1065
1	C1orf167	Esophagus_Gastroesophageal_Junction	-6.72125	1.80169e-11	0.0157505	0.387445	Non-cancer illness code, self-reported: hypertension	20002_1065
8	RP1L1	Minor_Salivary_Gland	6.72113	1.80321e-11	0.168973	0.00560292	Non-cancer illness code, self-reported: hypertension	20002_1065
1	C1orf167	Brain_Cerebellar	-6.72039	1.81234e-11	0.020944	0.120649	Non-cancer illness code, self-reported: hypertension	20002_1065
7	RCC1L	Brain_Anterior	6.71938	1.82502e-11	0.029826	0.275255	Non-cancer illness code, self-reported: hypertension	20002_1065
4	ENPEP	Esophagus_Gastroesophageal_Junction	-6.71803	1.84203e-11	0.125916	6.02482e-09	Non-cancer illness code, self-reported: hypertension	20002_1065
11	OR4A16	Brain_Hypothalamus	-6.71463	1.88544e-11	0.0574071	0.547021	Non-cancer illness code, self-reported: hypertension	20002_1065
4	SLC9B1	Cells_EBV_transformed_lymphocytes	-6.71433	1.88932e-11	0.0498158	0.129481	Non-cancer illness code, self-reported: hypertension	20002_1065
10	NT5C2	Pancreas	-6.70466	2.0188e-11	0.0460553	0.00970825	Non-cancer illness code, self-reported: hypertension	20002_1065
21	MRAP	Testis	-6.69895	2.09922e-11	0.106008	5.87431e-05	Non-cancer illness code, self-reported: hypertension	20002_1065
4	MANBA	Brain_Frontal	-6.69792	2.11408e-11	0.0178554	0.41732	Non-cancer illness code, self-reported: hypertension	20002_1065
16	CDK10	Minor_Salivary_Gland	-6.69302	2.18612e-11	0.400711	2.43217e-12	Non-cancer illness code, self-reported: hypertension	20002_1065
11	TNNT3	Adrenal_Gland	6.68312	2.33909e-11	0.0660615	0.00684635	Non-cancer illness code, self-reported: hypertension	20002_1065
10	CYP2C18	Small_Intestine_Terminal_Ileum	6.67816	2.41961e-11	0.0421662	0.0260512	Non-cancer illness code, self-reported: hypertension	20002_1065
4	UBE2D3	Skin_Not_Sun_Exposed_Suprapubic	6.67689	2.4406e-11	0.0443414	1.11924e-05	Non-cancer illness code, self-reported: hypertension	20002_1065
8	RP1L1	Colon_Transverse	6.66954	2.56606e-11	0.0850107	4.97334e-06	Non-cancer illness code, self-reported: hypertension	20002_1065
8	RP1L1	Adipose_Visceral_Omentum	6.66892	2.57694e-11	0.0516238	0.000121625	Non-cancer illness code, self-reported: hypertension	20002_1065
1	AGT	Brain_Cerebellum	-6.66343	2.67508e-11	0.462976	0	Non-cancer illness code, self-reported: hypertension	20002_1065
17	KDM6B	Brain_Caudate	-6.6607	2.72531e-11	0.0364289	0.106444	Non-cancer illness code, self-reported: hypertension	20002_1065
8	RP1L1	Ovary	6.6569	2.7966e-11	0.0339924	0.81678	Non-cancer illness code, self-reported: hypertension	20002_1065
19	DENND1C	Cells_EBV_transformed_lymphocytes	6.65677	2.79911e-11	0.0109154	0.888326	Non-cancer illness code, self-reported: hypertension	20002_1065
19	ZNF557	Lung	6.65677	2.79911e-11	0.0187047	0.0390753	Non-cancer illness code, self-reported: hypertension	20002_1065
19	CRB3	Vagina	6.65677	2.79911e-11	0.0185126	0.30929	Non-cancer illness code, self-reported: hypertension	20002_1065
4	UBE2D3	Brain_Putamen	6.6567	2.80035e-11	0.0519265	0.114864	Non-cancer illness code, self-reported: hypertension	20002_1065
4	NFKB1	Small_Intestine_Terminal_Ileum	-6.65625	2.80902e-11	0.0547032	0.0158432	Non-cancer illness code, self-reported: hypertension	20002_1065
19	MYO9B	Colon_Transverse	-6.65542	2.82487e-11	0.0303519	0.0203296	Non-cancer illness code, self-reported: hypertension	20002_1065
18	SKA1	Heart_Left_Ventricle	6.65153	2.90062e-11	0.0107484	0.331144	Non-cancer illness code, self-reported: hypertension	20002_1065
6	RSPO3	Testis	6.64714	2.98843e-11	0.0168583	0.461223	Non-cancer illness code, self-reported: hypertension	20002_1065
10	TBC1D12	Esophagus_Mucosa	6.64357	3.06173e-11	0.0116387	0.150539	Non-cancer illness code, self-reported: hypertension	20002_1065
15	INO80	Cells_EBV_transformed_lymphocytes	-6.63671	3.20762e-11	0.05459	0.507489	Non-cancer illness code, self-reported: hypertension	20002_1065
11	SIPA1	Skin_Sun_Exposed_Lower_leg	6.62792	3.40447e-11	0.0436463	1.98523e-05	Non-cancer illness code, self-reported: hypertension	20002_1065
16	CDK10	Pituitary	-6.62586	3.45243e-11	0.382238	0	Non-cancer illness code, self-reported: hypertension	20002_1065
1	C1orf167	Prostate	-6.62284	3.52362e-11	0.0200873	0.925975	Non-cancer illness code, self-reported: hypertension	20002_1065
4	UBE2D3	Colon_Sigmoid	6.62272	3.52646e-11	0.0192657	0.932925	Non-cancer illness code, self-reported: hypertension	20002_1065
4	UBE2D3	Brain_Frontal	6.61936	3.60764e-11	0.0168625	0.65539	Non-cancer illness code, self-reported: hypertension	20002_1065
4	UBE2D3	Breast_Mammary_Tissue	6.61913	3.61317e-11	0.0401371	0.0202475	Non-cancer illness code, self-reported: hypertension	20002_1065
11	SIPA1	Thyroid	6.61673	3.6724e-11	0.0231899	0.167037	Non-cancer illness code, self-reported: hypertension	20002_1065
1	C1orf167	Spleen	-6.61514	3.71202e-11	0.0949068	0.00159971	Non-cancer illness code, self-reported: hypertension	20002_1065
17	KDM6B	Artery_Tibial	-6.61026	3.83656e-11	0.0651077	2.9035e-08	Non-cancer illness code, self-reported: hypertension	20002_1065
4	UBE2D3	Brain_Cortex	6.59993	4.11362e-11	0.0539276	0.245247	Non-cancer illness code, self-reported: hypertension	20002_1065
11	OR4A47	Colon_Transverse	-6.59919	4.1341e-11	0.0202005	0.300562	Non-cancer illness code, self-reported: hypertension	20002_1065
15	ISLR2	Cells_EBV_transformed_lymphocytes	6.59507	4.25061e-11	0.0356194	0.0196551	Non-cancer illness code, self-reported: hypertension	20002_1065
15	STRA6	Adipose_Subcutaneous	6.59472	4.26059e-11	0.0181576	0.467575	Non-cancer illness code, self-reported: hypertension	20002_1065
15	STRA6	Adipose_Visceral_Omentum	-6.59472	4.26059e-11	0.0176181	0.0720678	Non-cancer illness code, self-reported: hypertension	20002_1065
15	STRA6	Adrenal_Gland	6.59472	4.26059e-11	0.0263942	0.628644	Non-cancer illness code, self-reported: hypertension	20002_1065
15	STRA6	Artery_Aorta	6.59472	4.26059e-11	0.0259516	0.272972	Non-cancer illness code, self-reported: hypertension	20002_1065
15	STRA6	Artery_Tibial	6.59472	4.26059e-11	0.0262682	0.00543292	Non-cancer illness code, self-reported: hypertension	20002_1065
15	STRA6	Brain_Amygdala	6.59472	4.26059e-11	0.0644544	0.598776	Non-cancer illness code, self-reported: hypertension	20002_1065
15	STRA6	Brain_Anterior	-6.59472	4.26059e-11	0.060258	0.0952085	Non-cancer illness code, self-reported: hypertension	20002_1065
15	STRA6	Brain_Caudate	6.59472	4.26059e-11	0.0524699	0.166492	Non-cancer illness code, self-reported: hypertension	20002_1065
15	STRA6	Brain_Cortex	-6.59472	4.26059e-11	0.0987199	0.00354688	Non-cancer illness code, self-reported: hypertension	20002_1065
15	STRA6	Brain_Frontal	-6.59472	4.26059e-11	0.105392	0.0158476	Non-cancer illness code, self-reported: hypertension	20002_1065
15	STRA6	Brain_Hypothalamus	6.59472	4.26059e-11	0.0943101	0.000568078	Non-cancer illness code, self-reported: hypertension	20002_1065
15	STRA6	Brain_Nucleus	6.59472	4.26059e-11	0.0198151	0.0288238	Non-cancer illness code, self-reported: hypertension	20002_1065
15	STRA6	Brain_Putamen	6.59472	4.26059e-11	0.0248958	0.624173	Non-cancer illness code, self-reported: hypertension	20002_1065
15	STRA6	Brain_Spinal	-6.59472	4.26059e-11	0.0420616	0.183778	Non-cancer illness code, self-reported: hypertension	20002_1065
15	PML	Breast_Mammary_Tissue	-6.59472	4.26059e-11	0.0109879	0.82203	Non-cancer illness code, self-reported: hypertension	20002_1065
15	STRA6	Breast_Mammary_Tissue	6.59472	4.26059e-11	0.0247809	0.00183149	Non-cancer illness code, self-reported: hypertension	20002_1065
15	STRA6	Cells_EBV_transformed_lymphocytes	-6.59472	4.26059e-11	0.0782563	0.0738608	Non-cancer illness code, self-reported: hypertension	20002_1065
15	STRA6	Esophagus_Gastroesophageal_Junction	6.59472	4.26059e-11	0.0406713	0.0110444	Non-cancer illness code, self-reported: hypertension	20002_1065
15	STRA6	Heart_Atrial_Appendage	6.59472	4.26059e-11	0.0145066	0.849078	Non-cancer illness code, self-reported: hypertension	20002_1065
15	STRA6	Heart_Left_Ventricle	6.59472	4.26059e-11	0.0121212	0.161893	Non-cancer illness code, self-reported: hypertension	20002_1065
15	STRA6	Liver	6.59472	4.26059e-11	0.0329186	0.235935	Non-cancer illness code, self-reported: hypertension	20002_1065
15	STRA6	Lung	6.59472	4.26059e-11	0.0130865	0.843431	Non-cancer illness code, self-reported: hypertension	20002_1065
15	STRA6	Minor_Salivary_Gland	6.59472	4.26059e-11	0.0406005	0.717937	Non-cancer illness code, self-reported: hypertension	20002_1065
15	STRA6	Nerve_Tibial	6.59472	4.26059e-11	0.0257614	0.277491	Non-cancer illness code, self-reported: hypertension	20002_1065
15	STRA6	Ovary	6.59472	4.26059e-11	0.0296834	0.825276	Non-cancer illness code, self-reported: hypertension	20002_1065
15	STRA6	Pituitary	6.59472	4.26059e-11	0.0211359	0.843361	Non-cancer illness code, self-reported: hypertension	20002_1065
15	STRA6	Prostate	-6.59472	4.26059e-11	0.0371622	0.428713	Non-cancer illness code, self-reported: hypertension	20002_1065
15	STRA6	Skin_Not_Sun_Exposed_Suprapubic	-6.59472	4.26059e-11	0.0196809	0.36005	Non-cancer illness code, self-reported: hypertension	20002_1065
15	ISLR	Skin_Sun_Exposed_Lower_leg	6.59472	4.26059e-11	0.0300354	0.0370923	Non-cancer illness code, self-reported: hypertension	20002_1065
15	STRA6	Skin_Sun_Exposed_Lower_leg	6.59472	4.26059e-11	0.0104242	0.17199	Non-cancer illness code, self-reported: hypertension	20002_1065
15	STRA6	Small_Intestine_Terminal_Ileum	-6.59472	4.26059e-11	0.0584562	0.270911	Non-cancer illness code, self-reported: hypertension	20002_1065
15	STRA6	Spleen	-6.59472	4.26059e-11	0.0317228	0.13763	Non-cancer illness code, self-reported: hypertension	20002_1065
15	STRA6	Stomach	-6.59472	4.26059e-11	0.0122923	0.505765	Non-cancer illness code, self-reported: hypertension	20002_1065
15	STRA6	Testis	6.59472	4.26059e-11	0.0301678	0.0842858	Non-cancer illness code, self-reported: hypertension	20002_1065
15	STRA6	Thyroid	6.59472	4.26059e-11	0.0105958	0.549598	Non-cancer illness code, self-reported: hypertension	20002_1065
15	STRA6	Uterus	6.59472	4.26059e-11	0.0840439	0.37967	Non-cancer illness code, self-reported: hypertension	20002_1065
15	STRA6	Vagina	-6.59472	4.26059e-11	0.0299906	0.603914	Non-cancer illness code, self-reported: hypertension	20002_1065
4	UBE2D3	Brain_Nucleus	6.58917	4.42304e-11	0.0229907	0.410369	Non-cancer illness code, self-reported: hypertension	20002_1065
17	SLC35B1	Minor_Salivary_Gland	6.58868	4.43754e-11	0.0421401	0.738386	Non-cancer illness code, self-reported: hypertension	20002_1065
10	WBP1L	Brain_Amygdala	6.58664	4.49877e-11	0.0245119	0.592199	Non-cancer illness code, self-reported: hypertension	20002_1065
4	MANBA	Artery_Coronary	-6.58592	4.52073e-11	0.0424261	0.682504	Non-cancer illness code, self-reported: hypertension	20002_1065
19	USHBP1	Adipose_Subcutaneous	6.58481	4.55467e-11	0.0128271	0.0131214	Non-cancer illness code, self-reported: hypertension	20002_1065
19	RPL18A	Brain_Nucleus	6.58481	4.55467e-11	0.0230394	0.155527	Non-cancer illness code, self-reported: hypertension	20002_1065
11	ARHGAP42	Ovary	-6.58029	4.69529e-11	0.175963	0.000223028	Non-cancer illness code, self-reported: hypertension	20002_1065
1	C1orf167	Nerve_Tibial	-6.57908	4.73364e-11	0.0526618	1.03953e-05	Non-cancer illness code, self-reported: hypertension	20002_1065
11	IGF2	Adipose_Subcutaneous	-6.57869	4.74611e-11	0.0267379	0.00181	Non-cancer illness code, self-reported: hypertension	20002_1065
3	CMC1	Brain_Anterior	6.57791	4.77121e-11	0.0314043	0.736073	Non-cancer illness code, self-reported: hypertension	20002_1065
4	UBE2D3	Brain_Hippocampus	6.57742	4.78675e-11	0.0340334	0.178229	Non-cancer illness code, self-reported: hypertension	20002_1065
19	HAUS8	Thyroid	-6.57625	4.8247e-11	0.0395034	5.87326e-05	Non-cancer illness code, self-reported: hypertension	20002_1065
12	C12orf54	Muscle_Skeletal	-6.57537	4.85333e-11	0.0197481	0.00173043	Non-cancer illness code, self-reported: hypertension	20002_1065
19	MYO9B	Whole_Blood	-6.5748	4.87179e-11	0.0351386	0.000412533	Non-cancer illness code, self-reported: hypertension	20002_1065
7	KLF14	Brain_Putamen	6.57433	4.88727e-11	0.0263828	0.133736	Non-cancer illness code, self-reported: hypertension	20002_1065
15	ISLR2	Brain_Anterior	6.56811	5.09586e-11	0.0298746	0.255822	Non-cancer illness code, self-reported: hypertension	20002_1065
4	UBE2D3	Brain_Hypothalamus	6.56383	5.24434e-11	0.039898	0.40507	Non-cancer illness code, self-reported: hypertension	20002_1065
7	NOS3	Colon_Transverse	-6.56243	5.29387e-11	0.0501516	0.006684	Non-cancer illness code, self-reported: hypertension	20002_1065
5	FBN2	Colon_Sigmoid	6.55434	5.58871e-11	0.320937	0	Non-cancer illness code, self-reported: hypertension	20002_1065
4	UBE2D3	Lung	6.55405	5.59971e-11	0.0185284	0.0658106	Non-cancer illness code, self-reported: hypertension	20002_1065
8	RP1L1	Adrenal_Gland	6.54961	5.76866e-11	0.0376263	0.186939	Non-cancer illness code, self-reported: hypertension	20002_1065
17	ACE	Cells_EBV_transformed_lymphocytes	-6.54918	5.78524e-11	0.0739898	0.458088	Non-cancer illness code, self-reported: hypertension	20002_1065
10	WBP1L	Brain_Hypothalamus	6.54814	5.82582e-11	0.0234551	0.0170459	Non-cancer illness code, self-reported: hypertension	20002_1065
7	KLF14	Adrenal_Gland	6.53851	6.21347e-11	0.159755	2.40666e-08	Non-cancer illness code, self-reported: hypertension	20002_1065
7	KLF14	Spleen	-6.53851	6.21347e-11	0.0212289	0.16445	Non-cancer illness code, self-reported: hypertension	20002_1065
7	RCC1L	Brain_Spinal	6.5378	6.24284e-11	0.0616039	0.45523	Non-cancer illness code, self-reported: hypertension	20002_1065
11	PTPMT1	Brain_Cerebellar	6.53322	6.43704e-11	0.0559173	0.0810997	Non-cancer illness code, self-reported: hypertension	20002_1065
7	CHST12	Prostate	-6.53126	6.52169e-11	0.0786541	0.0478222	Non-cancer illness code, self-reported: hypertension	20002_1065
17	HOXB1	Liver	6.53117	6.52579e-11	0.0108179	0.764283	Non-cancer illness code, self-reported: hypertension	20002_1065
15	CCDC33	Adipose_Subcutaneous	6.52677	6.72031e-11	0.0318884	0.000967728	Non-cancer illness code, self-reported: hypertension	20002_1065
15	CCDC33	Artery_Aorta	6.52677	6.72031e-11	0.0176509	0.310607	Non-cancer illness code, self-reported: hypertension	20002_1065
15	CCDC33	Artery_Coronary	6.52677	6.72031e-11	0.0478367	0.464233	Non-cancer illness code, self-reported: hypertension	20002_1065
15	CCDC33	Artery_Tibial	6.52677	6.72031e-11	0.0115629	0.464254	Non-cancer illness code, self-reported: hypertension	20002_1065
15	CCDC33	Brain_Amygdala	-6.52677	6.72031e-11	0.0541643	0.570055	Non-cancer illness code, self-reported: hypertension	20002_1065
15	CCDC33	Brain_Anterior	6.52677	6.72031e-11	0.0401528	0.117279	Non-cancer illness code, self-reported: hypertension	20002_1065
15	CCDC33	Brain_Caudate	-6.52677	6.72031e-11	0.0106039	0.345271	Non-cancer illness code, self-reported: hypertension	20002_1065
15	CCDC33	Brain_Cerebellar	-6.52677	6.72031e-11	0.0277077	0.229415	Non-cancer illness code, self-reported: hypertension	20002_1065
15	CCDC33	Brain_Cerebellum	-6.52677	6.72031e-11	0.029068	0.628179	Non-cancer illness code, self-reported: hypertension	20002_1065
15	CCDC33	Brain_Cortex	-6.52677	6.72031e-11	0.0165628	0.128888	Non-cancer illness code, self-reported: hypertension	20002_1065
15	CCDC33	Brain_Frontal	6.52677	6.72031e-11	0.0718244	0.0945802	Non-cancer illness code, self-reported: hypertension	20002_1065
15	CCDC33	Brain_Hippocampus	6.52677	6.72031e-11	0.0156439	0.472221	Non-cancer illness code, self-reported: hypertension	20002_1065
15	CCDC33	Brain_Hypothalamus	6.52677	6.72031e-11	0.0338839	0.0534651	Non-cancer illness code, self-reported: hypertension	20002_1065
15	CCDC33	Brain_Nucleus	6.52677	6.72031e-11	0.0171966	0.210906	Non-cancer illness code, self-reported: hypertension	20002_1065
15	CCDC33	Brain_Putamen	-6.52677	6.72031e-11	0.0342305	0.318533	Non-cancer illness code, self-reported: hypertension	20002_1065
15	CCDC33	Brain_Spinal	-6.52677	6.72031e-11	0.0170496	0.420902	Non-cancer illness code, self-reported: hypertension	20002_1065
15	CCDC33	Cells_Cultured_fibroblasts	6.52677	6.72031e-11	0.0101866	0.0933863	Non-cancer illness code, self-reported: hypertension	20002_1065
15	CCDC33	Cells_EBV_transformed_lymphocytes	-6.52677	6.72031e-11	0.0157861	0.655912	Non-cancer illness code, self-reported: hypertension	20002_1065
15	CCDC33	Colon_Transverse	-6.52677	6.72031e-11	0.0258199	0.236501	Non-cancer illness code, self-reported: hypertension	20002_1065
15	CCDC33	Esophagus_Gastroesophageal_Junction	6.52677	6.72031e-11	0.0286695	0.538655	Non-cancer illness code, self-reported: hypertension	20002_1065
15	CCDC33	Esophagus_Mucosa	6.52677	6.72031e-11	0.0168059	0.966674	Non-cancer illness code, self-reported: hypertension	20002_1065
15	CCDC33	Heart_Atrial_Appendage	6.52677	6.72031e-11	0.0281221	0.0282784	Non-cancer illness code, self-reported: hypertension	20002_1065
15	CCDC33	Heart_Left_Ventricle	6.52677	6.72031e-11	0.0203981	0.620882	Non-cancer illness code, self-reported: hypertension	20002_1065
15	CCDC33	Liver	6.52677	6.72031e-11	0.0130077	0.132397	Non-cancer illness code, self-reported: hypertension	20002_1065
15	GOLGA6D	Lung	6.52677	6.72031e-11	0.0163882	0.00582979	Non-cancer illness code, self-reported: hypertension	20002_1065
15	CCDC33	Minor_Salivary_Gland	6.52677	6.72031e-11	0.0379025	0.570774	Non-cancer illness code, self-reported: hypertension	20002_1065
15	CCDC33	Muscle_Skeletal	6.52677	6.72031e-11	0.0145684	0.648986	Non-cancer illness code, self-reported: hypertension	20002_1065
15	CCDC33	Nerve_Tibial	6.52677	6.72031e-11	0.013495	0.449149	Non-cancer illness code, self-reported: hypertension	20002_1065
15	CCDC33	Ovary	6.52677	6.72031e-11	0.0460309	0.0756668	Non-cancer illness code, self-reported: hypertension	20002_1065
15	CCDC33	Pancreas	-6.52677	6.72031e-11	0.0214036	0.496765	Non-cancer illness code, self-reported: hypertension	20002_1065
15	CCDC33	Pituitary	6.52677	6.72031e-11	0.0571686	0.349939	Non-cancer illness code, self-reported: hypertension	20002_1065
15	CCDC33	Prostate	6.52677	6.72031e-11	0.0445789	0.0013709	Non-cancer illness code, self-reported: hypertension	20002_1065
15	CCDC33	Spleen	6.52677	6.72031e-11	0.0108311	0.898722	Non-cancer illness code, self-reported: hypertension	20002_1065
15	CCDC33	Stomach	6.52677	6.72031e-11	0.0315893	0.991582	Non-cancer illness code, self-reported: hypertension	20002_1065
15	CCDC33	Thyroid	6.52677	6.72031e-11	0.0236011	0.168639	Non-cancer illness code, self-reported: hypertension	20002_1065
15	CCDC33	Uterus	6.52677	6.72031e-11	0.0237984	0.203499	Non-cancer illness code, self-reported: hypertension	20002_1065
15	CCDC33	Vagina	6.52677	6.72031e-11	0.0474887	0.116622	Non-cancer illness code, self-reported: hypertension	20002_1065
8	RP1L1	Small_Intestine_Terminal_Ileum	6.52279	6.90096e-11	0.0244443	0.478247	Non-cancer illness code, self-reported: hypertension	20002_1065
10	ARID5B	Brain_Spinal	-6.52231	6.92336e-11	0.050504	0.251337	Non-cancer illness code, self-reported: hypertension	20002_1065
11	SIPA1	Brain_Hypothalamus	6.51961	7.04887e-11	0.0438719	0.979158	Non-cancer illness code, self-reported: hypertension	20002_1065
7	C1GALT1	Heart_Left_Ventricle	6.51901	7.0774e-11	0.193264	4.44089e-16	Non-cancer illness code, self-reported: hypertension	20002_1065
4	UBE2D3	Small_Intestine_Terminal_Ileum	6.51751	7.14824e-11	0.0843169	0.0418377	Non-cancer illness code, self-reported: hypertension	20002_1065
17	KDM6B	Brain_Frontal	-6.51461	7.28792e-11	0.0578822	0.703429	Non-cancer illness code, self-reported: hypertension	20002_1065
4	UBE2D3	Adipose_Subcutaneous	6.51089	7.47059e-11	0.0342142	0.000795754	Non-cancer illness code, self-reported: hypertension	20002_1065
15	EDC3	Adipose_Subcutaneous	6.50762	7.63508e-11	0.0347992	0.000549132	Non-cancer illness code, self-reported: hypertension	20002_1065
15	FAM219B	Adipose_Subcutaneous	-6.50762	7.63508e-11	0.0684728	1.04327e-06	Non-cancer illness code, self-reported: hypertension	20002_1065
15	EDC3	Adipose_Visceral_Omentum	6.50762	7.63508e-11	0.0125784	0.381501	Non-cancer illness code, self-reported: hypertension	20002_1065
15	FAM219B	Adipose_Visceral_Omentum	-6.50762	7.63508e-11	0.0335657	0.00351031	Non-cancer illness code, self-reported: hypertension	20002_1065
15	EDC3	Adrenal_Gland	6.50762	7.63508e-11	0.016363	0.347146	Non-cancer illness code, self-reported: hypertension	20002_1065
15	FAM219B	Adrenal_Gland	-6.50762	7.63508e-11	0.0430933	0.19488	Non-cancer illness code, self-reported: hypertension	20002_1065
15	FAM219B	Artery_Aorta	-6.50762	7.63508e-11	0.0151657	0.178949	Non-cancer illness code, self-reported: hypertension	20002_1065
15	EDC3	Artery_Coronary	6.50762	7.63508e-11	0.0148008	0.887844	Non-cancer illness code, self-reported: hypertension	20002_1065
15	FAM219B	Artery_Coronary	-6.50762	7.63508e-11	0.0422605	0.188448	Non-cancer illness code, self-reported: hypertension	20002_1065
15	FAM219B	Artery_Tibial	-6.50762	7.63508e-11	0.0242703	0.185195	Non-cancer illness code, self-reported: hypertension	20002_1065
15	EDC3	Brain_Amygdala	6.50762	7.63508e-11	0.0387325	0.339722	Non-cancer illness code, self-reported: hypertension	20002_1065
15	FAM219B	Brain_Amygdala	-6.50762	7.63508e-11	0.0608619	0.934346	Non-cancer illness code, self-reported: hypertension	20002_1065
15	EDC3	Brain_Anterior	6.50762	7.63508e-11	0.0440453	0.119228	Non-cancer illness code, self-reported: hypertension	20002_1065
15	FAM219B	Brain_Anterior	-6.50762	7.63508e-11	0.0422802	0.598783	Non-cancer illness code, self-reported: hypertension	20002_1065
15	EDC3	Brain_Caudate	-6.50762	7.63508e-11	0.0183074	0.708126	Non-cancer illness code, self-reported: hypertension	20002_1065
15	FAM219B	Brain_Caudate	-6.50762	7.63508e-11	0.0240037	0.731208	Non-cancer illness code, self-reported: hypertension	20002_1065
15	EDC3	Brain_Cerebellar	-6.50762	7.63508e-11	0.0288823	0.34869	Non-cancer illness code, self-reported: hypertension	20002_1065
15	FAM219B	Brain_Cerebellar	-6.50762	7.63508e-11	0.05399	0.225585	Non-cancer illness code, self-reported: hypertension	20002_1065
15	EDC3	Brain_Cerebellum	6.50762	7.63508e-11	0.0257595	0.0878587	Non-cancer illness code, self-reported: hypertension	20002_1065
15	FAM219B	Brain_Cerebellum	-6.50762	7.63508e-11	0.0290919	0.0887455	Non-cancer illness code, self-reported: hypertension	20002_1065
15	EDC3	Brain_Cortex	6.50762	7.63508e-11	0.0196072	0.602444	Non-cancer illness code, self-reported: hypertension	20002_1065
15	FAM219B	Brain_Cortex	-6.50762	7.63508e-11	0.0267568	0.506265	Non-cancer illness code, self-reported: hypertension	20002_1065
15	EDC3	Brain_Frontal	-6.50762	7.63508e-11	0.0914601	0.0350419	Non-cancer illness code, self-reported: hypertension	20002_1065
15	FAM219B	Brain_Frontal	-6.50762	7.63508e-11	0.0344704	0.925738	Non-cancer illness code, self-reported: hypertension	20002_1065
15	EDC3	Brain_Hippocampus	6.50762	7.63508e-11	0.0307584	0.207291	Non-cancer illness code, self-reported: hypertension	20002_1065
15	FAM219B	Brain_Hippocampus	-6.50762	7.63508e-11	0.0242361	0.464802	Non-cancer illness code, self-reported: hypertension	20002_1065
15	EDC3	Brain_Hypothalamus	6.50762	7.63508e-11	0.0361642	0.300445	Non-cancer illness code, self-reported: hypertension	20002_1065
15	FAM219B	Brain_Hypothalamus	-6.50762	7.63508e-11	0.061491	0.824944	Non-cancer illness code, self-reported: hypertension	20002_1065
15	EDC3	Brain_Nucleus	6.50762	7.63508e-11	0.0396758	0.0975949	Non-cancer illness code, self-reported: hypertension	20002_1065
15	FAM219B	Brain_Nucleus	-6.50762	7.63508e-11	0.0302517	0.275247	Non-cancer illness code, self-reported: hypertension	20002_1065
15	EDC3	Brain_Putamen	6.50762	7.63508e-11	0.0427365	0.00848098	Non-cancer illness code, self-reported: hypertension	20002_1065
15	EDC3	Brain_Spinal	6.50762	7.63508e-11	0.0241159	0.718769	Non-cancer illness code, self-reported: hypertension	20002_1065
15	FAM219B	Brain_Spinal	-6.50762	7.63508e-11	0.0920696	0.49853	Non-cancer illness code, self-reported: hypertension	20002_1065
15	EDC3	Breast_Mammary_Tissue	6.50762	7.63508e-11	0.0171957	0.424507	Non-cancer illness code, self-reported: hypertension	20002_1065
15	FAM219B	Breast_Mammary_Tissue	-6.50762	7.63508e-11	0.0388139	0.06161	Non-cancer illness code, self-reported: hypertension	20002_1065
15	EDC3	Cells_Cultured_fibroblasts	6.50762	7.63508e-11	0.0112566	0.777386	Non-cancer illness code, self-reported: hypertension	20002_1065
15	EDC3	Cells_EBV_transformed_lymphocytes	6.50762	7.63508e-11	0.0342274	0.313884	Non-cancer illness code, self-reported: hypertension	20002_1065
15	FAM219B	Cells_EBV_transformed_lymphocytes	-6.50762	7.63508e-11	0.0406341	0.488138	Non-cancer illness code, self-reported: hypertension	20002_1065
15	EDC3	Colon_Sigmoid	6.50762	7.63508e-11	0.0567234	0.0192784	Non-cancer illness code, self-reported: hypertension	20002_1065
15	FAM219B	Colon_Sigmoid	-6.50762	7.63508e-11	0.0625107	0.193932	Non-cancer illness code, self-reported: hypertension	20002_1065
15	FAM219B	Colon_Transverse	-6.50762	7.63508e-11	0.0726026	0.000277416	Non-cancer illness code, self-reported: hypertension	20002_1065
15	EDC3	Esophagus_Gastroesophageal_Junction	6.50762	7.63508e-11	0.0211309	0.537544	Non-cancer illness code, self-reported: hypertension	20002_1065
15	FAM219B	Esophagus_Gastroesophageal_Junction	-6.50762	7.63508e-11	0.0465013	0.0416169	Non-cancer illness code, self-reported: hypertension	20002_1065
15	FAM219B	Esophagus_Mucosa	-6.50762	7.63508e-11	0.0499499	0.011213	Non-cancer illness code, self-reported: hypertension	20002_1065
15	EDC3	Esophagus_Muscularis	6.50762	7.63508e-11	0.0129949	0.258208	Non-cancer illness code, self-reported: hypertension	20002_1065
15	FAM219B	Esophagus_Muscularis	-6.50762	7.63508e-11	0.0209558	0.065837	Non-cancer illness code, self-reported: hypertension	20002_1065
15	EDC3	Heart_Atrial_Appendage	6.50762	7.63508e-11	0.0256245	0.0597573	Non-cancer illness code, self-reported: hypertension	20002_1065
15	FAM219B	Heart_Atrial_Appendage	-6.50762	7.63508e-11	0.0486912	0.1698	Non-cancer illness code, self-reported: hypertension	20002_1065
15	FAM219B	Heart_Left_Ventricle	-6.50762	7.63508e-11	0.0198005	0.112326	Non-cancer illness code, self-reported: hypertension	20002_1065
15	EDC3	Liver	6.50762	7.63508e-11	0.0461431	0.93505	Non-cancer illness code, self-reported: hypertension	20002_1065
15	FAM219B	Liver	-6.50762	7.63508e-11	0.0201547	0.176439	Non-cancer illness code, self-reported: hypertension	20002_1065
15	EDC3	Lung	6.50762	7.63508e-11	0.0228004	0.04959	Non-cancer illness code, self-reported: hypertension	20002_1065
15	FAM219B	Lung	-6.50762	7.63508e-11	0.0213627	0.0216887	Non-cancer illness code, self-reported: hypertension	20002_1065
15	EDC3	Minor_Salivary_Gland	6.50762	7.63508e-11	0.0430619	0.36014	Non-cancer illness code, self-reported: hypertension	20002_1065
15	FAM219B	Minor_Salivary_Gland	-6.50762	7.63508e-11	0.0597249	0.509936	Non-cancer illness code, self-reported: hypertension	20002_1065
15	EDC3	Muscle_Skeletal	6.50762	7.63508e-11	0.0143625	0.0643376	Non-cancer illness code, self-reported: hypertension	20002_1065
15	FAM219B	Muscle_Skeletal	6.50762	7.63508e-11	0.0185967	0.0580668	Non-cancer illness code, self-reported: hypertension	20002_1065
[truncated: 15,064 more rows]
