# Supplementary material for: Partitioning and aggregating cross-tissue and tissue-specific genetic effects to identify gene-trait associations
Source: Nat Commun. 2024 Jul 9;15:5769. doi: 10.1038/s41467-024-49924-4 (PMC11233643; doi:10.1038/s41467-024-49924-4)
Supplement: Supplementary file 7 — Source Data [file 41467_2024_49924_MOESM7_ESM.xlsx]

## Sheet: Figure 2
Improvement of Prediction R2 over PrediXcan	Methods	Tissue
0.742082	MTWAS	Uterus
0.646432	UTMOST	Uterus
0.326874	PrediXcan-imp	Uterus
0.690267	MTWAS-tissue	Uterus
-0.140589	TIGAR	Uterus
0.689728	TIGAR-imp	Uterus
0.722549	UTMOST-imp	Uterus
0.237121	MTWAS	Muscle Skeletal
0.109086	UTMOST	Muscle Skeletal
0.0532148	PrediXcan-imp	Muscle Skeletal
0.153892	MTWAS-tissue	Muscle Skeletal
0.114706	TIGAR	Muscle Skeletal
0.14024	TIGAR-imp	Muscle Skeletal
0.143394	UTMOST-imp	Muscle Skeletal

## Sheet: Figure 3a
Number of Predictable genes	Method	Tissue
2521	MTWAS	Uterus
2016	UTMOST	Uterus
806	PrediXcan	Uterus
577	TIGAR	Uterus
2922	MTWAS	Brain Spinal
2329	UTMOST	Brain Spinal
1182	PrediXcan	Brain Spinal
825	TIGAR	Brain Spinal
2918	MTWAS	Cells EBV transformed lymphocytes
2254	UTMOST	Cells EBV transformed lymphocytes
1312	PrediXcan	Cells EBV transformed lymphocytes
961	TIGAR	Cells EBV transformed lymphocytes
3064	MTWAS	Minor Salivary Gland
2508	UTMOST	Minor Salivary Gland
1105	PrediXcan	Minor Salivary Gland
885	TIGAR	Minor Salivary Gland
2552	MTWAS	Brain Amygdala
2021	UTMOST	Brain Amygdala
871	PrediXcan	Brain Amygdala
737	TIGAR	Brain Amygdala
2451	MTWAS	Vagina
1965	UTMOST	Vagina
765	PrediXcan	Vagina
675	TIGAR	Vagina
3269	MTWAS	Brain Anterior
2761	UTMOST	Brain Anterior
1400	PrediXcan	Brain Anterior
1259	TIGAR	Brain Anterior
3299	MTWAS	Ovary
2599	UTMOST	Ovary
1406	PrediXcan	Ovary
1161	TIGAR	Ovary
3336	MTWAS	Small Intestine Terminal Ileum
2757	UTMOST	Small Intestine Terminal Ileum
1356	PrediXcan	Small Intestine Terminal Ileum
1272	TIGAR	Small Intestine Terminal Ileum
3009	MTWAS	Brain Hippocampus
2412	UTMOST	Brain Hippocampus
1206	PrediXcan	Brain Hippocampus
1101	TIGAR	Brain Hippocampus
3717	MTWAS	Brain Putamen
3193	UTMOST	Brain Putamen
1768	PrediXcan	Brain Putamen
1572	TIGAR	Brain Putamen
2934	MTWAS	Brain Hypothalamus
2445	UTMOST	Brain Hypothalamus
1196	PrediXcan	Brain Hypothalamus
1239	TIGAR	Brain Hypothalamus
4636	MTWAS	Brain Cerebellar
4075	UTMOST	Brain Cerebellar
2830	PrediXcan	Brain Cerebellar
2559	TIGAR	Brain Cerebellar
3658	MTWAS	Brain Frontal
3135	UTMOST	Brain Frontal
1804	PrediXcan	Brain Frontal
1669	TIGAR	Brain Frontal
4029	MTWAS	Brain Caudate
3584	UTMOST	Brain Caudate
2077	PrediXcan	Brain Caudate
2249	TIGAR	Brain Caudate
3969	MTWAS	Artery Coronary
3207	UTMOST	Artery Coronary
1628	PrediXcan	Artery Coronary
1891	TIGAR	Artery Coronary
3803	MTWAS	Brain Nucleus
3328	UTMOST	Brain Nucleus
1962	PrediXcan	Brain Nucleus
2187	TIGAR	Brain Nucleus
3439	MTWAS	Liver
2733	UTMOST	Liver
1627	PrediXcan	Liver
1744	TIGAR	Liver
4482	MTWAS	Brain Cortex
3920	UTMOST	Brain Cortex
2558	PrediXcan	Brain Cortex
2614	TIGAR	Brain Cortex
5153	MTWAS	Spleen
4431	UTMOST	Spleen
3005	PrediXcan	Spleen
2942	TIGAR	Spleen
3845	MTWAS	Prostate
3180	UTMOST	Prostate
1680	PrediXcan	Prostate
1814	TIGAR	Prostate
5455	MTWAS	Brain Cerebellum
4765	UTMOST	Brain Cerebellum
3610	PrediXcan	Brain Cerebellum
3974	TIGAR	Brain Cerebellum
4360	MTWAS	Adrenal Gland
3831	UTMOST	Adrenal Gland
2364	PrediXcan	Adrenal Gland
2848	TIGAR	Adrenal Gland
4772	MTWAS	Pituitary
4027	UTMOST	Pituitary
2643	PrediXcan	Pituitary
3123	TIGAR	Pituitary
5104	MTWAS	Pancreas
4492	UTMOST	Pancreas
3228	PrediXcan	Pancreas
3915	TIGAR	Pancreas
4602	MTWAS	Stomach
3929	UTMOST	Stomach
2422	PrediXcan	Stomach
3126	TIGAR	Stomach
5342	MTWAS	Colon Sigmoid
4477	UTMOST	Colon Sigmoid
2931	PrediXcan	Colon Sigmoid
3686	TIGAR	Colon Sigmoid
6665	MTWAS	Testis
5723	UTMOST	Testis
5164	PrediXcan	Testis
5964	TIGAR	Testis
5710	MTWAS	Esophagus Gastroesophageal Junction
4831	UTMOST	Esophagus Gastroesophageal Junction
3098	PrediXcan	Esophagus Gastroesophageal Junction
4014	TIGAR	Esophagus Gastroesophageal Junction
5441	MTWAS	Colon Transverse
4580	UTMOST	Colon Transverse
3042	PrediXcan	Colon Transverse
3761	TIGAR	Colon Transverse
5742	MTWAS	Heart Atrial Appendage
4751	UTMOST	Heart Atrial Appendage
3306	PrediXcan	Heart Atrial Appendage
4132	TIGAR	Heart Atrial Appendage
5283	MTWAS	Heart Left Ventricle
4444	UTMOST	Heart Left Ventricle
2983	PrediXcan	Heart Left Ventricle
3838	TIGAR	Heart Left Ventricle
5534	MTWAS	Breast Mammary Tissue
4639	UTMOST	Breast Mammary Tissue
2884	PrediXcan	Breast Mammary Tissue
3874	TIGAR	Breast Mammary Tissue
6531	MTWAS	Artery Aorta
5522	UTMOST	Artery Aorta
4097	PrediXcan	Artery Aorta
4967	TIGAR	Artery Aorta
6929	MTWAS	Esophagus Muscularis
5933	UTMOST	Esophagus Muscularis
4542	PrediXcan	Esophagus Muscularis
5400	TIGAR	Esophagus Muscularis
6354	MTWAS	Adipose Visceral Omentum
5336	UTMOST	Adipose Visceral Omentum
3681	PrediXcan	Adipose Visceral Omentum
4576	TIGAR	Adipose Visceral Omentum
7110	MTWAS	Cells Cultured fibroblasts
6000	UTMOST	Cells Cultured fibroblasts
5295	PrediXcan	Cells Cultured fibroblasts
6191	TIGAR	Cells Cultured fibroblasts
7032	MTWAS	Esophagus Mucosa
5975	UTMOST	Esophagus Mucosa
4786	PrediXcan	Esophagus Mucosa
5738	TIGAR	Esophagus Mucosa
6994	MTWAS	Skin Not Sun Exposed Suprapubic
5976	UTMOST	Skin Not Sun Exposed Suprapubic
4794	PrediXcan	Skin Not Sun Exposed Suprapubic
5602	TIGAR	Skin Not Sun Exposed Suprapubic
6546	MTWAS	Lung
5573	UTMOST	Lung
4146	PrediXcan	Lung
4917	TIGAR	Lung
8229	MTWAS	Nerve Tibial
7028	UTMOST	Nerve Tibial
5992	PrediXcan	Nerve Tibial
6828	TIGAR	Nerve Tibial
7360	MTWAS	Artery Tibial
6357	UTMOST	Artery Tibial
5046	PrediXcan	Artery Tibial
5838	TIGAR	Artery Tibial
7442	MTWAS	Adipose Subcutaneous
6274	UTMOST	Adipose Subcutaneous
4994	PrediXcan	Adipose Subcutaneous
5781	TIGAR	Adipose Subcutaneous
7961	MTWAS	Thyroid
6884	UTMOST	Thyroid
5823	PrediXcan	Thyroid
6659	TIGAR	Thyroid
7602	MTWAS	Skin Sun Exposed Lower leg
6462	UTMOST	Skin Sun Exposed Lower leg
5447	PrediXcan	Skin Sun Exposed Lower leg
6203	TIGAR	Skin Sun Exposed Lower leg
6391	MTWAS	Whole Blood
5161	UTMOST	Whole Blood
4534	PrediXcan	Whole Blood
5409	TIGAR	Whole Blood
6765	MTWAS	Muscle Skeletal
5634	UTMOST	Muscle Skeletal
4694	PrediXcan	Muscle Skeletal
5515	TIGAR	Muscle Skeletal

## Sheet: Figure 3bc
chr	gene	MTWAS.r2	PrediXcan.r2	MTWAS.p	PrediXcan.p	tissue
1	OR4F5	0.0121147	0.00294199	0.406746	0.369673	Muscle_Skeletal
1	OR4F29	0.00970627	0.0023636	0.00564921	0.255704	Muscle_Skeletal
1	OR4F16	0.00539481	0.000323848	0.696664	0.714486	Muscle_Skeletal
1	SAMD11	0.00935823	0.00545103	0.994187	0.500287	Muscle_Skeletal
1	NOC2L	0.0150809	0.00284068	0.0702171	0.179527	Muscle_Skeletal
1	KLHL17	0.00401159	0.0319327	0.723468	0.0518254	Muscle_Skeletal
1	PLEKHN1	0.0131775	0.00620034	0.141307	0.0680624	Muscle_Skeletal
1	PERM1	0.0122384	0.0225155	0.51464	0.0117433	Muscle_Skeletal
1	HES4	0.0192577	0.00131013	0.14621	0.333558	Muscle_Skeletal
1	ISG15	0.00459198	0.00687103	0.332129	0.982526	Muscle_Skeletal
1	AGRN	0.041606	0.0257537	1.32094e-05	0.000583924	Muscle_Skeletal
1	RNF223	0.0118218	0.00216317	0.0347367	0.31473	Muscle_Skeletal
1	C1orf159	0.0347998	0.031436	3.22655e-05	0.000234877	Muscle_Skeletal
1	TTLL10	0.00235108	0.00859584	0.403227	0.023716	Muscle_Skeletal
1	TNFRSF18	0.0671325	0.0584626	4.77763e-09	3.30706e-07	Muscle_Skeletal
1	TNFRSF4	0.00871101	0.00412106	0.0981635	0.110475	Muscle_Skeletal
1	SDF4	0.0100749	0.00874029	0.129298	0.839299	Muscle_Skeletal
1	B3GALT6	0.0468604	0.0204673	0.000112795	0.0640882	Muscle_Skeletal
1	C1QTNF12	0.0120366	0.0016093	0.923525	0.376485	Muscle_Skeletal
1	UBE2J2	0.00245659	0.00696135	0.80327	0.53537	Muscle_Skeletal
1	SCNN1D	0.0346528	0.0101229	0.00155773	0.211819	Muscle_Skeletal
1	ACAP3	0.0078063	0.00195072	0.491068	0.374597	Muscle_Skeletal
1	PUSL1	0.0216943	0.0172747	0.097282	0.625477	Muscle_Skeletal
1	INTS11	0.0502568	0.0599965	3.03974e-07	1.45041e-06	Muscle_Skeletal
1	CPTP	0.00712502	0.0016163	0.962169	0.429555	Muscle_Skeletal
1	TAS1R3	0.00951	0.00594757	0.156709	0.291686	Muscle_Skeletal
1	DVL1	0.00156365	0.00359481	0.190513	0.27978	Muscle_Skeletal
1	MXRA8	0.011837	0.00719033	0.0320696	0.363406	Muscle_Skeletal
1	AURKAIP1	0.0104663	0.00966176	0.441019	0.0359276	Muscle_Skeletal
1	CCNL2	0.00377132	0.00110455	0.424978	0.662556	Muscle_Skeletal
1	MRPL20	0.0737535	0.0683566	5.73896e-10	4.78282e-09	Muscle_Skeletal
1	ANKRD65	0.116676	0.0935767	1.22125e-15	1.50324e-12	Muscle_Skeletal
1	TMEM88B	0.00596535	0	0.115138	1	Muscle_Skeletal
1	VWA1	0.00213054	0.000737402	0.937089	0.688758	Muscle_Skeletal
1	ATAD3C	0.0277735	0.00370303	0.000341617	0.787167	Muscle_Skeletal
1	ATAD3B	0.0667414	0.0148494	1.48585e-07	0.00461935	Muscle_Skeletal
1	ATAD3A	0.0153822	0.0126379	0.00403082	0.0183378	Muscle_Skeletal
1	TMEM240	0.007151	0.000914884	0.762134	0.795397	Muscle_Skeletal
1	SSU72	0.0433055	0.00310964	0.00167536	0.461407	Muscle_Skeletal
1	FNDC10	0.0150228	0.00596862	0.0800378	0.941697	Muscle_Skeletal
1	MIB2	0.0718962	0.0576962	5.94139e-10	8.53896e-08	Muscle_Skeletal
1	MMP23B	0.00952415	0.00231058	0.938168	0.270419	Muscle_Skeletal
1	CDK11B	0.0219801	0.000449907	0.000644525	0.919379	Muscle_Skeletal
1	SLC35E2B	0.406176	0.363749	0	0	Muscle_Skeletal
1	CDK11A	0.187082	0.032364	0	0.00462096	Muscle_Skeletal
1	NADK	0.0260918	0.00581152	0.00820415	0.522839	Muscle_Skeletal
1	GNB1	0.0189686	0.0101399	0.268898	0.0609893	Muscle_Skeletal
1	CALML6	0.132798	0.136895	0	0	Muscle_Skeletal
1	TMEM52	0.168903	0.137635	0	0	Muscle_Skeletal
1	CFAP74	0.00969432	0.00173534	0.469745	0.960718	Muscle_Skeletal
1	GABRD	0.0144408	0.00282032	0.768508	0.396203	Muscle_Skeletal
1	PRKCZ	0.0169867	0.00132081	0.0663915	0.720322	Muscle_Skeletal
1	FAAP20	0.230138	0.177617	0	0	Muscle_Skeletal
1	SKI	0.00543036	0.00208632	0.575026	0.661224	Muscle_Skeletal
1	MORN1	0.0339458	0.0174245	0.000247325	0.0140101	Muscle_Skeletal
1	RER1	0.0152035	0.00484253	0.063942	0.379346	Muscle_Skeletal
1	PEX10	0.0682594	0.0534923	3.86611e-09	5.75623e-07	Muscle_Skeletal
1	PLCH2	0.0118943	0.00578812	0.805764	0.58589	Muscle_Skeletal
1	PANK4	0.00768341	0.00236988	0.257715	0.894152	Muscle_Skeletal
1	HES5	0.000286562	0.00188398	0.839198	0.57012	Muscle_Skeletal
1	TNFRSF14	0.00519625	0.0031513	0.444165	0.184733	Muscle_Skeletal
1	MMEL1	0.032261	0.010286	0.03222	0.721148	Muscle_Skeletal
1	TTC34	0.0231007	0.0113856	0.0291976	0.0627399	Muscle_Skeletal
1	ACTRT2	0.017432	0.000921573	0.124559	0.857723	Muscle_Skeletal
1	PRDM16	0.0153737	0.0153779	0.044183	0.69248	Muscle_Skeletal
1	ARHGEF16	0.0180108	0.00176414	0.0918322	0.916421	Muscle_Skeletal
1	MEGF6	0.00328113	0.00274408	0.329043	0.393089	Muscle_Skeletal
1	TPRG1L	0.0069818	0.00094341	0.207567	0.78224	Muscle_Skeletal
1	WRAP73	0.175865	0.152664	0	0	Muscle_Skeletal
1	TP73	0.0359067	0.0140544	0.000929356	0.00904256	Muscle_Skeletal
1	CCDC27	0.0606908	0.0407323	4.35428e-08	0.00227035	Muscle_Skeletal
1	SMIM1	0.018746	0.00528058	0.0258874	0.67997	Muscle_Skeletal
1	LRRC47	0.0422225	0.00758086	0.00653892	0.080202	Muscle_Skeletal
1	CEP104	0.0258048	0.0239884	0.000235721	0.0017589	Muscle_Skeletal
1	DFFB	0.129079	0.135705	0	0	Muscle_Skeletal
1	C1orf174	0.119645	0.0969236	0	2.34481e-11	Muscle_Skeletal
1	AJAP1	0.00565027	0.00243387	0.257391	0.819397	Muscle_Skeletal
1	NPHP4	0.050184	0.0350619	1.35857e-06	0.000139602	Muscle_Skeletal
1	KCNAB2	0.0159255	0.0235282	0.194304	0.0152795	Muscle_Skeletal
1	CHD5	0.0456643	0.0339705	1.68758e-05	0.0333928	Muscle_Skeletal
1	RPL22	0.0132561	0.00766173	0.074156	0.0404401	Muscle_Skeletal
1	RNF207	0.20058	0.19038	0	0	Muscle_Skeletal
1	ICMT	0.00420671	0.00492295	0.896082	0.943028	Muscle_Skeletal
1	HES3	0.0210418	0.00386202	0.0625118	0.618329	Muscle_Skeletal
1	GPR153	0.0183806	0.00722958	0.0445659	0.103258	Muscle_Skeletal
1	ACOT7	0.0805219	0.0549791	5.81172e-10	1.44375e-07	Muscle_Skeletal
1	HES2	0.00990147	0.00134591	0.156545	0.835892	Muscle_Skeletal
1	ESPN	0.0016344	0.0192635	0.0666088	0.000898701	Muscle_Skeletal
1	TNFRSF25	0.0100996	0.000128213	0.107307	0.998504	Muscle_Skeletal
1	PLEKHG5	0.00641728	0.00289264	0.223666	0.7104	Muscle_Skeletal
1	NOL9	0.014277	0.0162046	0.469525	0.0132747	Muscle_Skeletal
1	TAS1R1	0.00213537	0.00246305	0.472462	0.954842	Muscle_Skeletal
1	ZBTB48	0.0136652	0.00783754	0.148741	0.151527	Muscle_Skeletal
1	KLHL21	0.00606175	0.00380173	0.620998	0.190564	Muscle_Skeletal
1	PHF13	0.00275815	3.59688e-05	0.670041	0.833901	Muscle_Skeletal
1	THAP3	0.196968	0.182211	0	0	Muscle_Skeletal
1	DNAJC11	0.0177292	0.0134039	0.0220755	0.0201694	Muscle_Skeletal
1	CAMTA1	0.0102829	0.00279753	0.502694	0.488953	Muscle_Skeletal
1	VAMP3	0.0370992	0.0366815	8.72228e-06	3.90289e-05	Muscle_Skeletal
1	PER3	0.00841128	0.000144624	0.942053	0.793984	Muscle_Skeletal
1	UTS2	0.00933222	0.000730311	0.181394	0.742454	Muscle_Skeletal
1	TNFRSF9	0.00634173	0.00700342	0.700016	0.575877	Muscle_Skeletal
1	PARK7	0.251575	0.227097	0	0	Muscle_Skeletal
1	ERRFI1	0.0136419	0.0033779	0.882593	0.633994	Muscle_Skeletal
1	SLC45A1	0.0640181	0.0586085	1.80755e-08	1.21224e-07	Muscle_Skeletal
1	RERE	0.01678	0.00182447	0.834571	0.380496	Muscle_Skeletal
1	ENO1	0.0288739	0.0241152	0.000245426	0.0639296	Muscle_Skeletal
1	CA6	0.00138313	0.00194018	0.82727	0.556785	Muscle_Skeletal
1	SLC2A7	0.0107801	0.00398703	0.647926	0.122939	Muscle_Skeletal
1	SLC2A5	0.0414751	0.0420113	5.89621e-05	4.60771e-06	Muscle_Skeletal
1	GPR157	0.0746368	0.054419	1.27852e-08	1.82905e-07	Muscle_Skeletal
1	H6PD	0.0469512	0.0340896	2.13365e-06	0.0035477	Muscle_Skeletal
1	SPSB1	0.0101688	0.00541823	0.518707	0.229312	Muscle_Skeletal
1	SLC25A33	0.00488469	0.000131234	0.465909	0.735579	Muscle_Skeletal
1	TMEM201	0.0119565	0.0136898	0.0571967	0.124599	Muscle_Skeletal
1	PIK3CD	0.0173666	0.00158228	0.157316	0.749317	Muscle_Skeletal
1	CLSTN1	0.0153422	0.00431647	0.11562	0.544056	Muscle_Skeletal
1	CTNNBIP1	0.0133095	1.27802e-05	0.0789824	0.986086	Muscle_Skeletal
1	LZIC	0.00269717	0.0019641	0.440659	0.565235	Muscle_Skeletal
1	NMNAT1	0.0298539	0.00600631	0.0054482	0.633242	Muscle_Skeletal
1	RBP7	0.0683966	0.0360969	9.09017e-09	0.00370096	Muscle_Skeletal
1	UBE4B	0.0136852	0.00454266	0.0336228	0.380571	Muscle_Skeletal
1	KIF1B	0.0495542	0.00965779	8.945e-07	0.0396906	Muscle_Skeletal
1	PGD	0.350754	0.331945	0	0	Muscle_Skeletal
1	CENPS	0.170154	0.161185	0	0	Muscle_Skeletal
1	CORT	0.00942119	0.00361771	0.522637	0.346471	Muscle_Skeletal
1	DFFA	0.0252909	0.0208123	0.000379495	0.0619296	Muscle_Skeletal
1	PEX14	0.00978637	0.0115158	0.101872	0.114372	Muscle_Skeletal
1	CASZ1	0.00331562	0.00106429	0.568587	0.457747	Muscle_Skeletal
1	C1orf127	0.0821807	0.0800183	3.95004e-11	1.724e-11	Muscle_Skeletal
1	TARDBP	0.00844941	6.7462e-06	0.103718	0.93271	Muscle_Skeletal
1	MASP2	0.0137572	0.000115329	0.0933377	0.819568	Muscle_Skeletal
1	SRM	0.00213705	0.00385383	0.186601	0.406592	Muscle_Skeletal
1	EXOSC10	0.00284313	0.0115876	0.492868	0.0137443	Muscle_Skeletal
1	MTOR	0.0288949	0.0151968	0.000199528	0.034435	Muscle_Skeletal
1	ANGPTL7	0.00447812	0.0148569	0.543123	0.00306223	Muscle_Skeletal
1	UBIAD1	0.00871177	0.00354267	0.353968	0.207111	Muscle_Skeletal
1	DISP3	0.00701483	0.0136156	0.198506	0.0544214	Muscle_Skeletal
1	FBXO2	0.0223003	0.0233696	0.00133322	0.000433165	Muscle_Skeletal
1	FBXO44	0.0201575	0	0.000312487	1	Muscle_Skeletal
1	FBXO6	0.122762	0.0918774	0	8.76121e-12	Muscle_Skeletal
1	MAD2L2	0.00779815	0.00271663	0.102174	0.269789	Muscle_Skeletal
1	DRAXIN	0.0106845	0.00467808	0.316323	0.137156	Muscle_Skeletal
1	AGTRAP	0.0942744	0.0944252	1.18794e-13	7.22948e-09	Muscle_Skeletal
1	C1orf167	0.0146365	0.00132689	0.916455	0.875547	Muscle_Skeletal
1	MTHFR	0.0365981	0.0386609	4.00173e-05	4.55687e-06	Muscle_Skeletal
1	CLCN6	0.0185864	0.00406055	0.00608564	0.850008	Muscle_Skeletal
1	NPPA	0.00500965	0.00595391	0.428814	0.802326	Muscle_Skeletal
1	NPPB	0.00673087	0.00624802	0.727308	0.13334	Muscle_Skeletal
1	KIAA2013	0.0135452	0.00591655	0.812235	0.0595841	Muscle_Skeletal
1	PLOD1	0.0148212	0.00490468	0.0475373	0.0744245	Muscle_Skeletal
1	MFN2	0.0191032	0.00867525	0.00898525	0.0350558	Muscle_Skeletal
1	MIIP	0.0270287	0.00144754	0.000624783	0.64767	Muscle_Skeletal
1	TNFRSF8	0.000133658	0.00607688	0.959714	0.0561582	Muscle_Skeletal
1	TNFRSF1B	0.00805415	0.00232196	0.0513583	0.096827	Muscle_Skeletal
1	VPS13D	0.0132787	0.000943245	0.15904	0.731136	Muscle_Skeletal
1	DHRS3	0.0106317	0.00393804	0.972945	0.563919	Muscle_Skeletal
1	AADACL4	0.0250951	0.0178023	0.179888	0.7592	Muscle_Skeletal
1	AADACL3	0.000501389	0.00971901	0.727991	0.0435599	Muscle_Skeletal
1	C1orf158	0.0111788	0.00581894	0.908137	0.451864	Muscle_Skeletal
1	PRAMEF12	0.00316753	0.00152914	0.531169	0.945377	Muscle_Skeletal
1	PRAMEF1	0.00810152	0.000420772	0.509395	0.795469	Muscle_Skeletal
1	PRAMEF11	0.00788137	0.00395895	0.0410611	0.152619	Muscle_Skeletal
1	HNRNPCL1	0.00449537	0.00586536	0.256968	0.737226	Muscle_Skeletal
1	PRAMEF2	0.00961993	0	0.00625016	1	Muscle_Skeletal
1	PRAMEF4	0.00475733	0	0.585768	1	Muscle_Skeletal
1	PRAMEF10	0.00720019	0	0.438369	1	Muscle_Skeletal
1	PRAMEF7	0.00262883	0.00429815	0.666423	0.458882	Muscle_Skeletal
1	PRAMEF6	0.0084668	0	0.132919	1	Muscle_Skeletal
1	PRAMEF27	0.0264015	0	0.00484187	1	Muscle_Skeletal
1	HNRNPCL3	0.00400825	0.00441495	0.631025	0.441472	Muscle_Skeletal
1	PRAMEF25	0.00871811	0	0.456665	1	Muscle_Skeletal
1	HNRNPCL2	0.0174267	0.0254187	0.00608534	0.584858	Muscle_Skeletal
1	PRAMEF26	0.00352378	0	0.304123	1	Muscle_Skeletal
1	HNRNPCL4	0.00118934	0.00169102	0.595239	0.872856	Muscle_Skeletal
1	PRAMEF9	0.00460664	0	0.746641	1	Muscle_Skeletal
1	PRAMEF13	0.031133	0	0.00368817	1	Muscle_Skeletal
1	PRAMEF18	0.00561201	0.00474726	0.672048	0.997643	Muscle_Skeletal
1	PRAMEF5	0.00295847	0	0.951071	1	Muscle_Skeletal
1	PRAMEF8	0.00307861	0.00219884	0.511431	0.560753	Muscle_Skeletal
1	PRAMEF33	0.006835	0	0.748025	1	Muscle_Skeletal
1	PRAMEF15	0.00472275	0.0047151	0.0354815	0.0800974	Muscle_Skeletal
1	PRAMEF14	0.0075163	0	0.361825	1	Muscle_Skeletal
1	PRAMEF19	0.0104164	0.00079466	0.0233505	0.509391	Muscle_Skeletal
1	PRAMEF17	0.00698763	0.00898533	0.515446	0.741817	Muscle_Skeletal
1	PRAMEF20	0.00829915	0.00281253	0.237685	0.654474	Muscle_Skeletal
1	LRRC38	0.0813506	0.0667044	1.6418e-12	8.92889e-09	Muscle_Skeletal
1	PDPN	0.0661339	0.0808616	1.52787e-09	3.02591e-12	Muscle_Skeletal
1	PRDM2	0.00854158	0.0129961	0.0822375	0.963361	Muscle_Skeletal
1	KAZN	0.024567	0.0304898	0.000940047	0.000381861	Muscle_Skeletal
1	TMEM51	0.0130884	0.00447273	0.0902225	0.560027	Muscle_Skeletal
1	FHAD1	0.00478214	0.000160918	0.952173	0.883619	Muscle_Skeletal
1	EFHD2	0.00766999	0.00754899	0.3122	0.0804143	Muscle_Skeletal
1	CTRC	0.00287747	0.000659867	0.535988	0.808227	Muscle_Skeletal
1	CELA2A	0.00231454	0.00689086	0.835497	0.0283727	Muscle_Skeletal
1	CELA2B	0.00656542	0.00665105	0.17073	0.320353	Muscle_Skeletal
1	CASP9	0.0492431	0.0379027	1.7636e-07	3.88849e-05	Muscle_Skeletal
1	DNAJC16	0.0253692	0.00210869	0.00297586	0.929507	Muscle_Skeletal
1	AGMAT	0.018456	0.00818021	0.0859802	0.0423114	Muscle_Skeletal
1	DDI2	0.00573331	0.00169907	0.416619	0.313406	Muscle_Skeletal
1	PLEKHM2	0.139669	0.126791	0	0	Muscle_Skeletal
1	SLC25A34	0.00855372	3.87048e-05	0.151064	0.906248	Muscle_Skeletal
1	TMEM82	0.00862568	0.000996645	0.39558	0.553639	Muscle_Skeletal
1	FBLIM1	0.0142097	0.0301267	0.0874011	0.000198781	Muscle_Skeletal
1	UQCRHL	0.0168466	0.0031038	0.0411082	0.88282	Muscle_Skeletal
1	SPEN	0.00960932	0.00647597	0.0546947	0.0942894	Muscle_Skeletal
1	ZBTB17	0.00990148	0.000292319	0.059335	0.627636	Muscle_Skeletal
1	HSPB7	0.0373684	0.0315529	8.301e-05	0.00573534	Muscle_Skeletal
1	CLCNKA	0.403197	0.372348	0	0	Muscle_Skeletal
1	CLCNKB	0.0060502	0.00833346	0.613026	0.712076	Muscle_Skeletal
1	FAM131C	0.00944458	0.00724291	0.060654	0.191218	Muscle_Skeletal
1	EPHA2	0.0354207	0.0161168	0.000268235	0.0199059	Muscle_Skeletal
1	ARHGEF19	0.231512	0.229037	0	0	Muscle_Skeletal
1	FBXO42	0.00539718	0.0115772	0.160636	0.107328	Muscle_Skeletal
1	SZRD1	0.0258763	0.040477	0.00425024	6.65309e-05	Muscle_Skeletal
1	SPATA21	0.00704066	0.00910386	0.136606	0.108011	Muscle_Skeletal
1	NECAP2	0.0396524	0.017759	4.66325e-05	0.00274384	Muscle_Skeletal
1	NBPF1	0.0574514	0.0370695	8.44254e-09	0.000593985	Muscle_Skeletal
1	CROCC	0.236286	0.202653	0	0	Muscle_Skeletal
1	MFAP2	0.080925	0.0545234	2.08087e-11	1.13086e-07	Muscle_Skeletal
1	ATP13A2	0.023374	0.0078713	0.00792668	0.792133	Muscle_Skeletal
1	SDHB	0.0264671	0.00466325	0.0120938	0.730637	Muscle_Skeletal
1	PADI2	0.0235435	0.00430338	0.317292	0.339407	Muscle_Skeletal
1	PADI1	0.00135768	0.00377179	0.549077	0.149704	Muscle_Skeletal
1	PADI3	0.00330125	0.000548206	0.98269	0.717421	Muscle_Skeletal
1	PADI4	0.0425924	0.0337146	7.18292e-06	0.000372463	Muscle_Skeletal
1	PADI6	0.00447888	0.0114818	0.363487	0.651637	Muscle_Skeletal
1	RCC2	0.00504793	0.00206689	0.0767666	0.532517	Muscle_Skeletal
1	ARHGEF10L	0.00592173	0.00261186	0.785893	0.945155	Muscle_Skeletal
1	ACTL8	0.0118753	0.0140255	0.227317	0.342573	Muscle_Skeletal
1	IGSF21	0.00333728	0.0025826	0.798761	0.335882	Muscle_Skeletal
1	KLHDC7A	0.0179103	0.00155225	0.00340273	0.931644	Muscle_Skeletal
1	PAX7	0.00544121	0.000607377	0.0875542	0.664507	Muscle_Skeletal
1	TAS1R2	0.0215889	0.00630443	0.0581604	0.0578401	Muscle_Skeletal
1	ALDH4A1	0.00939109	0.000500262	0.0403578	0.988556	Muscle_Skeletal
1	IFFO2	0.0768072	0.0794184	3.8502e-11	6.94571e-10	Muscle_Skeletal
1	UBR4	0.0137074	0.00185917	0.0990179	0.63951	Muscle_Skeletal
1	EMC1	0.0948349	0.0686609	1.04694e-12	1.61501e-10	Muscle_Skeletal
1	MRTO4	0.0827405	0.0685203	6.73661e-12	8.23995e-08	Muscle_Skeletal
1	AKR7A3	0.0254254	0.00672156	0.108666	0.749735	Muscle_Skeletal
1	AKR7A2	0.0442594	0.0303351	2.66228e-06	0.000464545	Muscle_Skeletal
1	CAPZB	0.00888443	0.00985838	0.918945	0.179218	Muscle_Skeletal
1	NBL1	0.0125981	0.00125349	0.0646034	0.462953	Muscle_Skeletal
1	HTR6	0.0107688	0.00191739	0.211652	0.999088	Muscle_Skeletal
1	TMCO4	0.0158456	0.000135246	0.00743299	0.77093	Muscle_Skeletal
1	RNF186	0.00578929	0.0070805	0.686864	0.738692	Muscle_Skeletal
1	OTUD3	0.0355326	0.0024558	0.161401	0.922427	Muscle_Skeletal
1	PLA2G2E	0.00772173	0.00237845	0.966806	0.431873	Muscle_Skeletal
1	PLA2G2A	0.00413439	0.00404202	0.05054	0.835899	Muscle_Skeletal
1	PLA2G5	0.0845783	0.0157576	3.08997e-12	0.0131944	Muscle_Skeletal
1	PLA2G2D	0.0254042	0.0026709	0.139318	0.324875	Muscle_Skeletal
1	PLA2G2F	0.0235521	0.00893641	0.444046	0.559024	Muscle_Skeletal
1	PLA2G2C	0.00971089	0.000151725	0.368958	0.743557	Muscle_Skeletal
1	UBXN10	0.00849657	0.00217061	0.198043	0.655267	Muscle_Skeletal
1	VWA5B1	0.0164114	0.0134254	0.030675	0.132866	Muscle_Skeletal
1	CAMK2N1	0.00722712	0.0307638	0.175128	0.00237281	Muscle_Skeletal
1	MUL1	0.126497	0.0804786	7.77156e-16	2.20379e-12	Muscle_Skeletal
1	FAM43B	0.079651	0.0602382	1.76273e-09	3.29001e-09	Muscle_Skeletal
1	CDA	0.253793	0.229437	0	0	Muscle_Skeletal
1	PINK1	0.209635	0.201451	0	0	Muscle_Skeletal
1	DDOST	0.00106623	0.0105619	0.994782	0.48448	Muscle_Skeletal
1	KIF17	0.0503243	0.0135353	0.000112396	0.586255	Muscle_Skeletal
1	SH2D5	0.0164201	0.0131302	0.741387	0.119689	Muscle_Skeletal
1	HP1BP3	0.0074503	0.0115512	0.104612	0.00682342	Muscle_Skeletal
1	EIF4G3	0.0518552	0.10201	2.95272e-07	2.44995e-11	Muscle_Skeletal
1	ECE1	0.00528925	0.00411286	0.550439	0.562627	Muscle_Skeletal
1	NBPF3	0.720632	0.705777	0	0	Muscle_Skeletal
1	ALPL	0.0229791	0.000644535	0.00553697	0.974043	Muscle_Skeletal
1	RAP1GAP	0.0269809	0.00604039	0.0018081	0.178243	Muscle_Skeletal
1	USP48	0.0102925	0.00271369	0.0425306	0.597319	Muscle_Skeletal
1	LDLRAD2	0.0113909	0.00764597	0.154159	0.0258329	Muscle_Skeletal
1	HSPG2	0.0449744	0.0510437	6.78004e-06	0.00036576	Muscle_Skeletal
1	CELA3B	0.0173108	0.0118803	0.0245538	0.089358	Muscle_Skeletal
1	CELA3A	0.0129069	0.0140778	0.850695	0.793247	Muscle_Skeletal
1	CDC42	0.0660259	0.0474402	2.5685e-09	1.57432e-06	Muscle_Skeletal
1	WNT4	0.0117846	0.0130044	0.065448	0.570858	Muscle_Skeletal
1	ZBTB40	0.036661	0.00858808	7.18257e-05	0.0219024	Muscle_Skeletal
1	EPHA8	0.0421202	0.0314749	0.000103171	0.00161015	Muscle_Skeletal
1	C1QA	0.0026244	0.00311695	0.500159	0.216272	Muscle_Skeletal
1	C1QC	0.00294234	0.00130613	0.500146	0.604092	Muscle_Skeletal
1	C1QB	0.000958481	0.00324225	0.987431	0.606613	Muscle_Skeletal
1	EPHB2	0.0148554	0.00443134	0.502733	0.314927	Muscle_Skeletal
1	LACTBL1	0.00705207	7.36217e-06	0.0945176	0.967292	Muscle_Skeletal
1	KDM1A	0.00881371	0.00363042	0.562275	0.354963	Muscle_Skeletal
1	LUZP1	0.0866444	0.109367	3.57292e-12	8.06022e-14	Muscle_Skeletal
1	HTR1D	0.0194915	0.00433972	0.0903445	0.471971	Muscle_Skeletal
1	HNRNPR	0.00335427	0.00317026	0.264484	0.557833	Muscle_Skeletal
1	ZNF436	0.210847	0.171771	0	0	Muscle_Skeletal
1	TCEA3	0.117323	0.0874514	3.33067e-16	2.28706e-13	Muscle_Skeletal
1	ASAP3	0.31439	0.281176	0	0	Muscle_Skeletal
1	E2F2	0.00853828	0.000323973	0.014476	0.846248	Muscle_Skeletal
1	ID3	0.00334742	0.00216439	0.637554	0.45556	Muscle_Skeletal
1	RPL11	0.00512421	0.00786255	0.565497	0.122573	Muscle_Skeletal
1	ELOA	0.00903923	0.000934113	0.265922	0.840704	Muscle_Skeletal
1	PITHD1	0.00665331	0.0221559	0.339784	0.0292796	Muscle_Skeletal
1	LYPLA2	0.00526525	0.00531708	0.947316	0.138523	Muscle_Skeletal
1	GALE	0.00406583	0.0042478	0.969606	0.154963	Muscle_Skeletal
1	HMGCL	0.0279842	0.0251284	0.000159546	0.0157124	Muscle_Skeletal
1	FUCA1	0.0492769	0.0238293	1.05929e-05	0.00682267	Muscle_Skeletal
1	CNR2	0.00399395	0.0109715	0.817134	0.146349	Muscle_Skeletal
1	PNRC2	0.0223547	0.0116352	0.000995391	0.166418	Muscle_Skeletal
1	SRSF10	0.00869822	0	0.913984	1	Muscle_Skeletal
1	MYOM3	0.048144	0.0467148	7.40695e-06	5.6725e-06	Muscle_Skeletal
1	IL22RA1	0.00109661	0.00443235	0.551753	0.388211	Muscle_Skeletal
1	IFNLR1	0.249952	0.236504	0	0	Muscle_Skeletal
1	GRHL3	0.0014901	0.00471831	0.297999	0.46207	Muscle_Skeletal
1	STPG1	0.223976	0.18516	0	0	Muscle_Skeletal
1	NIPAL3	0.0819726	0.0337486	1.34372e-07	0.000845711	Muscle_Skeletal
1	RCAN3	0.0258262	0.0153442	0.0101465	0.447323	Muscle_Skeletal
1	NCMAP	0.00217042	0.000342497	0.80493	0.93113	Muscle_Skeletal
1	SRRM1	0.00518417	0.00365854	0.194053	0.35402	Muscle_Skeletal
1	CLIC4	0.0172488	0.0011172	0.353377	0.523007	Muscle_Skeletal
1	RUNX3	0.00147136	0.0186034	0.696567	0.028084	Muscle_Skeletal
1	SYF2	0.00377538	0.00677256	0.654928	0.411996	Muscle_Skeletal
1	RSRP1	0.00298758	0.00955617	0.260352	0.025499	Muscle_Skeletal
1	RHD	0.543121	0.532946	0	0	Muscle_Skeletal
1	TMEM50A	0.030675	0.00623941	0.00122227	0.970958	Muscle_Skeletal
1	RHCE	0.491672	0.493082	0	0	Muscle_Skeletal
1	LDLRAP1	0.0683816	0.0611316	1.18872e-09	2.98866e-09	Muscle_Skeletal
1	MAN1C1	0.0170272	0.0427929	0.00709341	0.000213818	Muscle_Skeletal
1	SELENON	0.259649	0.253758	0	0	Muscle_Skeletal
1	MTFR1L	0.406599	0.394828	0	0	Muscle_Skeletal
1	AUNIP	0.0351135	0.00141096	0.0177103	0.410619	Muscle_Skeletal
1	PAQR7	0.00402698	0.0107806	0.4528	0.0808603	Muscle_Skeletal
1	STMN1	0.00422821	0.00353608	0.772989	0.282376	Muscle_Skeletal
1	PAFAH2	0.0797224	0.110208	3.99392e-12	9.76996e-14	Muscle_Skeletal
1	EXTL1	0.0340838	0.0284652	0.00051556	0.00115308	Muscle_Skeletal
1	SLC30A2	0.00298093	0.00637296	0.185487	0.0985147	Muscle_Skeletal
1	TRIM63	0.00927334	0.00178433	0.0573605	0.467239	Muscle_Skeletal
1	PDIK1L	0.033298	0.0133125	0.00394668	0.0125788	Muscle_Skeletal
1	FAM110D	0.147029	0.141382	0	0	Muscle_Skeletal
1	ZNF593	0.00307574	0.00883704	0.376025	0.620559	Muscle_Skeletal
1	CNKSR1	0.0112047	0.00302919	0.088134	0.91652	Muscle_Skeletal
1	CATSPER4	0.0293437	0.0275266	0.000272781	0.00177271	Muscle_Skeletal
1	CEP85	0.0291956	0.0253044	0.000375473	0.000213288	Muscle_Skeletal
1	SH3BGRL3	0.010264	0.00277597	0.78483	0.614045	Muscle_Skeletal
1	UBXN11	0.0764075	0.0661375	5.59635e-09	2.2132e-08	Muscle_Skeletal
1	CD52	0.0948877	0.0777664	2.1503e-11	6.28421e-09	Muscle_Skeletal
1	ZNF683	0.0124749	0.00252507	0.111991	0.251663	Muscle_Skeletal
1	LIN28A	0.00291469	0.0046141	0.0866918	0.0521072	Muscle_Skeletal
1	DHDDS	0.0164852	0.0127771	0.0238537	0.986015	Muscle_Skeletal
1	HMGN2	0.0178051	0.0101897	0.448008	0.0597159	Muscle_Skeletal
1	RPS6KA1	0.0117066	0.00146399	0.0126948	0.459084	Muscle_Skeletal
1	ARID1A	0.0121338	0.00224697	0.679153	0.504836	Muscle_Skeletal
1	PIGV	0.108306	0.0816267	1.42886e-13	5.83977e-12	Muscle_Skeletal
1	ZDHHC18	0.0100259	0.00927361	0.991992	0.0357764	Muscle_Skeletal
1	SFN	0.00424985	0.0130191	0.0437144	0.346147	Muscle_Skeletal
1	GPN2	0.00975813	0.0207093	0.0625637	0.0393886	Muscle_Skeletal
1	GPATCH3	0.00761732	8.41914e-05	0.457766	0.976606	Muscle_Skeletal
1	NUDC	0.0378839	0.023352	6.15342e-05	0.316695	Muscle_Skeletal
1	NR0B2	0.00479834	0.0081501	0.362875	0.0263905	Muscle_Skeletal
1	KDF1	0.00689116	0.00616144	0.558019	0.587593	Muscle_Skeletal
1	TRNP1	0.00491838	0.014836	0.917291	0.122638	Muscle_Skeletal
1	SLC9A1	0.000907138	0.00606364	0.767518	0.535113	Muscle_Skeletal
1	WDTC1	0.013107	0.00167628	0.103364	0.999509	Muscle_Skeletal
1	TMEM222	0.0918337	0.0277562	1.73239e-10	0.000495688	Muscle_Skeletal
1	SYTL1	0.00584513	0.00371249	0.944033	0.183759	Muscle_Skeletal
1	MAP3K6	0.0402591	0.0488417	0.00132724	2.34359e-06	Muscle_Skeletal
1	FCN3	0.00429535	0.00218049	0.741491	0.391812	Muscle_Skeletal
1	CD164L2	0.0310801	0.0157936	0.000104822	0.837513	Muscle_Skeletal
1	GPR3	0.0149427	0.0174086	0.0379647	0.0123376	Muscle_Skeletal
1	WASF2	0.0303992	0.0052527	8.07516e-05	0.806128	Muscle_Skeletal
1	AHDC1	0.00731266	0.00546183	0.164185	0.0780621	Muscle_Skeletal
1	FGR	0.0336651	0.0118966	0.000575092	0.401168	Muscle_Skeletal
1	IFI6	0.0112582	0.00587552	0.333345	0.0976946	Muscle_Skeletal
1	FAM76A	0.0160268	0.0109274	0.0952738	0.93942	Muscle_Skeletal
1	STX12	0.0114242	0.000184747	0.527771	0.904493	Muscle_Skeletal
1	PPP1R8	0.00402453	0.00629545	0.193654	0.841375	Muscle_Skeletal
1	THEMIS2	0.00760573	0.00767597	0.0806335	0.0755773	Muscle_Skeletal
1	RPA2	0.179644	0.17976	0	0	Muscle_Skeletal
1	SMPDL3B	0.00705621	0.00113506	0.83829	0.793022	Muscle_Skeletal
1	XKR8	0.00522018	0.00724255	0.889692	0.304291	Muscle_Skeletal
1	EYA3	0.0674747	0.0498914	2.05959e-09	0.000156321	Muscle_Skeletal
1	PTAFR	0.0370403	0.000495405	1.69471e-05	0.619927	Muscle_Skeletal
1	DNAJC8	0.015196	0.00107665	0.0493707	0.679537	Muscle_Skeletal
1	SESN2	0.0105331	0.00985257	0.380562	0.112147	Muscle_Skeletal
1	MED18	0.00843059	0.0130862	0.087319	0.110027	Muscle_Skeletal
1	PHACTR4	0.0744363	0.0355777	2.12805e-09	1.52882e-05	Muscle_Skeletal
1	RCC1	0.00933862	0.00295991	0.439088	0.497083	Muscle_Skeletal
1	TRNAU1AP	0.0128593	0.000551772	0.0102048	0.607524	Muscle_Skeletal
1	TAF12	0.00956549	0.000524116	0.300816	0.811897	Muscle_Skeletal
1	RAB42	0.00985787	0.00240329	0.128963	0.861085	Muscle_Skeletal
1	GMEB1	0.00101091	0.000806392	0.967899	0.453837	Muscle_Skeletal
1	YTHDF2	0.00489897	0.00636503	0.791163	0.0261523	Muscle_Skeletal
1	OPRD1	0.0190205	0.000122028	0.391226	0.70006	Muscle_Skeletal
1	EPB41	0.00791355	0.0028985	0.121964	0.658588	Muscle_Skeletal
1	TMEM200B	0.0176376	0.01394	0.375581	0.303142	Muscle_Skeletal
1	SRSF4	0.00930616	0	0.0226357	1	Muscle_Skeletal
1	MECR	0.0551966	0.0280028	6.77225e-06	0.00805101	Muscle_Skeletal
1	PTPRU	0.0223088	0.0237261	0.0375583	0.000711715	Muscle_Skeletal
1	MATN1	0.00253401	0.00117039	0.462874	0.375656	Muscle_Skeletal
1	LAPTM5	0.0440394	0.00645248	0.00336752	0.492423	Muscle_Skeletal
1	SDC3	0.0305665	0.038769	0.00237309	8.94441e-05	Muscle_Skeletal
1	PUM1	0.0113692	0.0078827	0.0253918	0.0213639	Muscle_Skeletal
1	NKAIN1	0.0724366	0.071708	8.15325e-10	3.1029e-11	Muscle_Skeletal
1	SNRNP40	0.00443465	0.00447516	0.215921	0.519756	Muscle_Skeletal
1	ZCCHC17	0.0283673	0.0248402	0.00293012	0.0147418	Muscle_Skeletal
1	FABP3	0.0228787	0.0170853	0.000459485	0.188725	Muscle_Skeletal
1	SERINC2	0.369608	0.372532	0	0	Muscle_Skeletal
1	TINAGL1	0.00645929	0.00615308	0.96337	0.430772	Muscle_Skeletal
1	HCRTR1	0.0085665	0.00836556	0.416184	0.984207	Muscle_Skeletal
1	PEF1	0.0340414	0.0207349	1.14338e-05	0.0877515	Muscle_Skeletal
1	COL16A1	0.00547061	0.0290306	0.82359	0.00179972	Muscle_Skeletal
1	ADGRB2	0.000983361	0.000193616	0.0543908	0.819283	Muscle_Skeletal
1	SPOCD1	0.0112041	0.00490465	0.403102	0.477884	Muscle_Skeletal
1	PTP4A2	0.0103304	0.0108494	0.99518	0.00939646	Muscle_Skeletal
1	KHDRBS1	0.0165687	0.000452927	0.386529	0.940505	Muscle_Skeletal
1	TMEM39B	0.0241789	0.00364716	0.00200149	0.375243	Muscle_Skeletal
1	KPNA6	0.00472073	0.00206802	0.285278	0.83833	Muscle_Skeletal
1	TXLNA	0.00398293	0.0131862	0.964056	0.467206	Muscle_Skeletal
1	CCDC28B	0.00818222	0.00075282	0.0194511	0.831914	Muscle_Skeletal
1	IQCC	0.0134631	0.00332776	0.0351591	0.250785	Muscle_Skeletal
1	DCDC2B	0.00930629	0.00513939	0.594433	0.261378	Muscle_Skeletal
1	TMEM234	0.00431745	0.00453682	0.376604	0.155243	Muscle_Skeletal
1	EIF3I	0.0468539	0.0231655	0.000105296	0.00176163	Muscle_Skeletal
1	FAM167B	0.0133023	0.00279608	0.0422243	0.542304	Muscle_Skeletal
1	LCK	0.00678111	2.81302e-05	0.051438	0.869115	Muscle_Skeletal
1	HDAC1	0.00614974	0.00725661	0.187714	0.570953	Muscle_Skeletal
1	MARCKSL1	0.00254403	0.000306827	0.299322	0.663831	Muscle_Skeletal
1	TSSK3	0.0096266	0.00215795	0.773985	0.252833	Muscle_Skeletal
1	FAM229A	0.0226497	0.00739656	3.14219e-05	0.0456773	Muscle_Skeletal
1	BSDC1	0.00777503	0.00482662	0.073217	0.0620526	Muscle_Skeletal
1	ZBTB8B	0.00238295	0.00113264	0.938197	0.84989	Muscle_Skeletal
1	ZBTB8A	0.0100359	0.000423561	0.453148	0.778805	Muscle_Skeletal
1	ZBTB8OS	0.00325571	0.00110225	0.490831	0.632743	Muscle_Skeletal
1	RBBP4	0.0011491	0.000725822	0.337356	0.629002	Muscle_Skeletal
1	SYNC	0.00660836	0.00472925	0.0249537	0.187716	Muscle_Skeletal
1	KIAA1522	0.00407745	0.0164329	0.242452	0.00637756	Muscle_Skeletal
1	S100PBP	0.0151779	0.00478829	0.0148948	0.842722	Muscle_Skeletal
1	FNDC5	0.133187	0.121262	0	2.22045e-16	Muscle_Skeletal
1	HPCA	0.0149935	0.0032261	0.0409025	0.185268	Muscle_Skeletal
1	TMEM54	0.00676753	0.000909729	0.199467	0.979421	Muscle_Skeletal
1	RNF19B	0.00574907	0.005054	0.538512	0.559207	Muscle_Skeletal
1	AK2	0.0166471	0.00288917	0.0978289	0.159791	Muscle_Skeletal
1	AZIN2	0.0154276	0.0195162	0.312919	0.00903893	Muscle_Skeletal
1	TRIM62	0.0853405	0.0583029	1.5507e-11	1.31682e-07	Muscle_Skeletal
1	ZNF362	0.0175919	0.00606902	0.00987272	0.354323	Muscle_Skeletal
1	A3GALT2	0.184704	0.157087	0	0	Muscle_Skeletal
1	PHC2	0.0111114	0.00499448	0.395654	0.218597	Muscle_Skeletal
1	ZSCAN20	0.00602722	0.013344	0.454842	0.79504	Muscle_Skeletal
1	CSMD2	0.00721784	0.00224333	0.134566	0.563178	Muscle_Skeletal
1	HMGB4	0.0230757	0.00729429	0.0116487	0.0614042	Muscle_Skeletal
1	C1orf94	0.00651857	0.0192227	0.0118163	0.00207304	Muscle_Skeletal
1	SMIM12	0.0439186	0.00259748	1.99806e-06	0.18812	Muscle_Skeletal
1	GJB5	0.0866262	0.0766683	1.25677e-12	1.41535e-10	Muscle_Skeletal
1	GJB4	0.0412624	0.0158456	1.02261e-05	0.0150205	Muscle_Skeletal
1	GJB3	0.0334723	0.0278746	3.78286e-05	0.00169486	Muscle_Skeletal
1	GJA4	0.0789285	0.0659127	7.20974e-11	1.42957e-09	Muscle_Skeletal
1	DLGAP3	0.00948168	0.00411149	0.12641	0.757051	Muscle_Skeletal
1	TMEM35B	0.00835074	0.012412	0.0770768	0.0645827	Muscle_Skeletal
1	ZMYM6	0.0108179	0.00227787	0.957585	0.512327	Muscle_Skeletal
1	ZMYM1	0.0089917	0.00293701	0.255167	0.242588	Muscle_Skeletal
1	SFPQ	0.0162714	1.09909e-05	0.00540583	0.922702	Muscle_Skeletal
1	ZMYM4	0.0069127	0.00986263	0.352424	0.590777	Muscle_Skeletal
1	KIAA0319L	0.0451775	0.0104832	9.07245e-05	0.364822	Muscle_Skeletal
1	NCDN	0.004105	0.00237176	0.75627	0.28568	Muscle_Skeletal
1	TFAP2E	0.00258136	0.0190713	0.38388	0.00181602	Muscle_Skeletal
1	PSMB2	0.00193697	0	0.533786	1	Muscle_Skeletal
1	C1orf216	0.113802	0.0932679	2.96585e-11	8.43055e-11	Muscle_Skeletal
1	CLSPN	0.00427277	0.00141511	0.0893196	0.452359	Muscle_Skeletal
1	AGO4	0.00774161	0.00439025	0.503767	0.340682	Muscle_Skeletal
1	AGO1	0.0262326	0.00650006	0.481655	0.0962065	Muscle_Skeletal
1	AGO3	0.00340229	0.00035811	0.346573	0.718652	Muscle_Skeletal
1	TEKT2	0.00361884	0.00677214	0.518954	0.451788	Muscle_Skeletal
1	COL8A2	0.0112006	0.00961812	0.797637	0.73521	Muscle_Skeletal
1	TRAPPC3	0.0176436	0.0141649	0.98816	0.146624	Muscle_Skeletal
1	MAP7D1	0.0145385	0.00859341	0.121022	0.754659	Muscle_Skeletal
1	THRAP3	0.0114754	0.006145	0.945914	0.0652238	Muscle_Skeletal
1	SH3D21	0.0079346	0.00297319	0.243764	0.431792	Muscle_Skeletal
1	EVA1B	0.0159875	0.00241311	0.211761	0.610777	Muscle_Skeletal
1	STK40	0.0221029	0.0216516	0.0106213	0.0189374	Muscle_Skeletal
1	LSM10	0.0608086	0.0611039	6.22555e-08	6.43899e-07	Muscle_Skeletal
1	OSCP1	0.0101226	0.0177941	0.13255	0.0102008	Muscle_Skeletal
1	MRPS15	0.00595458	0.00332302	0.0948043	0.27745	Muscle_Skeletal
1	CSF3R	0.00815473	0.00404706	0.0533521	0.776043	Muscle_Skeletal
1	GRIK3	0.0146309	0.00356849	0.562702	0.949206	Muscle_Skeletal
1	ZC3H12A	0.00364295	0.00445971	0.732613	0.631645	Muscle_Skeletal
1	MEAF6	0.0509129	0.0306732	1.49309e-05	0.000314011	Muscle_Skeletal
1	SNIP1	0.011117	0.00042117	0.103071	0.677532	Muscle_Skeletal
1	DNALI1	0.170969	0.146492	0	0	Muscle_Skeletal
1	GNL2	0.00280865	0.00562963	0.0404514	0.85052	Muscle_Skeletal
1	RSPO1	0.00295739	0.0125943	0.597971	0.303108	Muscle_Skeletal
1	C1orf109	0.0127733	0.00395546	0.0149142	0.939911	Muscle_Skeletal
1	CDCA8	0.00944167	0.000546999	0.473832	0.639399	Muscle_Skeletal
1	EPHA10	0.00398789	0.00105921	0.551066	0.498318	Muscle_Skeletal
1	MANEAL	0.00709902	0.00239092	0.473369	0.364152	Muscle_Skeletal
1	YRDC	0.0184032	0.000437581	0.000118999	0.775963	Muscle_Skeletal
1	C1orf122	0.00401661	0.0142575	0.739803	0.885459	Muscle_Skeletal
1	MTF1	0.0217361	0.00926873	0.343272	0.0220155	Muscle_Skeletal
1	INPP5B	0.0626865	0.05607	4.42901e-08	6.1845e-09	Muscle_Skeletal
1	SF3A3	0.015929	0.0130162	0.0553294	0.0127668	Muscle_Skeletal
1	FHL3	0.00882972	0.00351552	0.00404129	0.431295	Muscle_Skeletal
1	UTP11	0.00492566	0.000298254	0.00541176	0.846118	Muscle_Skeletal
1	POU3F1	0.00702001	0.0081667	0.192694	0.979205	Muscle_Skeletal
1	RRAGC	0.0376988	0.0165663	3.20122e-05	0.272873	Muscle_Skeletal
1	MYCBP	0.00337965	7.7401e-05	0.20383	0.902293	Muscle_Skeletal
1	GJA9	0.0059007	0.00301472	0.883578	0.318344	Muscle_Skeletal
1	RHBDL2	0.00768032	0.0132693	0.282921	0.0250841	Muscle_Skeletal
1	AKIRIN1	0.0168519	0.0189728	0.00552291	0.0353278	Muscle_Skeletal
1	NDUFS5	0.148694	0.127637	0	0	Muscle_Skeletal
1	MACF1	0.00825803	0.000369066	0.940476	0.56918	Muscle_Skeletal
1	BMP8A	0.039514	0.0104317	9.89402e-05	0.0183328	Muscle_Skeletal
1	PABPC4	0.0316245	0.0551305	0.000136288	0.000560135	Muscle_Skeletal
1	HEYL	0.0818089	0.0678777	4.75375e-12	8.63376e-09	Muscle_Skeletal
1	NT5C1A	0.0184418	0.0190398	0.0948059	0.00623817	Muscle_Skeletal
1	HPCAL4	0.00685147	0.00364289	0.150711	0.407467	Muscle_Skeletal
1	PPIE	0.187561	0.197027	0	0	Muscle_Skeletal
1	BMP8B	0.028938	0.00719732	0.000811784	0.0856503	Muscle_Skeletal
1	OXCT2	0.0357525	0.0114597	6.93027e-05	0.0203598	Muscle_Skeletal
1	TRIT1	0.233138	0.21019	0	0	Muscle_Skeletal
1	MYCL	0.00314055	0.00157798	0.455063	0.374754	Muscle_Skeletal
1	MFSD2A	0.00231608	0.00144249	0.810288	0.509397	Muscle_Skeletal
1	CAP1	0.00372607	0	0.637907	1	Muscle_Skeletal
1	PPT1	0.0190733	0.0044976	0.843999	0.396366	Muscle_Skeletal
1	RLF	0.00979519	0.00804617	0.111217	0.0675975	Muscle_Skeletal
1	TMCO2	0.00906217	0.0029821	0.33739	0.249085	Muscle_Skeletal
1	ZMPSTE24	0.0271999	0.0251684	0.0017588	0.00934538	Muscle_Skeletal
1	COL9A2	0.0160088	0.00227525	0.0108711	0.776142	Muscle_Skeletal
1	SMAP2	0.012213	0.000845462	0.41064	0.666621	Muscle_Skeletal
1	ZFP69B	0.0108661	0.000722121	0.183214	0.652681	Muscle_Skeletal
1	ZFP69	0.088134	0.0526383	1.21782e-09	5.80245e-06	Muscle_Skeletal
1	EXO5	0.139447	0.0836031	0	3.46394e-11	Muscle_Skeletal
1	ZNF684	0.103578	0.0988743	4.19664e-14	3.10529e-13	Muscle_Skeletal
1	RIMS3	0.00460493	0.000986424	0.412137	0.431543	Muscle_Skeletal
1	NFYC	0.00506832	0.0144308	0.988244	0.908551	Muscle_Skeletal
1	KCNQ4	0.00638526	0.00242274	0.747249	0.513827	Muscle_Skeletal
1	CITED4	0.00823328	0.00369793	0.361942	0.2898	Muscle_Skeletal
1	CTPS1	0.0220202	0.00953712	0.0101794	0.878109	Muscle_Skeletal
1	SLFNL1	0.00851221	0.00194165	0.128649	0.485691	Muscle_Skeletal
1	SCMH1	0.0369516	0.0151735	0.000599081	0.00387407	Muscle_Skeletal
1	FOXO6	0.0331354	0.0344475	6.03094e-05	0.121286	Muscle_Skeletal
1	EDN2	0.0315107	0.0223127	0.000545942	0.0250322	Muscle_Skeletal
1	HIVEP3	0.005392	0.0159055	0.771599	0.00594129	Muscle_Skeletal
1	GUCA2B	0.00437833	0.00186662	0.657059	0.890245	Muscle_Skeletal
1	GUCA2A	0.00302569	0.00132345	0.759633	0.482003	Muscle_Skeletal
1	FOXJ3	0.0203276	0.00197613	0.852298	0.363525	Muscle_Skeletal
1	RIMKLA	0.0585734	0.00938793	9.93623e-08	0.012234	Muscle_Skeletal
1	ZMYND12	0.188042	0.144797	0	0	Muscle_Skeletal
1	PPCS	0.00306014	0.0147276	0.346212	0.883642	Muscle_Skeletal
1	CCDC30	0.0111446	0.00771238	0.43244	0.145537	Muscle_Skeletal
1	PPIH	0.0142632	0.0039555	0.242858	0.91052	Muscle_Skeletal
1	YBX1	0.00127089	0.00306365	0.666606	0.521697	Muscle_Skeletal
1	CLDN19	0.0067915	0.00447746	0.967772	0.93925	Muscle_Skeletal
1	P3H1	0.0125546	0.00182336	0.698513	0.355101	Muscle_Skeletal
1	C1orf50	0.0599769	0.0373061	1.7997e-08	3.62484e-05	Muscle_Skeletal
1	TMEM269	0.0369831	0.00986831	4.30952e-05	0.688195	Muscle_Skeletal
1	SVBP	0.383866	0.367285	0	0	Muscle_Skeletal
1	ERMAP	0.018311	0.0283336	0.010724	0.000329969	Muscle_Skeletal
1	ZNF691	0.0226725	0.00310169	0.00813487	0.326292	Muscle_Skeletal
1	SLC2A1	0.0041972	0.00210189	0.0879294	0.411052	Muscle_Skeletal
1	FAM183A	0.0360494	0.0236844	0.00194469	0.0172293	Muscle_Skeletal
1	EBNA1BP2	0.009366	0.00677566	0.071909	0.571749	Muscle_Skeletal
1	CFAP57	0.350297	0.328213	0	0	Muscle_Skeletal
1	TMEM125	0.00849576	0.00485385	0.251225	0.916899	Muscle_Skeletal
1	C1orf210	0.00251534	0.0120314	0.352339	0.00729412	Muscle_Skeletal
1	TIE1	0.122219	0.130247	0	0	Muscle_Skeletal
1	MPL	0.00393376	0.00349041	0.374488	0.7688	Muscle_Skeletal
1	CDC20	0.00860661	0.0217739	0.147419	0.0755524	Muscle_Skeletal
1	ELOVL1	0.00214229	0.000648068	0.715501	0.616711	Muscle_Skeletal
1	MED8	0.417349	0.410956	0	0	Muscle_Skeletal
1	SZT2	0.0114441	0.00418962	0.30083	0.282984	Muscle_Skeletal
1	PTPRF	0.00935684	0.000865176	0.00806676	0.412641	Muscle_Skeletal
1	KDM4A	0.00746002	0.0100048	0.284351	0.558121	Muscle_Skeletal
1	ST3GAL3	0.0321512	0.0138647	0.0321317	0.695682	Muscle_Skeletal
1	ARTN	0.0819074	0.0691717	2.90279e-12	9.13896e-09	Muscle_Skeletal
1	IPO13	0.0377795	0.0206898	0.00581518	0.019166	Muscle_Skeletal
1	DPH2	0.0374205	0.00847129	0.0076326	0.761224	Muscle_Skeletal
1	ATP6V0B	0.0117425	6.17703e-06	0.746163	0.927918	Muscle_Skeletal
1	B4GALT2	0.00844885	0.00289065	0.574492	0.761556	Muscle_Skeletal
1	CCDC24	0.00842703	0.0052059	0.0933713	0.464324	Muscle_Skeletal
1	SLC6A9	0.0147755	0.00244161	0.775798	0.192357	Muscle_Skeletal
1	KLF17	0.0121497	0.000907406	0.0263497	0.727278	Muscle_Skeletal
1	KLF18	0.0132928	0.00504016	0.193683	0.25407	Muscle_Skeletal
1	DMAP1	0.219959	0.219438	0	0	Muscle_Skeletal
1	ERI3	0.0280766	0.0266011	0.00271449	0.00055677	Muscle_Skeletal
1	RNF220	0.0123267	0.00369903	0.162743	0.470157	Muscle_Skeletal
1	TMEM53	0.00335525	0.0014907	0.194338	0.754134	Muscle_Skeletal
1	KIF2C	0.027909	0.00994959	0.0232115	0.0265652	Muscle_Skeletal
1	RPS8	0.0390702	0.0236749	5.26371e-05	0.000919375	Muscle_Skeletal
1	BEST4	0.00974316	0.000956636	0.00998151	0.783794	Muscle_Skeletal
1	PLK3	0.00203383	0.00672091	0.684544	0.751827	Muscle_Skeletal
1	TCTEX1D4	0.00551999	0.00730907	0.213267	0.753118	Muscle_Skeletal
1	BTBD19	0.0275222	0.00215343	0.10014	0.789045	Muscle_Skeletal
1	PTCH2	0.00908496	0.00959022	0.10998	0.373685	Muscle_Skeletal
1	EIF2B3	0.0062089	0.00175915	0.26133	0.547298	Muscle_Skeletal
1	HECTD3	0.00518257	0.00484884	0.0870618	0.249301	Muscle_Skeletal
1	UROD	0.0909066	0.0850686	5.10036e-13	4.60565e-12	Muscle_Skeletal
1	ZSWIM5	0.0259678	0.0322562	0.0135276	0.000175503	Muscle_Skeletal
1	HPDL	0.00577759	0.00522681	0.621037	0.548173	Muscle_Skeletal
1	MUTYH	0.00912904	0.00117575	0.594356	0.489386	Muscle_Skeletal
1	TOE1	0.00689199	0.000285477	0.0390456	0.678875	Muscle_Skeletal
1	TESK2	0.00657763	0.00598611	0.560145	0.370509	Muscle_Skeletal
1	CCDC163	0.706846	0.707301	0	0	Muscle_Skeletal
1	MMACHC	0.0376975	0.0331474	4.23251e-05	1.24838e-05	Muscle_Skeletal
1	PRDX1	0.0285931	0.0110399	0.00891057	0.474038	Muscle_Skeletal
1	AKR1A1	0.00904575	0.000510487	0.216094	0.855424	Muscle_Skeletal
1	NASP	0.00856105	0.00709299	0.911926	0.0579598	Muscle_Skeletal
1	CCDC17	0.0178856	0.00546068	0.131973	0.0820195	Muscle_Skeletal
1	GPBP1L1	0.0353032	0.0223726	0.0365725	0.114755	Muscle_Skeletal
1	TMEM69	0.0162107	0.00969839	0.877171	0.034308	Muscle_Skeletal
1	IPP	0.0296191	0.0287036	0.000201206	0.0242637	Muscle_Skeletal
1	MAST2	0.048699	0.0244622	5.7417e-06	0.0198067	Muscle_Skeletal
1	PIK3R3	0.0164519	0.00860033	0.0124008	0.823589	Muscle_Skeletal
1	TSPAN1	0.0392164	0.0218233	0.000258666	0.00449204	Muscle_Skeletal
1	POMGNT1	0.0119076	0.0120992	0.822883	0.13367	Muscle_Skeletal
1	LURAP1	0.479988	0.462371	0	0	Muscle_Skeletal
1	RAD54L	0.01885	0.00119919	0.0417153	0.631996	Muscle_Skeletal
1	LRRC41	0.0020143	0.000998022	0.833596	0.484106	Muscle_Skeletal
1	UQCRH	0.0285128	0.0188708	0.00224176	0.0188883	Muscle_Skeletal
1	NSUN4	0.25867	0.239085	0	0	Muscle_Skeletal
1	FAAH	0.0501484	0.0219593	1.09072e-05	0.00073245	Muscle_Skeletal
1	DMBX1	0.00676208	0	0.13676	1	Muscle_Skeletal
1	KNCN	0.00273629	0.00290251	0.511328	0.329793	Muscle_Skeletal
1	MKNK1	0.0203573	0.0166365	0.140241	0.0830402	Muscle_Skeletal
1	MOB3C	0.0922792	0.098374	4.10116e-13	2.1916e-10	Muscle_Skeletal
1	ATPAF1	0.00730914	0.0100083	0.078345	0.661457	Muscle_Skeletal
1	TEX38	0.00450176	0.00552454	0.206584	0.415972	Muscle_Skeletal
1	EFCAB14	0.0121313	0.00404188	0.584374	0.455785	Muscle_Skeletal
1	CYP4B1	0.0960106	0.095621	1.531e-13	9.39249e-14	Muscle_Skeletal
1	CYP4A11	0.0552841	0.0388937	1.86439e-05	8.13361e-05	Muscle_Skeletal
1	CYP4X1	0.023673	0.0161736	0.000239592	0.104211	Muscle_Skeletal
1	CYP4Z1	0.0667825	0.0691107	9.39921e-10	6.92141e-10	Muscle_Skeletal
1	CYP4A22	0.0481571	0.0409478	3.56622e-07	1.26532e-06	Muscle_Skeletal
1	PDZK1IP1	0.0269349	0.00860602	0.00129188	0.0436688	Muscle_Skeletal
1	TAL1	0.0437396	0.00201644	0.00178798	0.334309	Muscle_Skeletal
1	STIL	0.0331938	0.0154963	0.00027638	0.00804377	Muscle_Skeletal
1	CMPK1	0.0110543	0.00220277	0.036367	0.562819	Muscle_Skeletal
1	FOXE3	0.0295469	0.0211131	0.000549426	0.00885828	Muscle_Skeletal
1	FOXD2	0.00606279	0.0146547	0.569412	0.9776	Muscle_Skeletal
1	TRABD2B	0.0389748	0.0323467	0.000816022	0.25562	Muscle_Skeletal
1	SLC5A9	0.171704	0.170326	0	0	Muscle_Skeletal
1	SPATA6	0.035982	0.0364508	0.000192642	6.52941e-06	Muscle_Skeletal
1	AGBL4	0.0179318	0.00621677	0.66131	0.964274	Muscle_Skeletal
1	BEND5	0.0529998	0.0395338	3.19907e-07	0.000448766	Muscle_Skeletal
1	ELAVL4	0.00459725	0.00258599	0.84615	0.976504	Muscle_Skeletal
1	DMRTA2	0.00463082	0.00483769	0.189986	0.249632	Muscle_Skeletal
1	FAF1	0.0251478	0.0180592	0.00094365	0.0952605	Muscle_Skeletal
1	CDKN2C	0.0418629	0.0385227	1.30659e-06	0.000393172	Muscle_Skeletal
1	C1orf185	0.0097376	0.0021117	0.0876211	0.975705	Muscle_Skeletal
1	RNF11	0.0188002	0.000927634	0.165358	0.597017	Muscle_Skeletal
1	TTC39A	0.0123089	0.00238563	0.96534	0.26956	Muscle_Skeletal
1	EPS15	0.299619	0.281734	0	0	Muscle_Skeletal
1	OSBPL9	0.0136644	0.00211631	0.0651848	0.560672	Muscle_Skeletal
1	NRDC	0.0248262	0.0044434	0.00458248	0.375229	Muscle_Skeletal
1	RAB3B	0.0142813	0.00411776	0.0449096	0.252839	Muscle_Skeletal
1	TXNDC12	0.0218933	0.00807004	0.570772	0.9875	Muscle_Skeletal
1	KTI12	0.0088568	0.00616528	0.281338	0.448421	Muscle_Skeletal
1	BTF3L4	0.0091734	0.0165559	0.77726	0.109913	Muscle_Skeletal
1	ZFYVE9	0.00942762	0.00164698	0.105197	0.363346	Muscle_Skeletal
1	CC2D1B	0.0858075	0.0613207	2.65721e-10	3.12382e-07	Muscle_Skeletal
1	ORC1	0.0138469	0.000635409	0.0553781	0.509707	Muscle_Skeletal
1	PRPF38A	0.0351642	0.0180755	7.47741e-05	0.585009	Muscle_Skeletal
1	GPX7	0.0583817	0.0524288	5.34832e-09	7.31328e-06	Muscle_Skeletal
1	COA7	0.0493574	0.0478842	1.53871e-06	0.00140394	Muscle_Skeletal
1	ZYG11B	0.00828759	0.00583893	0.291574	0.0806143	Muscle_Skeletal
1	ZYG11A	0.0103068	0.011441	0.040559	0.360923	Muscle_Skeletal
1	ECHDC2	0.0435595	0.0426787	6.01021e-06	5.5904e-05	Muscle_Skeletal
1	SCP2	0.0142211	0.00681395	0.124809	0.218692	Muscle_Skeletal
1	PODN	0.0153757	0.00858713	0.971834	0.718325	Muscle_Skeletal
1	SLC1A7	0.0251625	0.00936933	0.0010146	0.0209133	Muscle_Skeletal
1	CPT2	0.0151195	0.00386668	0.274204	0.132712	Muscle_Skeletal
1	MAGOH	0.00140271	0.00549742	0.872052	0.143541	Muscle_Skeletal
1	LRP8	0.0121655	0.00608911	0.629449	0.0700869	Muscle_Skeletal
1	DMRTB1	0.0177849	0.000797718	0.483185	0.80224	Muscle_Skeletal
1	GLIS1	0.0583632	0.0405103	3.52511e-08	0.000194287	Muscle_Skeletal
1	NDC1	0.00987702	0.00144967	0.860725	0.478075	Muscle_Skeletal
1	YIPF1	0.0209015	0.0143511	0.000914716	0.298281	Muscle_Skeletal
1	DIO1	0.0118491	0.00247029	0.285385	0.329978	Muscle_Skeletal
1	HSPB11	0.0125251	0.00772473	0.023954	0.136829	Muscle_Skeletal
1	LRRC42	0.00698014	0.00257673	0.151718	0.466396	Muscle_Skeletal
1	LDLRAD1	0.0104329	0.00838152	0.967883	0.0623328	Muscle_Skeletal
1	TMEM59	0.000476114	0.00331722	0.736302	0.266868	Muscle_Skeletal
1	TCEANC2	0.115584	0.0737322	4.44089e-16	5.26459e-11	Muscle_Skeletal
1	CDCP2	0.0029651	0.00472141	0.150182	0.84466	Muscle_Skeletal
1	CYB5RL	0.0125265	0.0046994	0.200924	0.148798	Muscle_Skeletal
1	MRPL37	0.0527145	0.0317142	3.98752e-06	0.00211113	Muscle_Skeletal
1	SSBP3	0.0133561	0.0028479	0.111261	0.334844	Muscle_Skeletal
1	ACOT11	0.0181242	0.00794233	0.0473845	0.133141	Muscle_Skeletal
1	FAM151A	0.00849684	0.00520319	0.611938	0.142446	Muscle_Skeletal
1	MROH7	0.115136	0.101267	0	8.88178e-15	Muscle_Skeletal
1	TTC4	0.0319765	0.00244501	0.0104022	0.275111	Muscle_Skeletal
1	PARS2	0.0100934	0.00176579	0.464338	0.5076	Muscle_Skeletal
1	TTC22	0.00762267	0.00451902	0.0650877	0.875226	Muscle_Skeletal
1	LEXM	0.0527313	0.025162	1.57619e-06	0.216377	Muscle_Skeletal
1	DHCR24	0.0524236	0.0409827	1.59084e-06	4.29271e-05	Muscle_Skeletal
1	TMEM61	0.0552902	0.0488346	2.40729e-07	5.50877e-06	Muscle_Skeletal
1	BSND	0.0108082	0.00496593	0.0024016	0.901715	Muscle_Skeletal
1	PCSK9	0.0060009	0.00374713	0.467201	0.819116	Muscle_Skeletal
1	USP24	0.0434371	0.0242009	7.22811e-06	0.000375353	Muscle_Skeletal
1	PLPP3	0.0159977	0.00299684	0.074539	0.905022	Muscle_Skeletal
1	PRKAA2	0.00877446	0.005409	0.148418	0.1868	Muscle_Skeletal
1	C8A	0.00548657	0.00387906	0.0547873	0.195941	Muscle_Skeletal
1	C8B	0.00732818	0.00417001	0.161118	0.268828	Muscle_Skeletal
1	DAB1	0.0941697	0.0782987	1.89979e-11	8.02958e-12	Muscle_Skeletal
1	OMA1	0.162123	0.188486	0	0	Muscle_Skeletal
1	TACSTD2	0.0479592	0.0445845	9.38655e-07	0.00228556	Muscle_Skeletal
1	MYSM1	0.0106211	0.00725761	0.0760616	0.0265821	Muscle_Skeletal
1	JUN	0.00414887	0.00161502	0.429977	0.796277	Muscle_Skeletal
1	FGGY	0.0371449	0.00141789	0.000142404	0.838401	Muscle_Skeletal
1	HOOK1	0.0161519	0.000195245	0.0471201	0.786648	Muscle_Skeletal
1	CYP2J2	0.00443635	0.000527085	0.318162	0.606306	Muscle_Skeletal
1	C1orf87	0.00856048	0.00979268	0.0883773	0.382619	Muscle_Skeletal
1	NFIA	0.00942606	0.00267994	0.727375	0.597778	Muscle_Skeletal
1	TM2D1	0.0799619	0.0702599	2.585e-11	2.42868e-09	Muscle_Skeletal
1	PATJ	0.159762	0.133074	0	0	Muscle_Skeletal
1	L1TD1	0.195668	0.0812212	0	1.4045e-10	Muscle_Skeletal
1	KANK4	0.00556834	0.00895512	0.122412	0.058936	Muscle_Skeletal
1	USP1	0.0460075	0.0195565	4.34764e-05	0.00726412	Muscle_Skeletal
1	DOCK7	0.00207121	0.00502024	0.301054	0.349205	Muscle_Skeletal
1	ANGPTL3	0.0226794	0.021468	0.00594614	0.311819	Muscle_Skeletal
1	ATG4C	0.0284017	0.00243805	0.0124477	0.375132	Muscle_Skeletal
1	FOXD3	0.0159278	0.00761634	0.0252127	0.842391	Muscle_Skeletal
1	ALG6	0.0353669	0.00632507	3.38283e-05	0.683028	Muscle_Skeletal
1	ITGB3BP	0.606022	0.603032	0	0	Muscle_Skeletal
1	EFCAB7	0.0180508	0.00170151	0.402214	0.439298	Muscle_Skeletal
1	PGM1	0.0318515	0.0163228	0.0288891	0.6965	Muscle_Skeletal
1	ROR1	0.00619139	0.00493357	0.624415	0.463927	Muscle_Skeletal
1	UBE2U	0.00122523	0.00140918	0.481972	0.461244	Muscle_Skeletal
1	CACHD1	0.0104955	0.0141336	0.380495	0.169506	Muscle_Skeletal
1	RAVER2	0.0247705	0.00913814	0.0455706	0.0239788	Muscle_Skeletal
1	JAK1	0.0163944	0.00961694	0.846042	0.307579	Muscle_Skeletal
1	AK4	0.0497463	0.0392193	2.12746e-06	0.00946981	Muscle_Skeletal
1	DNAJC6	0.00631824	0.000322102	0.655032	0.818841	Muscle_Skeletal
1	LEPROT	0.0354002	0.00927519	0.000183444	0.587514	Muscle_Skeletal
1	LEPR	0.00492687	0.00354282	0.389001	0.394142	Muscle_Skeletal
1	PDE4B	0.0175283	0.0229391	0.0152922	0.132929	Muscle_Skeletal
1	SGIP1	0.121165	0.122082	0	1.9984e-15	Muscle_Skeletal
1	TCTEX1D1	0.111569	0.095068	3.33067e-16	7.06768e-13	Muscle_Skeletal
1	INSL5	0.00292154	0.00451913	0.44926	0.573125	Muscle_Skeletal
1	MIER1	0.0321971	0.00758491	0.000169202	0.235071	Muscle_Skeletal
1	SLC35D1	0.00737676	0.00852721	0.00394691	0.145582	Muscle_Skeletal
1	C1orf141	0.00776124	0.00563552	0.0541761	0.390722	Muscle_Skeletal
1	IL23R	0.00182079	0.00669544	0.954306	0.119646	Muscle_Skeletal
1	IL12RB2	0.00785659	0.00127956	0.227881	0.866755	Muscle_Skeletal
1	SERBP1	0.103092	0.0802889	1.5099e-14	1.70675e-12	Muscle_Skeletal
1	GADD45A	0.0155404	0.00841152	0.0130057	0.826519	Muscle_Skeletal
1	GNG12	0.0254031	0.022402	0.310229	0.00116404	Muscle_Skeletal
1	DIRAS3	0.00421683	0.0024594	0.91281	0.448557	Muscle_Skeletal
1	WLS	0.00347634	0.0117007	0.072915	0.573808	Muscle_Skeletal
1	RPE65	0.0123438	0.0100708	0.0131766	0.0701983	Muscle_Skeletal
1	DEPDC1	0.00576724	0.00202342	0.15326	0.289007	Muscle_Skeletal
1	LRRC7	0.182416	0.133748	0	0	Muscle_Skeletal
1	LRRC40	0.00499807	0.00384663	0.346261	0.239344	Muscle_Skeletal
1	SRSF11	0.00997389	0.00129386	0.387658	0.648542	Muscle_Skeletal
1	ANKRD13C	0.0082347	0.00452437	0.901641	0.115194	Muscle_Skeletal
1	CTH	0.00707664	0.00324502	0.0234397	0.413662	Muscle_Skeletal
1	PTGER3	0.0701033	0.0641325	8.1078e-10	3.20117e-09	Muscle_Skeletal
1	ZRANB2	0.0199277	0.00417158	0.285366	0.411019	Muscle_Skeletal
1	NEGR1	0.0176528	0.0163245	0.784882	0.243163	Muscle_Skeletal
1	LRRIQ3	0.294508	0.290161	0	0	Muscle_Skeletal
1	FPGT	0.225017	0.224586	0	0	Muscle_Skeletal
1	TNNI3K	0.361676	0.34775	0	0	Muscle_Skeletal
1	LRRC53	0.0103924	0.000756498	0.821759	0.990074	Muscle_Skeletal
1	ERICH3	0.00767947	0.00759749	0.419767	0.019478	Muscle_Skeletal
1	CRYZ	0.254881	0.216785	0	0	Muscle_Skeletal
1	TYW3	0.191901	0.17883	0	0	Muscle_Skeletal
1	LHX8	0.00169143	0.00686601	0.0973113	0.267537	Muscle_Skeletal
1	SLC44A5	0.503646	0.499445	0	0	Muscle_Skeletal
1	ACADM	0.19763	0.203645	0	0	Muscle_Skeletal
1	RABGGTB	0.0344337	0.015364	0.00053349	0.231674	Muscle_Skeletal
1	MSH4	0.245122	0.225858	0	0	Muscle_Skeletal
1	ASB17	0.00437046	0.00605591	0.388162	0.186001	Muscle_Skeletal
1	ST6GALNAC3	0.013486	0.00839154	0.0513948	0.864685	Muscle_Skeletal
1	ST6GALNAC5	0.0114918	0.00336902	0.0427302	0.166118	Muscle_Skeletal
1	PIGK	0.035451	0.0219145	0.000708149	0.0865562	Muscle_Skeletal
1	AK5	0.00542209	4.1654e-05	0.150941	0.931885	Muscle_Skeletal
1	ZZZ3	0.00706819	0.00443767	0.172743	0.415621	Muscle_Skeletal
1	USP33	0.0141942	0.0010114	0.723395	0.542214	Muscle_Skeletal
1	MIGA1	0.00507661	0.00380158	0.923136	0.693132	Muscle_Skeletal
1	NEXN	0.0170522	0.0077014	0.0240681	0.949194	Muscle_Skeletal
1	FUBP1	0.0204061	0.00154396	0.0197508	0.440016	Muscle_Skeletal
1	DNAJB4	0.0198265	0.000306563	0.048755	0.810122	Muscle_Skeletal
1	GIPC2	0.00564653	0.016389	0.918214	0.29373	Muscle_Skeletal
1	PTGFR	0.0058166	0.00309938	0.23246	0.777412	Muscle_Skeletal
1	IFI44L	0.00994476	0.00478511	0.0819296	0.230897	Muscle_Skeletal
1	IFI44	0.00820523	0.00788062	0.320548	0.257222	Muscle_Skeletal
1	ADGRL4	0.00947609	0.00294787	0.220032	0.284764	Muscle_Skeletal
1	ADGRL2	0.110129	0.0964189	1.9873e-12	1.0858e-12	Muscle_Skeletal
1	TTLL7	0.0240959	0.00159887	0.313861	0.358942	Muscle_Skeletal
1	PRKACB	0.00581511	0.00228826	0.968486	0.90886	Muscle_Skeletal
1	SAMD13	0.00154777	0.00135637	0.697426	0.819729	Muscle_Skeletal
1	DNASE2B	0.00745422	0.000676711	0.361004	0.770635	Muscle_Skeletal
1	RPF1	0.00774587	0.00697164	0.130522	0.288832	Muscle_Skeletal
1	GNG5	0.0568399	0.0162402	2.49114e-08	0.00700095	Muscle_Skeletal
1	SPATA1	0.05608	0.0280296	1.30614e-06	0.000168133	Muscle_Skeletal
1	CTBS	0.117543	0.0629258	2.22045e-15	1.04308e-08	Muscle_Skeletal
1	SSX2IP	0.00996306	0.00260368	0.383335	0.553715	Muscle_Skeletal
1	LPAR3	0.00890229	0.00239987	0.0238148	0.404712	Muscle_Skeletal
1	MCOLN2	0.0233899	0.00539974	0.00110147	0.152449	Muscle_Skeletal
1	MCOLN3	0.0591167	0.0203774	0.000273778	0.00339299	Muscle_Skeletal
1	SYDE2	0.0112734	0.00231582	0.224207	0.836485	Muscle_Skeletal
1	C1orf52	0.00765749	0.00622409	0.998604	0.484097	Muscle_Skeletal
1	BCL10	0.0209326	0.0476498	0.139046	0.000994718	Muscle_Skeletal
1	DDAH1	0.0362364	0.0228593	0.000137881	0.00852509	Muscle_Skeletal
1	ZNHIT6	0.0285071	0.0209698	0.000107365	0.109629	Muscle_Skeletal
1	COL24A1	0.109561	0.0796942	9.21485e-15	1.31652e-10	Muscle_Skeletal
1	ODF2L	0.0531739	0.0313154	4.00744e-07	0.000135912	Muscle_Skeletal
1	CLCA2	0.00661109	0.00186955	0.314954	0.311673	Muscle_Skeletal
1	CLCA1	0.00521806	0.00306041	0.174977	0.192982	Muscle_Skeletal
1	CLCA4	0.0116856	0.0116284	0.467605	0.0501102	Muscle_Skeletal
1	SH3GLB1	0.0081241	0.00209859	0.235275	0.359054	Muscle_Skeletal
1	SELENOF	0.00392188	0.00550244	0.436539	0.880588	Muscle_Skeletal
1	HS2ST1	0.0425981	0.0517577	0.000272562	1.59731e-06	Muscle_Skeletal
1	LMO4	0.0425017	0.0289337	3.10627e-06	0.20828	Muscle_Skeletal
1	PKN2	0.00933462	0.00227354	0.177544	0.762516	Muscle_Skeletal
1	GTF2B	0.0067853	0.00752084	0.724119	0.833376	Muscle_Skeletal
1	KYAT3	0.215228	0.188922	0	0	Muscle_Skeletal
1	RBMXL1	0.00923301	0.00240146	0.186485	0.567587	Muscle_Skeletal
1	GBP3	0.436475	0.427865	0	0	Muscle_Skeletal
1	GBP1	0.00469587	0.00167734	0.17309	0.467956	Muscle_Skeletal
1	GBP2	0.00570601	0.00202986	0.535583	0.732424	Muscle_Skeletal
1	GBP7	0.149403	0.116787	0	0	Muscle_Skeletal
1	GBP4	0.00501347	0.00458688	0.423406	0.391881	Muscle_Skeletal
1	GBP5	0.00842703	0.000974606	0.095042	0.633437	Muscle_Skeletal
1	GBP6	0.00566013	0.00260383	0.76436	0.365864	Muscle_Skeletal
1	LRRC8B	0.0585157	0.023276	9.81594e-09	0.354331	Muscle_Skeletal
1	LRRC8C	0.03218	0.00178389	0.00730534	0.663132	Muscle_Skeletal
1	LRRC8D	0.109853	0.098034	1.77636e-14	3.51854e-11	Muscle_Skeletal
1	ZNF326	0.000792337	0.00257202	0.728956	0.980849	Muscle_Skeletal
1	BARHL2	0.0107364	0.00222782	0.0741959	0.55932	Muscle_Skeletal
1	ZNF644	0.048201	0.0468168	2.35346e-06	1.09131e-05	Muscle_Skeletal
1	HFM1	0.233035	0.21479	0	0	Muscle_Skeletal
1	CDC7	0.094328	0.102621	4.10338e-13	2.04281e-14	Muscle_Skeletal
1	TGFBR3	0.00587273	0.00380144	0.325201	0.470635	Muscle_Skeletal
1	BRDT	0.0113154	0.00131963	0.244101	0.474174	Muscle_Skeletal
1	EPHX4	0.0144817	0.0120215	0.817393	0.174319	Muscle_Skeletal
1	SETSIP	0.00358627	0.00539456	0.186252	0.117739	Muscle_Skeletal
1	BTBD8	0.00301176	0.00125394	0.376857	0.944913	Muscle_Skeletal
1	C1orf146	0.00769026	0.00582503	0.246569	0.263037	Muscle_Skeletal
1	GLMN	0.00939002	0.000429979	0.0500464	0.992317	Muscle_Skeletal
1	RPAP2	0.0174797	0.00909868	0.754788	0.766604	Muscle_Skeletal
1	GFI1	0.00690197	0.00270923	0.918259	0.27057	Muscle_Skeletal
1	EVI5	0.00883695	0.000704601	0.604447	0.994576	Muscle_Skeletal
1	RPL5	0.00307663	0.00140381	0.390343	0.443313	Muscle_Skeletal
1	MTF2	0.0197421	0.00213866	0.0140177	0.344699	Muscle_Skeletal
1	TMED5	0.0471047	0.0326856	4.50809e-07	0.00126413	Muscle_Skeletal
1	CCDC18	0.0270549	0.0115865	0.00307894	0.444395	Muscle_Skeletal
1	DR1	0.0322711	0.027759	0.000238866	0.00180862	Muscle_Skeletal
1	FNBP1L	0.0424915	0.0225455	2.37583e-06	0.150245	Muscle_Skeletal
1	BCAR3	0.0213808	0.0241469	0.0150788	0.0124958	Muscle_Skeletal
1	DNTTIP2	0.004404	0.00554705	0.868497	0.192248	Muscle_Skeletal
1	GCLM	0.0305364	0.0119881	0.00485857	0.383467	Muscle_Skeletal
1	ABCA4	0.00420538	0.0133663	0.331667	0.922633	Muscle_Skeletal
1	ARHGAP29	0.00417102	0.0229658	0.887696	0.115033	Muscle_Skeletal
1	ABCD3	0.0173166	0.0177106	0.327012	0.280183	Muscle_Skeletal
1	F3	0.0066115	0.00127441	0.482221	0.753821	Muscle_Skeletal
1	SLC44A3	0.0128649	0.00165967	0.618647	0.722504	Muscle_Skeletal
1	CNN3	0.0240153	0.00278379	0.116689	0.944672	Muscle_Skeletal
1	ALG14	0.0222595	0.0174988	0.00160345	0.0149608	Muscle_Skeletal
1	RWDD3	0.145392	0.155467	0	0	Muscle_Skeletal
1	PTBP2	0.0233764	0.0174489	0.00279961	0.00113626	Muscle_Skeletal
1	DPYD	0.0253413	0.00644743	0.0012007	0.281484	Muscle_Skeletal
1	SNX7	0.0144503	0.00381377	0.341193	0.122216	Muscle_Skeletal
1	PLPPR5	0.0114586	0.00512471	0.856388	0.106818	Muscle_Skeletal
1	PLPPR4	0.0182693	0.00635613	0.0280522	0.245986	Muscle_Skeletal
1	PALMD	0.0107267	0.00896904	0.043081	0.636823	Muscle_Skeletal
1	FRRS1	0.00276031	0.00271561	0.304365	0.279463	Muscle_Skeletal
1	AGL	0.00580609	0.00527067	0.0821564	0.433596	Muscle_Skeletal
1	SLC35A3	0.0202001	0.000657003	0.00665139	0.644756	Muscle_Skeletal
1	MFSD14A	0.0094402	3.67012e-05	0.268219	0.879991	Muscle_Skeletal
1	SASS6	0.0275594	0.00165754	0.00283053	0.411605	Muscle_Skeletal
1	TRMT13	0.0072043	0.000894122	0.803235	0.478603	Muscle_Skeletal
1	LRRC39	0.00684725	0.00604006	0.751261	0.087285	Muscle_Skeletal
1	DBT	0.0180293	0.00660134	0.915552	0.837327	Muscle_Skeletal
1	RTCA	0.0713549	0.0433182	2.25021e-09	0.000360461	Muscle_Skeletal
1	CDC14A	0.0678542	0.078202	1.22399e-09	1.05852e-10	Muscle_Skeletal
1	GPR88	0.0119603	0.0160048	0.505426	0.00625631	Muscle_Skeletal
1	VCAM1	0.0335638	0.0083658	0.000345282	0.143381	Muscle_Skeletal
1	EXTL2	0.0156183	0.0171012	0.00555598	0.0342647	Muscle_Skeletal
1	SLC30A7	0.00671153	0.00345349	0.884724	0.782476	Muscle_Skeletal
1	DPH5	0.000949935	0.0108915	0.826417	0.0164579	Muscle_Skeletal
1	S1PR1	0.00739692	0.0168876	0.321734	0.00871	Muscle_Skeletal
1	OLFM3	0.0142429	0.00169394	0.014261	0.79694	Muscle_Skeletal
1	COL11A1	0.00906128	0.0139341	0.290232	0.0782423	Muscle_Skeletal
1	RNPC3	0.019402	0.00303718	0.00253464	0.253128	Muscle_Skeletal
1	AMY2B	0.169513	0.131128	0	0	Muscle_Skeletal
1	AMY2A	0.0936087	0.0900019	7.34968e-14	1.82188e-13	Muscle_Skeletal
1	AMY1A	0.0113019	0.00374468	0.0286475	0.189531	Muscle_Skeletal
1	AMY1B	0.0303735	0.00818634	0.000249858	0.147243	Muscle_Skeletal
1	AMY1C	0.0112378	0.00266424	0.202817	0.532327	Muscle_Skeletal
1	PRMT6	0.213518	0.203602	0	0	Muscle_Skeletal
1	NTNG1	0.160467	0.105844	0	6.78346e-14	Muscle_Skeletal
1	VAV3	0.0456311	0.0145276	7.23597e-05	0.0307151	Muscle_Skeletal
1	SLC25A24	0.111106	0.0835835	1.33227e-15	1.15354e-09	Muscle_Skeletal
1	NBPF4	0.00585888	0.000227421	0.102957	0.651174	Muscle_Skeletal
1	NBPF6	0.0120992	0.000505402	0.0874035	0.607845	Muscle_Skeletal
1	FAM102B	0.0119752	0.0014978	0.238183	0.515907	Muscle_Skeletal
1	HENMT1	0.00756873	0.00470749	0.764522	0.518839	Muscle_Skeletal
1	PRPF38B	0.00314478	0.00647503	0.367328	0.163399	Muscle_Skeletal
1	FNDC7	0.00336556	0.000953186	0.0135497	0.893753	Muscle_Skeletal
1	STXBP3	0.00467094	0.00425123	0.371124	0.875995	Muscle_Skeletal
1	AKNAD1	0.00792684	0.00111584	0.710881	0.466984	Muscle_Skeletal
1	GPSM2	0.00635947	0.00232349	0.362427	0.931879	Muscle_Skeletal
1	CLCC1	0.0267887	0.0101533	0.000320166	0.0234089	Muscle_Skeletal
1	WDR47	0.0417563	0.0338454	9.11881e-06	3.12101e-05	Muscle_Skeletal
1	TAF13	0.0365212	0.0204261	0.000207349	0.00414353	Muscle_Skeletal
1	TMEM167B	0.0169121	0.00346585	0.0497481	0.650958	Muscle_Skeletal
1	C1orf194	0.00491736	0.00206494	0.669139	0.707655	Muscle_Skeletal
1	CELSR2	0.310236	0.303145	0	0	Muscle_Skeletal
1	PSRC1	0.0726511	0.0613341	1.42466e-09	3.1935e-06	Muscle_Skeletal
1	MYBPHL	0.0106252	0.00425966	0.0988711	0.745457	Muscle_Skeletal
1	SORT1	0.0110559	0.00490164	0.996498	0.81219	Muscle_Skeletal
1	PSMA5	0.0170663	0.00259143	0.00273366	0.301093	Muscle_Skeletal
1	SYPL2	0.198148	0.190813	0	0	Muscle_Skeletal
1	ATXN7L2	0.00665102	0.000477367	0.651364	0.608547	Muscle_Skeletal
1	CYB561D1	0.00727354	0.011762	0.281828	0.0706802	Muscle_Skeletal
1	AMIGO1	0.0885133	0.063637	6.84308e-12	4.28563e-05	Muscle_Skeletal
1	GPR61	0.0140164	0.00796223	0.355963	0.925705	Muscle_Skeletal
1	GNAI3	0.00878318	2.14575e-06	0.282201	0.927223	Muscle_Skeletal
1	AMPD2	0.00526499	0.00343465	0.643038	0.530312	Muscle_Skeletal
1	GSTM4	0.168767	0.14399	0	0	Muscle_Skeletal
1	GSTM2	0.175317	0.14113	0	0	Muscle_Skeletal
1	GSTM1	0.234393	0.237672	0	0	Muscle_Skeletal
1	GSTM5	0.194447	0.163707	0	0	Muscle_Skeletal
1	GSTM3	0.609556	0.600272	0	0	Muscle_Skeletal
1	EPS8L3	0.0117821	0.00269691	0.440193	0.639012	Muscle_Skeletal
1	CSF1	0.0288448	0.00492086	0.000191416	0.685297	Muscle_Skeletal
1	AHCYL1	0.00187519	0.00456871	0.337369	0.462719	Muscle_Skeletal
1	STRIP1	0.0268127	0.0232926	0.000717322	0.0045366	Muscle_Skeletal
1	ALX3	0.009194	0.000309275	0.0344618	0.69969	Muscle_Skeletal
1	UBL4B	0.0095163	0.00977683	0.0598735	0.352716	Muscle_Skeletal
1	SLC6A17	0.0199457	0.000792405	0.000396245	0.572223	Muscle_Skeletal
1	KCNC4	0.00720239	0.0399408	0.586474	0.000211758	Muscle_Skeletal
1	RBM15	0.00458761	0.00618223	0.862625	0.133248	Muscle_Skeletal
1	SLC16A4	0.00833782	6.6795e-05	0.564456	0.967288	Muscle_Skeletal
1	LAMTOR5	0.0134578	0.00205225	0.514399	0.990387	Muscle_Skeletal
1	PROK1	0.0146633	0.00229799	0.633051	0.992296	Muscle_Skeletal
1	KCNA10	0.00442384	0.0013523	0.871349	0.645889	Muscle_Skeletal
1	KCNA2	0.0344287	0.0161901	0.000127143	0.409843	Muscle_Skeletal
1	KCNA3	0.0228165	0.00286566	0.0814497	0.225114	Muscle_Skeletal
1	CD53	0.0109698	0.00957232	0.0924321	0.0432953	Muscle_Skeletal
1	LRIF1	0.0171886	0.00494506	0.0067755	0.392771	Muscle_Skeletal
1	DRAM2	0.35549	0.355928	0	0	Muscle_Skeletal
1	CEPT1	0.00486293	0.0108112	0.655875	0.330873	Muscle_Skeletal
1	DENND2D	0.00444545	0.00157252	0.115749	0.687088	Muscle_Skeletal
1	CHI3L2	0.051314	0.0204395	8.85474e-07	0.202589	Muscle_Skeletal
1	CHIA	0.0158255	0.0206678	0.288368	0.00311301	Muscle_Skeletal
1	PIFO	0.0679316	0.0681393	5.32372e-09	2.3351e-07	Muscle_Skeletal
1	OVGP1	0.071432	0.0592724	8.09097e-10	6.42989e-06	Muscle_Skeletal
1	WDR77	0.00405769	0.00274356	0.262823	0.504185	Muscle_Skeletal
1	C1orf162	0.0211829	0.00288966	0.0663473	0.289227	Muscle_Skeletal
1	TMIGD3	0.0985633	0.0714259	3.85247e-13	6.16339e-10	Muscle_Skeletal
1	ADORA3	0.0140409	0.00862259	0.125781	0.0254749	Muscle_Skeletal
1	RAP1A	0.0185028	0.00333758	0.505869	0.115638	Muscle_Skeletal
1	DDX20	0.00866148	0.00156909	0.47709	0.581084	Muscle_Skeletal
1	KCND3	0.00603847	0.00185533	0.684599	0.40867	Muscle_Skeletal
1	CTTNBP2NL	0.00352624	0.00864673	0.859007	0.405044	Muscle_Skeletal
1	WNT2B	0.0498122	0.0206821	0.00115959	0.155475	Muscle_Skeletal
1	ST7L	0.139999	0.122896	0	3.9968e-15	Muscle_Skeletal
1	CAPZA1	0.0115777	0.00400984	0.77425	0.110022	Muscle_Skeletal
1	MOV10	0.0348485	0.00232426	0.022061	0.821382	Muscle_Skeletal
1	RHOC	0.00426715	0.0120354	0.808701	0.0258133	Muscle_Skeletal
1	PPM1J	0.0215282	0.0301902	0.00536307	0.00077283	Muscle_Skeletal
1	SLC16A1	0.0100568	0.00586242	0.00075325	0.806147	Muscle_Skeletal
1	LRIG2	0.00994081	0.00970461	0.0307977	0.170126	Muscle_Skeletal
1	MAGI3	0.0241564	0.00443482	0.00518202	0.235103	Muscle_Skeletal
1	PHTF1	0.0162743	0.0354505	0.116466	0.000398118	Muscle_Skeletal
1	RSBN1	0.0192832	0.00222095	0.245101	0.615932	Muscle_Skeletal
1	PTPN22	0.00955489	0.00163778	0.663995	0.426459	Muscle_Skeletal
1	BCL2L15	0.0247004	0.00210687	0.0746343	0.31565	Muscle_Skeletal
1	AP4B1	0.0357861	0.0397518	4.49796e-05	0.00077221	Muscle_Skeletal
1	DCLRE1B	0.0168277	0.0107683	0.0116417	0.422918	Muscle_Skeletal
1	HIPK1	0.0398241	0.0283137	2.22307e-05	0.00109977	Muscle_Skeletal
1	OLFML3	0.0606988	0.0363131	3.45146e-09	0.000107182	Muscle_Skeletal
1	SYT6	0.145533	0.136728	0	0	Muscle_Skeletal
1	TRIM33	0.0175047	0.00556289	0.113126	0.880848	Muscle_Skeletal
1	BCAS2	0.020571	0.00582361	0.174016	0.447818	Muscle_Skeletal
1	DENND2C	0.0204989	0.0079934	0.235779	0.065843	Muscle_Skeletal
1	AMPD1	0.138423	0.162314	0	0	Muscle_Skeletal
1	NRAS	0.00420383	0.00174608	0.733891	0.458564	Muscle_Skeletal
1	CSDE1	0.011505	0.00632595	0.124515	0.51513	Muscle_Skeletal
1	SIKE1	0.0198525	0.00584004	0.0477896	0.408376	Muscle_Skeletal
1	SYCP1	0.0053166	0.00286837	0.689534	0.86396	Muscle_Skeletal
1	TSHB	0.0129235	0.00605431	0.00124368	0.53524	Muscle_Skeletal
1	TSPAN2	0.0317448	0.0142397	0.00238543	0.212331	Muscle_Skeletal
1	NGF	0.00381967	0.0216076	0.775551	0.0565633	Muscle_Skeletal
1	VANGL1	0.150744	0.143354	0	0	Muscle_Skeletal
1	CASQ2	0.0132463	0.00160255	0.0238404	0.516349	Muscle_Skeletal
1	NHLH2	0.00454916	0.00146987	0.452604	0.491059	Muscle_Skeletal
1	SLC22A15	0.0227354	0.00854362	0.0184714	0.077869	Muscle_Skeletal
1	MAB21L3	0.0165155	0.00322598	0.860225	0.671904	Muscle_Skeletal
1	ATP1A1	0.00407803	0.00397381	0.493134	0.233166	Muscle_Skeletal
1	CD58	0.00552686	0.000653985	0.347668	0.605864	Muscle_Skeletal
1	IGSF3	0.00412058	0.000175152	0.372753	0.994899	Muscle_Skeletal
1	CD2	0.00174054	0.00248249	0.968055	0.639279	Muscle_Skeletal
1	PTGFRN	0.00819079	0.000654858	0.619125	0.882175	Muscle_Skeletal
1	CD101	0.0101383	0.0121578	0.0905021	0.0716533	Muscle_Skeletal
1	TTF2	0.00235293	0.0023771	0.707288	0.281484	Muscle_Skeletal
1	TRIM45	0.00556699	0.00213239	0.499991	0.439071	Muscle_Skeletal
1	VTCN1	0.00698226	0.00477896	0.0656796	0.228637	Muscle_Skeletal
1	MAN1A2	0.0971192	0.101976	3.60489e-13	7.9492e-14	Muscle_Skeletal
1	GDAP2	0.00224324	0.00276336	0.959868	0.263783	Muscle_Skeletal
1	WDR3	0.012395	0.00279146	0.449336	0.808913	Muscle_Skeletal
1	SPAG17	0.00828223	0.00658369	0.191711	0.0916788	Muscle_Skeletal
1	TBX15	0.00971179	0.000150426	0.000514926	0.760693	Muscle_Skeletal
1	WARS2	0.35514	0.35084	0	0	Muscle_Skeletal
1	HAO2	0.0132588	0.00763138	0.348508	0.374216	Muscle_Skeletal
1	HSD3B2	0.017843	0.00912889	0.0328243	0.756066	Muscle_Skeletal
1	HSD3B1	0.00594778	0.00244423	0.0729934	0.224276	Muscle_Skeletal
1	ZNF697	0.0546836	0.0498205	2.71472e-07	1.27499e-06	Muscle_Skeletal
1	PHGDH	0.00314165	0.0042291	0.491398	0.696519	Muscle_Skeletal
1	HMGCS2	0.00230384	0.00704482	0.60881	0.112656	Muscle_Skeletal
1	REG4	0.00251347	0.000853981	0.623499	0.758061	Muscle_Skeletal
1	ADAM30	0.00998144	0.00110176	0.864141	0.768732	Muscle_Skeletal
1	NOTCH2	0.00305062	0.00270168	0.204798	0.93481	Muscle_Skeletal
1	SEC22B	0.0232546	0.00611342	0.0189647	0.682236	Muscle_Skeletal
1	NBPF26	0.298578	0.284429	0	0	Muscle_Skeletal
1	PPIAL4A	0.00351932	0.00834904	0.823478	0.252552	Muscle_Skeletal
1	FCGR1B	0.00924187	0.0214555	0.180394	0.0118974	Muscle_Skeletal
1	FAM72B	0.0053439	0.0143423	0.633314	0.0123292	Muscle_Skeletal
1	SRGAP2C	0.0593122	0.0489757	8.29186e-09	2.29758e-07	Muscle_Skeletal
1	FAM72C	0.0055464	0	0.0034648	1	Muscle_Skeletal
1	PPIAL4E	0.0153916	0	0.00355957	1	Muscle_Skeletal
1	NBPF15	0.0127279	0	0.0509044	1	Muscle_Skeletal
1	PPIAL4F	0.00748132	0.00274542	0.994811	0.892345	Muscle_Skeletal
1	SRGAP2B	0.00567382	0	0.3989	1	Muscle_Skeletal
1	FAM72D	0.00828115	0	0.98448	1	Muscle_Skeletal
1	PPIAL4D	0.00454677	0	0.284491	1	Muscle_Skeletal
1	NBPF20	0.00859118	0	0.332565	1	Muscle_Skeletal
1	GPR89A	0.00193833	0	0.34317	1	Muscle_Skeletal
1	PDZK1	0.00803149	0	0.00238119	1	Muscle_Skeletal
1	CD160	0.00199797	0	0.178753	1	Muscle_Skeletal
1	RNF115	0.0179469	0	0.0915833	1	Muscle_Skeletal
1	POLR3C	0.00528128	0	0.00678781	1	Muscle_Skeletal
1	NUDT17	0.0100227	0	0.0011978	1	Muscle_Skeletal
1	PIAS3	0.00212037	0	0.528751	1	Muscle_Skeletal
1	ANKRD35	0.0132205	0	0.509695	1	Muscle_Skeletal
1	ITGA10	0.00749756	0	0.193766	1	Muscle_Skeletal
1	PEX11B	0.0105557	0	0.0657977	1	Muscle_Skeletal
1	RBM8A	0.0215012	0	0.795097	1	Muscle_Skeletal
1	LIX1L	0.00146383	0	0.135262	1	Muscle_Skeletal
1	ANKRD34A	0.00470607	0	0.154467	1	Muscle_Skeletal
1	POLR3GL	0.00619159	0	0.389154	1	Muscle_Skeletal
1	TXNIP	0.00396881	0	0.0740453	1	Muscle_Skeletal
1	NBPF10	0.000960413	0.00448806	0.738938	0.87628	Muscle_Skeletal
1	NBPF12	0.128634	0.094647	0	3.72036e-13	Muscle_Skeletal
1	PRKAB2	0.0642896	0.0547393	2.75764e-08	3.19479e-08	Muscle_Skeletal
1	FMO5	0.0674424	0.0656509	5.37075e-09	1.34601e-09	Muscle_Skeletal
1	CHD1L	0.177738	0.128626	0	0	Muscle_Skeletal
1	BCL9	0.00217745	0.000975474	0.845328	0.887464	Muscle_Skeletal
1	ACP6	0.465164	0.451267	0	0	Muscle_Skeletal
1	GJA5	0.00615083	0.0019566	0.533504	0.670846	Muscle_Skeletal
1	GJA8	0.0154545	0.025109	0.0349152	0.676339	Muscle_Skeletal
1	GPR89B	0.0147882	0.0026849	0.5457	0.257207	Muscle_Skeletal
1	NBPF11	0.104768	0.103202	2.55351e-14	2.9976e-15	Muscle_Skeletal
1	PPIAL4G	0.00702575	0.00103443	0.359463	0.612831	Muscle_Skeletal
1	NBPF14	0.0573769	0.0464347	1.57822e-06	0.000141744	Muscle_Skeletal
1	PDE4DIP	0.00486666	0.000721649	0.0598053	0.946887	Muscle_Skeletal
1	NBPF9	0.0042655	0.00302511	0.143246	0.257579	Muscle_Skeletal
1	NBPF19	0.0128431	0.00858242	0.495552	0.267409	Muscle_Skeletal
1	PPIAL4C	0.0135836	1.52219e-05	0.000294714	0.931741	Muscle_Skeletal
1	FCGR1A	0.0131524	0.00587135	0.314364	0.296197	Muscle_Skeletal
1	BOLA1	0.00278512	0.00682888	0.441204	0.667204	Muscle_Skeletal
1	SV2A	0.0130933	0.0183317	0.26896	0.91817	Muscle_Skeletal
1	SF3B4	0.0106583	0.00834261	0.417482	0.884461	Muscle_Skeletal
1	MTMR11	0.0246023	0.000390467	0.0511674	0.685021	Muscle_Skeletal
1	OTUD7B	0.00433867	0.00254184	0.0940092	0.250151	Muscle_Skeletal
1	VPS45	0.000725213	0.00768394	0.524905	0.0605182	Muscle_Skeletal
1	PLEKHO1	0.00550371	0.000573824	0.706582	0.65792	Muscle_Skeletal
1	ANP32E	0.00369129	0.00255785	0.689801	0.962081	Muscle_Skeletal
1	CA14	0.00336886	0.00361754	0.0157224	0.616415	Muscle_Skeletal
1	APH1A	0.0123031	0.00818956	0.0844002	0.145052	Muscle_Skeletal
1	C1orf54	0.0226459	0.0135197	0.0269348	0.0240844	Muscle_Skeletal
1	CIART	0.0135788	0.0129892	0.0448715	0.0842506	Muscle_Skeletal
1	MRPS21	0.115217	0.0828128	2.22045e-16	1.57656e-07	Muscle_Skeletal
1	PRPF3	0.0105303	0.00211959	0.00511893	0.210061	Muscle_Skeletal
1	RPRD2	0.0312715	0.0343312	0.0064245	0.00395318	Muscle_Skeletal
1	TARS2	0.059523	0.0781481	1.27358e-08	2.23236e-10	Muscle_Skeletal
1	ECM1	0.0333106	0.00942331	0.00101064	0.139726	Muscle_Skeletal
1	ADAMTSL4	0.0198818	0.00365366	0.164936	0.222159	Muscle_Skeletal
1	MCL1	0.012983	0.00312834	0.0372023	0.136641	Muscle_Skeletal
1	ENSA	0.0160599	0.00258545	0.0113439	0.368696	Muscle_Skeletal
1	GOLPH3L	0.0257705	0.0151043	0.00842975	0.237002	Muscle_Skeletal
1	HORMAD1	0.0813414	0.0643995	7.20422e-10	9.59409e-10	Muscle_Skeletal
1	CTSS	0.0901828	0.0834794	2.79776e-13	1.09652e-11	Muscle_Skeletal
1	CTSK	0.0160635	0.000812484	0.260135	0.52199	Muscle_Skeletal
1	ARNT	0.0315476	0.00401465	0.00076961	0.705951	Muscle_Skeletal
1	SETDB1	0.00757876	0.00652923	0.492882	0.339409	Muscle_Skeletal
1	CERS2	0.0157929	0.00298637	0.814321	0.702944	Muscle_Skeletal
1	ANXA9	0.0556978	0.0619212	4.9195e-08	2.93606e-08	Muscle_Skeletal
1	MINDY1	0.0423547	0.0367223	2.2018e-05	2.12e-05	Muscle_Skeletal
1	PRUNE1	0.00331972	0.0200729	0.310334	0.0691847	Muscle_Skeletal
1	BNIPL	0.0240479	0.00413466	0.00467036	0.387886	Muscle_Skeletal
1	C1orf56	0.00854678	0.000801739	0.52281	0.897014	Muscle_Skeletal
1	CDC42SE1	0.0705868	0.0422619	7.25054e-08	9.14397e-05	Muscle_Skeletal
1	MLLT11	0.00846002	0.0044529	0.601729	0.223595	Muscle_Skeletal
1	GABPB2	0.0105362	0.00240266	0.154646	0.416119	Muscle_Skeletal
1	SEMA6C	0.0342339	0.0207778	0.000443303	0.00508599	Muscle_Skeletal
1	TNFAIP8L2	0.00482356	0.000622737	0.87819	0.424841	Muscle_Skeletal
1	SCNM1	0.0138118	0.00854728	0.684082	0.989719	Muscle_Skeletal
1	LYSMD1	0.0478021	0.0213994	1.58097e-05	0.00163957	Muscle_Skeletal
1	TMOD4	0.00820829	0.00396326	0.0697706	0.427575	Muscle_Skeletal
1	VPS72	0.00373023	0.00389089	0.971484	0.647517	Muscle_Skeletal
1	PIP5K1A	0.0193071	0.00386463	0.369265	0.680784	Muscle_Skeletal
1	PSMD4	0.0139399	0.00178982	0.0430188	0.428928	Muscle_Skeletal
1	ZNF687	0.0183875	0.00531909	0.00823689	0.0935502	Muscle_Skeletal
1	PI4KB	0.0129363	0.00774013	0.374185	0.254547	Muscle_Skeletal
1	RFX5	0.0159668	0.000354228	0.55807	0.747143	Muscle_Skeletal
1	SELENBP1	0.0300109	0.0130064	8.4668e-05	0.216555	Muscle_Skeletal
1	PSMB4	0.00306436	0.00511415	0.580251	0.529932	Muscle_Skeletal
1	POGZ	0.113152	0.110182	0	1.11022e-16	Muscle_Skeletal
1	CGN	0.0188977	0.00600222	0.38341	0.245469	Muscle_Skeletal
1	TUFT1	0.0196332	0.0171533	0.00934482	0.0052105	Muscle_Skeletal
1	SNX27	0.170385	0.147888	0	0	Muscle_Skeletal
1	CELF3	0.00971487	0.00602671	0.363917	0.686964	Muscle_Skeletal
1	RIIAD1	0.0533172	0.0344594	9.33504e-08	0.000338205	Muscle_Skeletal
1	MRPL9	0.0322982	0.0176526	0.00261421	0.0384618	Muscle_Skeletal
1	OAZ3	0.0107278	0.00511456	0.463953	0.0352417	Muscle_Skeletal
1	TDRKH	0.0124822	0.000267776	0.0273696	0.831481	Muscle_Skeletal
1	LINGO4	0.0733871	0.0740244	1.35982e-10	6.52262e-07	Muscle_Skeletal
1	RORC	0.0112792	0.0212591	0.0789114	0.164262	Muscle_Skeletal
1	C2CD4D	0.0264996	0.00996668	0.413546	0.449167	Muscle_Skeletal
1	THEM5	0.0488391	0.0261936	3.11233e-05	0.00284047	Muscle_Skeletal
1	THEM4	0.100822	0.0679765	8.28226e-14	1.13161e-09	Muscle_Skeletal
1	S100A10	0.00830887	0.00324131	0.795918	0.215616	Muscle_Skeletal
1	S100A11	0.00331048	0.0018514	0.534414	0.283938	Muscle_Skeletal
1	TCHHL1	0.00518741	0.00456894	0.125533	0.14446	Muscle_Skeletal
1	TCHH	0.0227907	0.0234256	0.00162311	0.00143906	Muscle_Skeletal
1	RPTN	0.0046458	0.00204902	0.931224	0.386595	Muscle_Skeletal
1	HRNR	0.176592	0.130768	0	0	Muscle_Skeletal
1	FLG	0.0829386	0.0413396	7.75269e-12	1.19121e-05	Muscle_Skeletal
1	FLG2	0.00980242	0.00302277	0.0380574	0.257177	Muscle_Skeletal
1	CRNN	0.0077775	0.00257578	0.206951	0.962254	Muscle_Skeletal
1	LCE5A	0.0160181	0.00114669	0.210569	0.64782	Muscle_Skeletal
1	CRCT1	0.00464329	0.0011923	0.265229	0.407387	Muscle_Skeletal
1	LCE3E	0.0080011	0	0.195318	1	Muscle_Skeletal
1	LCE3D	0.0088963	0.00213619	0.864127	0.925039	Muscle_Skeletal
1	LCE3C	0.00265072	0	0.89247	1	Muscle_Skeletal
1	LCE3B	0.0110653	0	0.0487517	1	Muscle_Skeletal
1	LCE3A	0.00320734	0.0106077	0.188037	0.318057	Muscle_Skeletal
1	LCE2D	0.00802492	0.00813179	0.0738378	0.154758	Muscle_Skeletal
1	LCE2C	0.0108923	0.00499437	0.527459	0.0723398	Muscle_Skeletal
1	LCE2B	0.0251438	0.0161907	0.0106801	0.00676421	Muscle_Skeletal
1	LCE2A	0.00335831	0.00683669	0.448168	0.95521	Muscle_Skeletal
1	LCE4A	0.00449991	0.00929375	0.590954	0.0337357	Muscle_Skeletal
1	C1orf68	0.00497943	1.77112e-05	0.95617	0.951263	Muscle_Skeletal
1	KPRP	0.00457588	0.00337178	0.211996	0.16192	Muscle_Skeletal
1	LCE1F	0.000807365	0.00700074	0.506449	0.135867	Muscle_Skeletal
1	LCE1E	0.00856914	0.00150881	0.0506075	0.871815	Muscle_Skeletal
1	LCE1D	0.00149236	0.000619475	0.91624	0.865414	Muscle_Skeletal
1	LCE1C	0.0120742	0.0012155	0.620361	0.895469	Muscle_Skeletal
1	LCE1B	0.0101392	0.000684522	0.864647	0.612715	Muscle_Skeletal
1	LCE1A	0.0126578	0.00283042	0.0165611	0.467098	Muscle_Skeletal
1	LCE6A	0.00379364	0.013203	0.719954	0.102988	Muscle_Skeletal
1	SMCP	0.0106723	0.00717348	0.0104661	0.0381062	Muscle_Skeletal
1	IVL	0.00977578	0.0210213	0.73965	0.119169	Muscle_Skeletal
1	SPRR4	0.0084211	0.00893913	0.0626529	0.0422278	Muscle_Skeletal
1	SPRR1A	0.0105554	0.00619722	0.0114743	0.194029	Muscle_Skeletal
1	SPRR3	0.00504329	0.00779938	0.960139	0.185287	Muscle_Skeletal
1	SPRR1B	0.00444845	0.00762841	0.142125	0.0759978	Muscle_Skeletal
1	SPRR2D	0.0136097	0.0089067	0.547459	0.140335	Muscle_Skeletal
1	SPRR2A	0.00853347	0.00624082	0.460961	0.194107	Muscle_Skeletal
1	SPRR2B	0.00101162	0.00285245	0.257125	0.504978	Muscle_Skeletal
1	SPRR2E	0.0177274	0.000873038	0.00392973	0.546067	Muscle_Skeletal
1	SPRR2F	0.0165006	0.00333881	0.000807015	0.169262	Muscle_Skeletal
1	SPRR2G	0.00767918	0.000885061	0.730827	0.684922	Muscle_Skeletal
1	LELP1	0.0055978	8.579e-07	0.137037	0.955294	Muscle_Skeletal
1	PRR9	0.0107956	0.00378481	0.106813	0.887019	Muscle_Skeletal
1	PGLYRP3	0.0115731	0	0.00845548	1	Muscle_Skeletal
1	PGLYRP4	0.0028835	0.000213775	0.184676	0.626911	Muscle_Skeletal
1	S100A9	0.0292159	0.0230635	0.00064998	0.000891501	Muscle_Skeletal
1	S100A12	0.0144339	0.00599961	0.00982786	0.166753	Muscle_Skeletal
1	S100A8	0.00362579	0.00248669	0.667889	0.394607	Muscle_Skeletal
1	S100A7A	0.00691903	0.00458024	0.422871	0.269671	Muscle_Skeletal
1	S100A7L2	0.00908087	0.00585339	0.176832	0.473574	Muscle_Skeletal
1	S100A7	0.0180498	0.00953956	0.0171875	0.264576	Muscle_Skeletal
1	S100A6	0.0328241	0.00323434	6.50583e-05	0.172238	Muscle_Skeletal
1	S100A5	0.00518818	0.00717483	0.587046	0.911267	Muscle_Skeletal
1	S100A4	0.00328129	0.0103501	0.55978	0.0254649	Muscle_Skeletal
1	S100A3	0.0282117	0.00179809	0.0800782	0.783301	Muscle_Skeletal
1	S100A2	0.00870011	0.00997669	0.133707	0.0302659	Muscle_Skeletal
1	S100A16	0.204459	0.197418	0	0	Muscle_Skeletal
1	S100A14	0.00401176	0.00775174	0.588285	0.123154	Muscle_Skeletal
1	S100A13	0.0312221	0.00980401	5.15451e-05	0.15659	Muscle_Skeletal
1	S100A1	0.327422	0.312737	0	0	Muscle_Skeletal
1	CHTOP	0.326215	0.312785	0	0	Muscle_Skeletal
1	SNAPIN	0.0227177	0.00578875	0.0300487	0.212678	Muscle_Skeletal
1	ILF2	0.0146475	0.00523388	0.0542121	0.126562	Muscle_Skeletal
1	NPR1	0.00420833	0.00137925	0.666476	0.462273	Muscle_Skeletal
1	INTS3	0.00432468	0.00285437	0.556674	0.449326	Muscle_Skeletal
1	SLC27A3	0.0130818	0.00320447	0.416185	0.257762	Muscle_Skeletal
1	GATAD2B	0.00655754	0.0102192	0.03518	0.0479351	Muscle_Skeletal
1	DENND4B	0.00790581	0.0145485	0.2015	0.865481	Muscle_Skeletal
1	CRTC2	0.0421174	0.0254812	4.05194e-06	0.000892063	Muscle_Skeletal
1	SLC39A1	0.00669196	0.000427617	0.33811	0.680942	Muscle_Skeletal
1	CREB3L4	0.0556319	0.048531	8.87949e-09	4.52764e-05	Muscle_Skeletal
1	JTB	0.0169881	0.000435078	0.233108	0.821154	Muscle_Skeletal
1	RAB13	0.00651902	0.00395494	0.544526	0.497886	Muscle_Skeletal
1	RPS27	0.0120235	0.00157926	0.325846	0.619223	Muscle_Skeletal
1	NUP210L	0.0558641	0.0300072	1.14022e-07	0.0017027	Muscle_Skeletal
1	TPM3	0.00880591	0.00496453	0.0669231	0.325553	Muscle_Skeletal
1	C1orf189	0.00512145	0.00788875	0.678291	0.109133	Muscle_Skeletal
1	C1orf43	0.00443729	0.00221269	0.740801	0.789037	Muscle_Skeletal
1	UBAP2L	0.00826757	0.0238712	0.283171	0.0492174	Muscle_Skeletal
1	HAX1	0.0422161	0.0196912	7.3836e-05	0.00816944	Muscle_Skeletal
1	AQP10	0.0223889	0.000103366	0.134398	0.979422	Muscle_Skeletal
1	ATP8B2	0.0137435	0.0114771	0.00982125	0.00951022	Muscle_Skeletal
1	IL6R	0.0040445	0.000898917	0.100623	0.986716	Muscle_Skeletal
1	SHE	0.0126625	4.92549e-05	0.357756	0.853449	Muscle_Skeletal
1	TDRD10	0.0488439	0.0159658	1.53127e-05	0.00450694	Muscle_Skeletal
1	UBE2Q1	0.00779715	0.0120577	0.463272	0.0237244	Muscle_Skeletal
1	CHRNB2	0.00223721	0.00105673	0.379199	0.844	Muscle_Skeletal
1	ADAR	0.0129379	0.00215279	0.132201	0.739852	Muscle_Skeletal
1	KCNN3	0.016605	0.0090547	0.371658	0.0638904	Muscle_Skeletal
1	PMVK	0.00394694	0.00446234	0.00768894	0.411976	Muscle_Skeletal
1	PBXIP1	0.00688186	0.00369838	0.000595997	0.253159	Muscle_Skeletal
1	PYGO2	0.00696931	0.00457247	0.48129	0.363433	Muscle_Skeletal
1	SHC1	0.00759802	0.0124389	0.679698	0.710311	Muscle_Skeletal
1	CKS1B	0.00875692	0.00990364	0.377734	0.0116415	Muscle_Skeletal
1	FLAD1	0.00825909	0.00343982	0.262837	0.71806	Muscle_Skeletal
1	LENEP	0.00638433	0.00443756	0.638288	0.387643	Muscle_Skeletal
1	ZBTB7B	0.0316059	0.00330884	0.00537224	0.844187	Muscle_Skeletal
1	DCST2	0.0289446	0.012598	0.000165737	0.270235	Muscle_Skeletal
1	DCST1	0.00812691	0.00622779	0.970205	0.326768	Muscle_Skeletal
1	ADAM15	0.00647271	0.00132915	0.532048	0.675241	Muscle_Skeletal
1	EFNA4	0.0142865	0.00886224	0.510198	0.0471371	Muscle_Skeletal
1	EFNA3	0.0157689	0.0253932	0.172496	0.00283014	Muscle_Skeletal
1	EFNA1	0.00615453	0.00518606	0.767978	0.431316	Muscle_Skeletal
1	SLC50A1	0.00873401	0.00187494	0.997001	0.84489	Muscle_Skeletal
1	DPM3	0.00247907	0	0.0904046	1	Muscle_Skeletal
1	KRTCAP2	0.0078707	0.00101507	0.442387	0.414773	Muscle_Skeletal
1	TRIM46	0.00331821	0.00722757	0.516713	0.035059	Muscle_Skeletal
1	MUC1	0.0251764	0.00149185	0.00249152	0.659668	Muscle_Skeletal
1	THBS3	0.0523334	0.0364707	8.36634e-08	0.000479216	Muscle_Skeletal
1	MTX1	0.00183116	0.000710541	0.566062	0.712085	Muscle_Skeletal
1	GBA	0.0272723	0.0240949	0.00431644	0.013052	Muscle_Skeletal
1	FAM189B	0.00431194	0.0015835	0.0214218	0.904056	Muscle_Skeletal
1	SCAMP3	0.0311498	0.0196545	0.00744128	0.730762	Muscle_Skeletal
1	CLK2	0.00591852	0.0115948	0.629276	0.269523	Muscle_Skeletal
1	HCN3	0.0162007	0.00211019	0.0504601	0.790903	Muscle_Skeletal
1	PKLR	0.00632665	0.00275796	0.643269	0.530958	Muscle_Skeletal
1	FDPS	0.00464612	0.00262106	0.774355	0.278028	Muscle_Skeletal
1	RUSC1	0.00247047	0.00615272	0.610023	0.50993	Muscle_Skeletal
1	ASH1L	0.0116811	0.00458466	0.0706546	0.156514	Muscle_Skeletal
1	MSTO1	0.00179568	0.0057458	0.0143084	0.146301	Muscle_Skeletal
1	YY1AP1	0.0218283	0.00118843	0.565607	0.941172	Muscle_Skeletal
1	DAP3	0.00466366	4.27346e-05	0.847974	0.906541	Muscle_Skeletal
1	GON4L	0.0103599	0.00205581	0.856551	0.277056	Muscle_Skeletal
1	SYT11	0.00461636	0.00120418	0.330275	0.426508	Muscle_Skeletal
1	RIT1	0.175081	0.168825	0	0	Muscle_Skeletal
1	RXFP4	0.00344815	0.00297324	0.108919	0.415279	Muscle_Skeletal
1	ARHGEF2	0.00797906	0.00100922	0.916177	0.457236	Muscle_Skeletal
1	SSR2	0.00365845	0.0089866	0.847406	0.0873814	Muscle_Skeletal
1	UBQLN4	0.00263257	0.00670849	0.923638	0.0684035	Muscle_Skeletal
1	LAMTOR2	0.00959598	0.00782808	0.416847	0.968847	Muscle_Skeletal
1	RAB25	0.00216737	0.000165506	0.656786	0.880494	Muscle_Skeletal
1	MEX3A	0.00147805	0.00199838	0.880526	0.296043	Muscle_Skeletal
1	LMNA	0.00488226	0.00731054	0.901426	0.316568	Muscle_Skeletal
1	SEMA4A	0.0751434	0.0545633	6.23644e-10	9.66133e-08	Muscle_Skeletal
1	SLC25A44	0.00988376	0.0072436	0.0064817	0.371343	Muscle_Skeletal
1	PMF1	0.00349855	0.00588774	0.263829	0.184295	Muscle_Skeletal
1	BGLAP	0.0817649	0.0681375	1.07549e-10	7.85336e-08	Muscle_Skeletal
1	PAQR6	0.0124105	0.00587424	0.0230339	0.19538	Muscle_Skeletal
1	SMG5	0.0160684	0.00300231	0.144347	0.144252	Muscle_Skeletal
1	TMEM79	0.00843397	0.001042	0.956982	0.970047	Muscle_Skeletal
1	GLMP	0.0343171	0.0172607	0.00198126	0.00181218	Muscle_Skeletal
1	VHLL	0.0157765	0.00279168	0.27212	0.940471	Muscle_Skeletal
1	CCT3	0.00729095	0.0126701	0.752322	0.0796577	Muscle_Skeletal
1	TSACC	0.018356	0.00358001	0.0567664	0.156287	Muscle_Skeletal
1	RHBG	0.0102787	0.00251608	0.0730211	0.219495	Muscle_Skeletal
1	MEF2D	0.0081946	0.00308587	0.167422	0.38538	Muscle_Skeletal
1	IQGAP3	0.00309313	0.0012483	0.909062	0.40783	Muscle_Skeletal
1	TTC24	0.00961918	0.00345498	0.00125181	0.747511	Muscle_Skeletal
1	NAXE	0.0924936	0.0827913	1.02296e-12	2.90679e-12	Muscle_Skeletal
1	GPATCH4	0.0703597	0.0551132	2.53612e-08	0.00356974	Muscle_Skeletal
1	HAPLN2	0.0021068	0	0.373415	1	Muscle_Skeletal
1	BCAN	0.0100959	0.000437672	0.0657357	0.927833	Muscle_Skeletal
1	NES	0.0075635	0.000447129	0.818604	0.647508	Muscle_Skeletal
1	CRABP2	0.015105	0.00839573	0.034105	0.0587876	Muscle_Skeletal
1	ISG20L2	0.0241942	0.00467292	0.0101069	0.798521	Muscle_Skeletal
1	RRNAD1	0.0920394	0.0837702	1.2329e-12	9.71461e-11	Muscle_Skeletal
1	MRPL24	0.00808294	0.0102162	0.124828	0.0127021	Muscle_Skeletal
1	HDGF	0.0208069	0.00783134	0.769718	0.054999	Muscle_Skeletal
1	PRCC	0.00818228	0.00364371	0.107212	0.240182	Muscle_Skeletal
1	SH2D2A	0.0368608	0.0108388	0.000981532	0.0289089	Muscle_Skeletal
1	NTRK1	0.00754236	0.000962247	0.596487	0.930565	Muscle_Skeletal
1	INSRR	0.00559026	0.000599822	0.202675	0.565842	Muscle_Skeletal
1	PEAR1	0.00160005	0.000748794	0.439411	0.556144	Muscle_Skeletal
1	LRRC71	0.0140746	0.00509328	0.633477	0.710644	Muscle_Skeletal
1	ARHGEF11	0.0246052	0.00369779	0.120414	0.915262	Muscle_Skeletal
1	ETV3L	0.00663203	0.00251976	0.385071	0.724023	Muscle_Skeletal
1	ETV3	0.00712825	0	0.040488	1	Muscle_Skeletal
1	FCRL5	0.0117213	3.30712e-05	0.00633028	0.835383	Muscle_Skeletal
1	FCRL4	0.00387411	0.000232972	0.257198	0.725755	Muscle_Skeletal
1	FCRL3	0.0171677	0.00646187	0.00898468	0.867815	Muscle_Skeletal
1	FCRL2	0.0054204	0.0115201	0.52949	0.288721	Muscle_Skeletal
1	FCRL1	0.00654126	0.00525588	0.0925704	0.429696	Muscle_Skeletal
1	CD5L	0.0034648	0.00461928	0.0430594	0.373255	Muscle_Skeletal
1	CD1D	0.0127903	0.00065747	0.140964	0.573841	Muscle_Skeletal
1	CD1A	0.00660373	0.000884704	0.252193	0.49134	Muscle_Skeletal
1	CD1C	0.0107917	0.00409282	0.983928	0.478881	Muscle_Skeletal
1	CD1B	0.006738	0.00981961	0.493223	0.682811	Muscle_Skeletal
1	CD1E	0.00384247	0.0043144	0.749535	0.121294	Muscle_Skeletal
1	OR10T2	0.00388541	0.00130867	0.223974	0.5997	Muscle_Skeletal
1	OR10K2	0.00467715	0	0.623773	1	Muscle_Skeletal
1	OR10K1	0.00695567	0.00287298	0.433797	0.283237	Muscle_Skeletal
1	OR6Y1	0.0056188	0.00262677	0.95449	0.486882	Muscle_Skeletal
1	OR6P1	0.00710015	0	0.940742	1	Muscle_Skeletal
1	OR10X1	0.00821702	2.09815e-06	0.640121	0.997171	Muscle_Skeletal
1	OR10Z1	0.00208548	0.00785326	0.813246	0.144929	Muscle_Skeletal
1	SPTA1	0.30682	0.297688	0	0	Muscle_Skeletal
1	OR6K2	0.00325027	0	0.51522	1	Muscle_Skeletal
1	OR6K3	0.00546866	1.20829e-05	0.0144986	0.944186	Muscle_Skeletal
1	OR6N1	0.00516923	0.00612849	0.209161	0.523252	Muscle_Skeletal
1	OR6K6	0.0117266	0.00104722	0.326243	0.764267	Muscle_Skeletal
1	OR6N2	0.0211388	0.00824811	0.111884	0.996962	Muscle_Skeletal
1	MNDA	0.00577272	0.000698288	0.909391	0.551851	Muscle_Skeletal
1	PYHIN1	0.0120759	0.00198781	0.64074	0.734774	Muscle_Skeletal
1	IFI16	0.0267507	0.00848472	0.236824	0.189555	Muscle_Skeletal
1	AIM2	0.0346112	0.0264867	0.000125561	0.0233002	Muscle_Skeletal
1	CADM3	0.00535035	0.00314719	0.49053	0.806649	Muscle_Skeletal
1	ACKR1	0.00920502	0.00615878	0.810275	0.179569	Muscle_Skeletal
1	FCER1A	0.0308271	0.00530117	0.00312756	0.117198	Muscle_Skeletal
1	OR10J1	0.00228563	0.00351963	0.850931	0.292649	Muscle_Skeletal
1	OR10J5	0.00678855	0.00148784	0.298551	0.436792	Muscle_Skeletal
1	APCS	0.00394255	0.00194954	0.655101	0.290125	Muscle_Skeletal
1	CRP	0.0218278	0.00876183	0.0237185	0.201072	Muscle_Skeletal
1	DUSP23	0.0100423	0.0182121	0.474754	0.0655243	Muscle_Skeletal
1	FCRL6	0.0238258	0.00963624	0.00183414	0.150711	Muscle_Skeletal
1	SLAMF8	0.0989639	0.080432	2.10942e-14	2.40722e-09	Muscle_Skeletal
1	VSIG8	0.022209	0.0100095	0.000674777	0.145941	Muscle_Skeletal
1	CFAP45	0.0164177	0.0154903	0.0287357	0.302003	Muscle_Skeletal
1	TAGLN2	0.00160897	0.00181274	0.710334	0.438886	Muscle_Skeletal
1	IGSF9	0.0111398	0.0094791	0.0777245	0.587882	Muscle_Skeletal
1	SLAMF9	0.0217625	0.00458295	0.0210663	0.147489	Muscle_Skeletal
1	KCNJ10	0.0105909	0.00768453	0.189121	0.47192	Muscle_Skeletal
1	PIGM	0.072901	0.0545984	9.1539e-10	2.3842e-07	Muscle_Skeletal
1	KCNJ9	0.00359934	0.00392096	0.33152	0.366536	Muscle_Skeletal
1	IGSF8	0.0283268	0.00907729	0.000134647	0.338967	Muscle_Skeletal
1	ATP1A2	0.0179876	0.00108727	0.0112955	0.421904	Muscle_Skeletal
1	ATP1A4	0.189971	0.188192	0	0	Muscle_Skeletal
1	CASQ1	0.00891612	0.00832491	0.936524	0.837943	Muscle_Skeletal
1	PEA15	0.00523832	0.00460748	0.371347	0.770022	Muscle_Skeletal
1	DCAF8	0.0075776	0.00206307	0.795423	0.285806	Muscle_Skeletal
1	PEX19	0.0150193	0.00179863	0.0114105	0.361585	Muscle_Skeletal
1	COPA	0.0679178	0.0292748	5.30873e-07	0.000108913	Muscle_Skeletal
1	NCSTN	0.0342764	0.00881268	0.000218607	0.334096	Muscle_Skeletal
1	NHLH1	0.0225839	0.00504464	0.00750493	0.230294	Muscle_Skeletal
1	VANGL2	0.053563	0.038946	9.83042e-07	0.000552503	Muscle_Skeletal
1	SLAMF6	0.0234348	0.00839893	0.00294898	0.734465	Muscle_Skeletal
1	CD84	0.00479494	0.00381922	0.457967	0.443161	Muscle_Skeletal
1	SLAMF1	0.0177809	0.00565088	0.0594886	0.958715	Muscle_Skeletal
1	CD48	0.00218041	0.00763417	0.732386	0.585717	Muscle_Skeletal
1	SLAMF7	0.0026699	0.00313919	0.529195	0.232705	Muscle_Skeletal
1	LY9	0.000411603	0.000318989	0.698508	0.65931	Muscle_Skeletal
1	CD244	0.0117157	0.00208722	0.0274152	0.802573	Muscle_Skeletal
1	ITLN1	0.00331839	0.00265463	0.710726	0.269136	Muscle_Skeletal
1	ITLN2	0.00390338	0.00173695	0.173483	0.381599	Muscle_Skeletal
1	F11R	0.00399299	0.00203495	0.935051	0.899617	Muscle_Skeletal
1	TSTD1	0.0860838	0.0436526	3.58313e-12	1.5045e-06	Muscle_Skeletal
1	USF1	0.026922	0.00825575	0.00882171	0.0939973	Muscle_Skeletal
1	ARHGAP30	0.0166514	0.00207948	0.0092958	0.615074	Muscle_Skeletal
1	NECTIN4	0.00978026	0.0167959	0.48216	0.00238427	Muscle_Skeletal
1	KLHDC9	0.0097847	0.00170775	0.214725	0.546229	Muscle_Skeletal
1	PFDN2	0.00870195	0.00201813	0.180218	0.428975	Muscle_Skeletal
1	NIT1	0.0350936	0.0102128	9.35751e-05	0.154572	Muscle_Skeletal
1	DEDD	0.0186751	0.00773584	0.787857	0.0952809	Muscle_Skeletal
1	UFC1	0.0113721	0	0.0114094	1	Muscle_Skeletal
1	USP21	0.00156177	0.000685558	0.529028	0.691421	Muscle_Skeletal
1	PPOX	0.0404366	0.0187631	1.53442e-05	0.0230428	Muscle_Skeletal
1	B4GALT3	0.0131468	0.0292218	0.231593	5.01604e-05	Muscle_Skeletal
1	ADAMTS4	0.0106215	0.0111999	0.535659	0.226798	Muscle_Skeletal
1	NDUFS2	0.0275758	0.00820755	0.0147375	0.281027	Muscle_Skeletal
1	FCER1G	0.0441915	0.0191439	9.94428e-06	0.0770615	Muscle_Skeletal
1	APOA2	0.00636559	0.00194937	0.694918	0.6193	Muscle_Skeletal
1	TOMM40L	0.0082681	0.00259519	0.867364	0.453098	Muscle_Skeletal
1	NR1I3	0.0162547	0.00555519	0.0177543	0.0569864	Muscle_Skeletal
1	PCP4L1	0.0068938	0.00423247	0.155253	0.177401	Muscle_Skeletal
1	MPZ	0.00638804	0.000251946	0.0332755	0.702145	Muscle_Skeletal
1	SDHC	0.0745329	0.0258911	2.53802e-08	0.00119273	Muscle_Skeletal
1	FCGR2A	0.0304135	0.00644454	0.000606451	0.92092	Muscle_Skeletal
1	HSPA6	0.00365883	0.0049507	0.63273	0.194929	Muscle_Skeletal
1	FCGR3A	0.013296	0.00221418	0.0789065	0.26532	Muscle_Skeletal
1	FCGR3B	0.00627615	0.00175298	0.366476	0.560251	Muscle_Skeletal
1	FCGR2B	0.0145166	0.00772814	0.183414	0.0545953	Muscle_Skeletal
1	FCRLA	0.00534012	0.000220823	0.534115	0.736831	Muscle_Skeletal
1	FCRLB	0.0237998	0.00446928	0.00158402	0.629775	Muscle_Skeletal
1	DUSP12	0.0209941	0.00469673	0.00151795	0.896598	Muscle_Skeletal
1	ATF6	0.0149334	0.0240456	0.0247281	0.00701799	Muscle_Skeletal
1	OLFML2B	0.0051576	0.00192019	0.931182	0.200237	Muscle_Skeletal
1	NOS1AP	0.0356037	0.0409006	0.000759306	1.28788e-05	Muscle_Skeletal
1	SPATA46	0.0308863	0.00174174	0.0580861	0.825962	Muscle_Skeletal
1	C1orf226	0.0102825	0.0106977	0.396803	0.0284444	Muscle_Skeletal
1	SH2D1B	0.107915	0.0943178	5.55112e-16	1.94089e-12	Muscle_Skeletal
1	UHMK1	0.114218	0.115625	3.33067e-16	1.11022e-15	Muscle_Skeletal
1	UAP1	0.018433	0.00871825	0.0078813	0.0395483	Muscle_Skeletal
1	DDR2	0.0140303	0.0135498	0.133023	0.372106	Muscle_Skeletal
1	HSD17B7	0.0207621	0.00935417	0.00623771	0.579259	Muscle_Skeletal
1	CCDC190	0.0652654	0.0439831	6.62695e-08	3.57325e-06	Muscle_Skeletal
1	RGS4	0.00441109	0.00537894	0.230835	0.387456	Muscle_Skeletal
1	NUF2	0.00629797	0.00629442	0.396167	0.551249	Muscle_Skeletal
1	PBX1	0.0444904	0.0437107	2.73128e-07	9.50985e-05	Muscle_Skeletal
1	LMX1A	0.0216649	0.0103059	0.0202437	0.278585	Muscle_Skeletal
1	RXRG	0.0193925	0.0174584	0.0494282	0.00462062	Muscle_Skeletal
1	LRRC52	0.00671516	0.00347752	0.279555	0.188643	Muscle_Skeletal
1	MGST3	0.01612	0.00445856	0.0588371	0.34077	Muscle_Skeletal
1	ALDH9A1	0.304231	0.322703	0	0	Muscle_Skeletal
1	TMCO1	0.0569469	0.029572	4.2584e-07	0.000489276	Muscle_Skeletal
1	UCK2	0.00485673	0.0108406	0.00930773	0.391612	Muscle_Skeletal
1	FAM78B	0.0129632	0.00540642	0.034593	0.653711	Muscle_Skeletal
1	POGK	0.00849699	0.000990034	0.191675	0.432792	Muscle_Skeletal
1	TADA1	0.00858933	0.00138885	0.661317	0.500136	Muscle_Skeletal
1	ILDR2	0.0112523	0.00738462	0.47691	0.0277941	Muscle_Skeletal
1	MAEL	0.281939	0.244437	0	0	Muscle_Skeletal
1	GPA33	0.0325263	0.0275599	0.000549632	0.0558652	Muscle_Skeletal
1	POU2F1	0.00252027	0.0101161	0.465295	0.591655	Muscle_Skeletal
1	CD247	0.0203332	0.0144366	0.00334831	0.0286101	Muscle_Skeletal
1	CREG1	0.09881	0.0802746	7.42517e-13	2.94105e-11	Muscle_Skeletal
1	RCSD1	0.00970854	0.0171233	0.211471	0.0203416	Muscle_Skeletal
1	MPZL1	0.0161761	0.00122924	0.457521	0.355793	Muscle_Skeletal
1	ADCY10	0.00719671	0.00439124	0.473331	0.32351	Muscle_Skeletal
1	MPC2	0.0164598	0.00391934	0.856898	0.204833	Muscle_Skeletal
1	DCAF6	0.0203175	0.00548858	0.0500726	0.389607	Muscle_Skeletal
1	GPR161	0.0207421	0.00493297	0.146904	0.228117	Muscle_Skeletal
1	TIPRL	0.0370175	0.0168401	0.000192214	0.00529617	Muscle_Skeletal
1	SFT2D2	0.0106067	0.00181745	0.514917	0.619798	Muscle_Skeletal
1	TBX19	0.0156361	0.0036592	0.0341976	0.142579	Muscle_Skeletal
1	XCL2	0.0369761	0.0203144	1.75316e-05	0.00263143	Muscle_Skeletal
1	XCL1	0.0184043	0.00163989	0.222174	0.403456	Muscle_Skeletal
1	DPT	0.0231542	0.0175075	0.00503765	0.00157177	Muscle_Skeletal
1	ATP1B1	0.0579187	0.019054	5.86228e-07	0.0104348	Muscle_Skeletal
1	NME7	0.0501642	0.0368532	1.12837e-06	0.00149078	Muscle_Skeletal
1	BLZF1	0.0130585	0.000318134	0.114511	0.812527	Muscle_Skeletal
1	CCDC181	0.0350886	0.00517792	0.0170455	0.56196	Muscle_Skeletal
1	SLC19A2	0.00487257	0.00568736	0.88811	0.296423	Muscle_Skeletal
1	F5	0.00642246	0.0135724	0.931733	0.35812	Muscle_Skeletal
1	SELP	0.00657461	0.0207115	0.100218	0.0494553	Muscle_Skeletal
1	C1orf112	0.0392849	0.0170547	0.00237837	0.0408778	Muscle_Skeletal
1	SELL	0.00545355	0.00425458	0.404152	0.906682	Muscle_Skeletal
1	SELE	0.0313306	0.00811709	0.00017475	0.378798	Muscle_Skeletal
1	METTL18	0.269848	0.25131	0	0	Muscle_Skeletal
1	SCYL3	0.0205221	0.0194022	0.000645053	0.319922	Muscle_Skeletal
1	KIFAP3	0.041726	0.0655855	8.30532e-06	2.30488e-08	Muscle_Skeletal
1	METTL11B	0.0152022	0.0109226	0.216151	0.0581827	Muscle_Skeletal
1	GORAB	0.0669015	0.0581614	7.26334e-10	2.54637e-08	Muscle_Skeletal
1	PRRX1	0.0355765	0.0137865	0.0011513	0.0637356	Muscle_Skeletal
1	MROH9	0.00174747	0.0113769	0.628354	0.607024	Muscle_Skeletal
1	FMO3	0.0564721	0.0316167	8.90051e-07	0.000180439	Muscle_Skeletal
1	FMO2	0.0788908	0.038078	2.73588e-11	0.000195783	Muscle_Skeletal
1	FMO1	0.0129028	0.0145757	0.199924	0.153356	Muscle_Skeletal
1	FMO4	0.168537	0.186874	0	0	Muscle_Skeletal
1	PRRC2C	0.00212618	0.00311591	0.435989	0.548029	Muscle_Skeletal
1	MYOC	0.0519424	0.0386409	5.19399e-06	0.000314032	Muscle_Skeletal
1	VAMP4	0.0164124	0.00743948	0.0661659	0.950605	Muscle_Skeletal
1	DNM3	0.0281338	0.00536923	0.0595684	0.512221	Muscle_Skeletal
1	PIGC	0.117469	0.0683165	4.66294e-14	1.05488e-09	Muscle_Skeletal
1	C1orf105	0.0158965	0.00399604	0.0364986	0.585848	Muscle_Skeletal
1	SUCO	0.112201	0.0921863	1.31006e-14	6.4837e-13	Muscle_Skeletal
1	FASLG	0.00570902	0.00129579	0.223593	0.435842	Muscle_Skeletal
1	TNFSF18	0.015518	0.000585366	0.178949	0.909074	Muscle_Skeletal
1	TNFSF4	0.0206745	0.00309805	0.191121	0.37335	Muscle_Skeletal
1	PRDX6	0.0153579	0.00678038	0.161418	0.272058	Muscle_Skeletal
1	SLC9C2	0.0420198	0.0320165	2.09624e-06	4.57229e-05	Muscle_Skeletal
1	ANKRD45	0.104785	0.0720762	1.78872e-11	4.80705e-10	Muscle_Skeletal
1	KLHL20	0.0117244	0.00392849	0.884731	0.157427	Muscle_Skeletal
1	CENPL	0.020505	0.000132421	0.130559	0.850538	Muscle_Skeletal
1	DARS2	0.20993	0.186415	0	0	Muscle_Skeletal
1	ZBTB37	0.00475284	0.00871656	0.705627	0.903987	Muscle_Skeletal
1	SERPINC1	0.161494	0.148086	0	0	Muscle_Skeletal
1	RC3H1	0.00596242	0.0108426	0.532572	0.230678	Muscle_Skeletal
1	RABGAP1L	0.0139459	0.00553925	0.0514604	0.425672	Muscle_Skeletal
1	GPR52	0.0091502	0.00481842	0.107104	0.671176	Muscle_Skeletal
1	CACYBP	0.0068112	0.00213969	0.487152	0.379579	Muscle_Skeletal
1	MRPS14	0.0462124	0.0154413	2.08615e-06	0.368324	Muscle_Skeletal
1	TNN	0.0151418	0.00318917	0.379229	0.890182	Muscle_Skeletal
1	KIAA0040	0.19443	0.15848	0	0	Muscle_Skeletal
1	TNR	0.0041464	0.00727957	0.389137	0.440051	Muscle_Skeletal
1	PAPPA2	0.00436412	0.0121929	0.527873	0.0896069	Muscle_Skeletal
1	ASTN1	0.00205065	0.00934725	0.677517	0.030598	Muscle_Skeletal
1	BRINP2	0.00540603	0.00246178	0.508168	0.912588	Muscle_Skeletal
1	SEC16B	0.161704	0.153283	0	0	Muscle_Skeletal
1	RASAL2	0.00866376	0.00230815	0.46421	0.272303	Muscle_Skeletal
1	CLEC20A	0.0120945	0.00944828	0.00137423	0.0229997	Muscle_Skeletal
1	TEX35	0.00793853	0.0102042	0.15913	0.03007	Muscle_Skeletal
1	RALGPS2	0.0880636	0.0856028	4.00789e-11	1.77269e-10	Muscle_Skeletal
1	ANGPTL1	0.0327547	0.0499592	0.00038445	1.10166e-07	Muscle_Skeletal
1	FAM20B	0.0186027	0.0234789	0.00801612	0.00143644	Muscle_Skeletal
1	TOR3A	0.0308832	0.0204564	3.36312e-05	0.00272593	Muscle_Skeletal
1	ABL2	0.0286933	0.0132734	0.000121501	0.0398646	Muscle_Skeletal
1	SOAT1	0.0290835	0.0313466	0.0236134	0.000223376	Muscle_Skeletal
1	AXDND1	0.0482453	0.0140089	4.3506e-07	0.0695278	Muscle_Skeletal
1	NPHS2	0.00395508	0.00685167	0.466294	0.0452068	Muscle_Skeletal
1	TDRD5	0.0607361	0.068762	1.35031e-08	4.26678e-07	Muscle_Skeletal
1	FAM163A	0.0376235	0.0343366	2.4639e-05	0.000211504	Muscle_Skeletal
1	TOR1AIP2	0.00455537	0.00211867	0.931242	0.7356	Muscle_Skeletal
1	TOR1AIP1	0.00503693	0.00220868	0.453024	0.299037	Muscle_Skeletal
1	CEP350	0.0102989	0.0048025	0.0337381	0.749328	Muscle_Skeletal
1	QSOX1	0.138678	0.136129	0	0	Muscle_Skeletal
1	LHX4	0.0122952	0.00471362	0.243988	0.920071	Muscle_Skeletal
1	ACBD6	0.00920215	0.0038697	0.140906	0.450487	Muscle_Skeletal
1	XPR1	0.0165775	0.00485878	0.00172409	0.335775	Muscle_Skeletal
1	KIAA1614	0.00869137	0.00332509	0.00343188	0.926732	Muscle_Skeletal
1	STX6	0.00504691	0.0109117	0.39794	0.73104	Muscle_Skeletal
1	MR1	0.0104913	0.0165248	0.109166	0.0300638	Muscle_Skeletal
1	IER5	0.00148641	0.00801142	0.87154	0.0385211	Muscle_Skeletal
1	CACNA1E	0.0172053	0.00454211	0.0699904	0.42258	Muscle_Skeletal
1	ZNF648	0.147976	0.121031	0	0	Muscle_Skeletal
1	GLUL	0.0104315	0.00512565	0.0368708	0.113026	Muscle_Skeletal
1	TEDDM1	0.00849827	0.00743961	0.357568	0.758126	Muscle_Skeletal
1	RGSL1	0.0144332	0.00389812	0.0321358	0.55111	Muscle_Skeletal
1	RNASEL	0.254339	0.238713	0	0	Muscle_Skeletal
1	RGS16	0.0420787	0.0244613	3.56625e-06	0.00954002	Muscle_Skeletal
1	RGS8	0.00947102	0.00563026	0.194082	0.879495	Muscle_Skeletal
1	NPL	0.0186846	0.00201242	0.950954	0.449721	Muscle_Skeletal
1	DHX9	0.00985176	0.00443881	0.0190037	0.0967795	Muscle_Skeletal
1	SHCBP1L	0.00372178	0.00175927	0.975576	0.928921	Muscle_Skeletal
1	LAMC1	0.0405962	0.0155501	0.000275971	0.0854348	Muscle_Skeletal
1	LAMC2	0.0333938	0.0268385	1.54008e-05	0.000277631	Muscle_Skeletal
1	NMNAT2	0.0309458	0.0195155	8.37198e-05	0.00230574	Muscle_Skeletal
1	SMG7	0.015998	0.00810406	0.0929238	0.447183	Muscle_Skeletal
1	NCF2	0.0440942	0.0397367	6.98418e-05	0.00272445	Muscle_Skeletal
1	ARPC5	0.117773	0.112962	1.77636e-15	2.3348e-13	Muscle_Skeletal
1	RGL1	0.0178078	0.00280913	0.286437	0.729629	Muscle_Skeletal
1	APOBEC4	0.00539885	0.00115993	0.083308	0.42559	Muscle_Skeletal
1	COLGALT2	0.00996795	0.00493513	0.0454712	0.782332	Muscle_Skeletal
1	TSEN15	0.0199759	0.00127271	0.0465761	0.463075	Muscle_Skeletal
1	C1orf21	0.0114594	0.0010985	0.00539387	0.92534	Muscle_Skeletal
1	EDEM3	0.0569384	0.0201944	4.63605e-06	0.00613786	Muscle_Skeletal
1	RNF2	0.0310576	0.0213841	0.0637173	0.994178	Muscle_Skeletal
1	TRMT1L	0.00545831	0.000444966	0.95417	0.650509	Muscle_Skeletal
1	SWT1	0.00799549	0.00100868	0.555309	0.656855	Muscle_Skeletal
1	IVNS1ABP	0.00818715	0.00156175	0.766677	0.521561	Muscle_Skeletal
1	HMCN1	0.0175166	0.00629105	0.00402149	0.143934	Muscle_Skeletal
1	PRG4	0.0107409	0.010416	0.0478811	0.0261514	Muscle_Skeletal
1	TPR	0.0105343	0.00215921	0.147387	0.609049	Muscle_Skeletal
1	PDC	0.0252285	0.00583093	0.0268877	0.0827014	Muscle_Skeletal
1	PTGS2	0.00277799	0.0144991	0.856559	0.566299	Muscle_Skeletal
1	PLA2G4A	0.0177245	0.00103482	0.0313621	0.889206	Muscle_Skeletal
1	BRINP3	0.00123112	0.0052588	0.063483	0.311192	Muscle_Skeletal
1	RGS18	0.0115438	0.013356	0.26272	0.0597992	Muscle_Skeletal
1	RGS21	0.00820285	0	0.183518	1	Muscle_Skeletal
1	RGS1	0.0197537	0.0044047	0.913872	0.27496	Muscle_Skeletal
1	RGS13	0.000890254	0.00349059	0.851896	0.739756	Muscle_Skeletal
1	RGS2	0.0157711	0.00628069	0.808601	0.926207	Muscle_Skeletal
1	UCHL5	0.00806957	0.00819918	0.107459	0.76157	Muscle_Skeletal
1	GLRX2	0.0314083	0.00753352	0.000882641	0.397948	Muscle_Skeletal
1	CDC73	0.00121126	0.00789818	0.624928	0.155677	Muscle_Skeletal
1	B3GALT2	0.0120658	0.00872426	0.473938	0.496871	Muscle_Skeletal
1	KCNT2	0.00283227	0.00237891	0.380352	0.959747	Muscle_Skeletal
1	CFH	0.00291221	0.0196399	0.081119	0.702486	Muscle_Skeletal
1	CFHR3	0.0754637	0.0676274	1.00827e-10	8.08211e-07	Muscle_Skeletal
1	CFHR1	0.0161261	0.000476452	0.0120925	0.618819	Muscle_Skeletal
1	CFHR4	0.0118121	0.0089498	0.122706	0.224951	Muscle_Skeletal
1	CFHR2	0.00434151	0.00349723	0.0838333	0.225744	Muscle_Skeletal
1	CFHR5	0.00946106	0	0.0240624	1	Muscle_Skeletal
1	F13B	0.00689848	0.00197588	0.149648	0.541013	Muscle_Skeletal
1	ASPM	0.00821472	0.00979601	0.0566326	0.0613967	Muscle_Skeletal
1	ZBTB41	0.0214364	0.0119356	0.00113331	0.0293032	Muscle_Skeletal
1	CRB1	0.0403773	0.0108261	3.9078e-06	0.386757	Muscle_Skeletal
1	DENND1B	0.00555721	0.0102941	0.156132	0.0297095	Muscle_Skeletal
1	C1orf53	0.0284854	0.0177144	0.000208036	0.0104764	Muscle_Skeletal
1	LHX9	0.0272975	0.0239266	0.000859787	0.0675488	Muscle_Skeletal
1	NEK7	0.0139142	0.00567034	0.24659	0.532849	Muscle_Skeletal
1	ATP6V1G3	0.00282364	0.00427324	0.664756	0.107575	Muscle_Skeletal
1	PTPRC	0.025983	0.00663173	0.0298726	0.195751	Muscle_Skeletal
1	NR5A2	0.0355073	0.0299848	9.24309e-05	0.00334163	Muscle_Skeletal
1	ZNF281	0.00494363	0.0153302	0.708383	0.0176503	Muscle_Skeletal
1	KIF14	0.0384265	0.00470115	3.90961e-05	0.36504	Muscle_Skeletal
1	DDX59	0.145198	0.120831	0	0	Muscle_Skeletal
1	CAMSAP2	0.0206861	0.0317836	0.00400073	9.71143e-05	Muscle_Skeletal
1	GPR25	0.00654201	0.00627742	0.0959229	0.947005	Muscle_Skeletal
1	KIF21B	0.0153572	0.00507867	0.155641	0.0973845	Muscle_Skeletal
1	CACNA1S	0.00862423	0.0243108	0.133938	0.000110886	Muscle_Skeletal
1	ASCL5	0.111799	0.106018	2.22045e-16	2.18003e-12	Muscle_Skeletal
1	TMEM9	0.0170984	0.048549	0.0287391	0.000238365	Muscle_Skeletal
1	IGFN1	0.119981	0.122541	2.22045e-16	1.33227e-15	Muscle_Skeletal
1	PKP1	0.118544	0.116644	2.22045e-16	2.33731e-11	Muscle_Skeletal
1	TNNT2	0.00530785	0.00127552	0.578428	0.530976	Muscle_Skeletal
1	LAD1	0.00331651	0.00142726	0.209962	0.758295	Muscle_Skeletal
1	TNNI1	0.0101763	0.00523643	0.00226899	0.181417	Muscle_Skeletal
1	PHLDA3	0.036863	0.0176847	2.49378e-05	0.0852357	Muscle_Skeletal
1	CSRP1	0.00344516	0.0087935	0.362617	0.165781	Muscle_Skeletal
1	NAV1	0.00456825	0.00189159	0.493483	0.408337	Muscle_Skeletal
1	IPO9	0.00319465	0.011525	0.706663	0.0220946	Muscle_Skeletal
1	SHISA4	0.0163915	0.00100479	0.169013	0.576379	Muscle_Skeletal
1	LMOD1	0.0183135	0.0197764	0.00343763	0.00291176	Muscle_Skeletal
1	TIMM17A	0.0387185	0.0257817	0.000200549	0.00123375	Muscle_Skeletal
1	RNPEP	0.127159	0.0955363	0	2.09721e-13	Muscle_Skeletal
1	ELF3	0.0104949	4.95393e-07	0.49141	0.992293	Muscle_Skeletal
1	GPR37L1	0.00192828	0.0059983	0.780933	0.075409	Muscle_Skeletal
1	ARL8A	0.073314	0.038158	1.03053e-09	2.00001e-06	Muscle_Skeletal
1	PTPN7	0.0039896	0.0076687	0.534922	0.758032	Muscle_Skeletal
1	LGR6	0.00261527	0.0246771	0.525745	0.0196731	Muscle_Skeletal
1	UBE2T	0.00437054	0.00514426	0.0840068	0.550581	Muscle_Skeletal
1	PPP1R12B	0.0120695	0.00211455	0.0692098	0.773728	Muscle_Skeletal
1	SYT2	0.00572466	0.00412544	0.780019	0.652926	Muscle_Skeletal
1	KDM5B	0.0124541	0.00841704	0.0641524	0.168841	Muscle_Skeletal
1	RABIF	0.0140005	0.00183487	0.291212	0.279077	Muscle_Skeletal
1	KLHL12	0.0127087	0.00927548	0.0127386	0.187642	Muscle_Skeletal
1	ADIPOR1	0.0630673	0.047634	1.25977e-07	0.0104706	Muscle_Skeletal
1	CYB5R1	0.00778673	0.0218519	0.151652	0.19759	Muscle_Skeletal
1	TMEM183A	0.00746634	0.00276549	0.31427	0.227163	Muscle_Skeletal
1	PPFIA4	0.0135963	0.00318355	0.0227632	0.316239	Muscle_Skeletal
1	MYOG	0.0134109	0.0133415	0.118037	0.0786241	Muscle_Skeletal
1	ADORA1	0.00263835	0.00149622	0.409025	0.473255	Muscle_Skeletal
1	MYBPH	0.0107705	0.00325747	0.277504	0.499418	Muscle_Skeletal
1	CHI3L1	0.0940116	0.0754831	1.26121e-13	6.61665e-11	Muscle_Skeletal
1	CHIT1	0.00484524	0.00632869	0.123996	0.953567	Muscle_Skeletal
1	BTG2	0.00364158	0.0119124	0.0371756	0.00941427	Muscle_Skeletal
1	FMOD	0.0335364	0.0296323	7.50424e-05	0.00129564	Muscle_Skeletal
1	PRELP	0.00484517	0.00412724	0.547426	0.457923	Muscle_Skeletal
1	OPTC	0.0104906	0.000495726	0.872875	0.847908	Muscle_Skeletal
1	ATP2B4	0.0049455	0.00843534	0.0632633	0.0467119	Muscle_Skeletal
1	LAX1	0.0182529	0.00317965	0.205628	0.242915	Muscle_Skeletal
1	ZC3H11A	0.00738903	0.00330443	0.0895751	0.354179	Muscle_Skeletal
1	ZBED6	0.0127445	0.000929911	0.727058	0.450446	Muscle_Skeletal
1	SNRPE	0.0485689	0.00641365	1.40905e-05	0.0536074	Muscle_Skeletal
1	SOX13	0.0126042	0.00106999	0.172162	0.776158	Muscle_Skeletal
1	ETNK2	0.0061233	0.00269526	0.189665	0.651614	Muscle_Skeletal
1	REN	0.00440045	0.0119256	0.077042	0.362431	Muscle_Skeletal
1	KISS1	0.021733	0.000233931	0.194283	0.88927	Muscle_Skeletal
1	GOLT1A	0.0348759	0.013969	5.1878e-05	0.954577	Muscle_Skeletal
1	PLEKHA6	0.0994655	0.138105	1.35447e-14	0	Muscle_Skeletal
1	PPP1R15B	0.00976179	0.00445717	0.13724	0.715052	Muscle_Skeletal
1	PIK3C2B	0.00927484	0.00455919	0.298296	0.149617	Muscle_Skeletal
1	MDM4	0.0281158	0.0156278	0.00201259	0.256438	Muscle_Skeletal
1	LRRN2	0.0080353	0.00727388	0.114549	0.108182	Muscle_Skeletal
1	NFASC	0.0185314	0.00163009	0.0287451	0.425983	Muscle_Skeletal
1	CNTN2	0.0229848	0.0329698	0.00155511	0.565777	Muscle_Skeletal
1	TMEM81	0.0455468	0.0548064	0.000317756	1.23025e-08	Muscle_Skeletal
1	RBBP5	0.0106327	0.0056532	0.908118	0.977532	Muscle_Skeletal
1	DSTYK	0.0144838	0.0100033	0.0417214	0.0709583	Muscle_Skeletal
1	TMCC2	0.0870511	0.0850013	1.562e-10	3.22964e-12	Muscle_Skeletal
1	NUAK2	0.0182339	0.00823005	0.00424346	0.0963187	Muscle_Skeletal
1	KLHDC8A	0.00788353	0.00256382	0.053443	0.716603	Muscle_Skeletal
1	LEMD1	0.0100864	0.00343665	0.21462	0.181756	Muscle_Skeletal
1	BLACAT1	0.00695309	0.00658048	0.686315	0.144342	Muscle_Skeletal
1	CDK18	0.066739	0.0437675	4.37289e-09	1.7909e-05	Muscle_Skeletal
1	MFSD4A	0.102133	0.111908	1.75415e-14	2.62013e-14	Muscle_Skeletal
1	ELK4	0.0490581	0.0488198	1.19107e-06	2.36502e-06	Muscle_Skeletal
1	SLC45A3	0.00601223	0.00578763	0.0806007	0.293087	Muscle_Skeletal
1	NUCKS1	0.0131759	0.000246256	0.117904	0.804729	Muscle_Skeletal
1	RAB29	0.216041	0.199549	0	0	Muscle_Skeletal
1	SLC41A1	0.0249466	0.0215691	0.00194124	0.00258123	Muscle_Skeletal
1	PM20D1	0.182835	0.159451	0	0	Muscle_Skeletal
1	SLC26A9	0.0105687	0.0071929	0.171942	0.427364	Muscle_Skeletal
1	RAB7B	0.0310595	0.00432106	0.000742188	0.796317	Muscle_Skeletal
1	CTSE	0.00832219	0.00359871	0.118116	0.415983	Muscle_Skeletal
1	AVPR1B	0.00373749	0.00375443	0.389664	0.40499	Muscle_Skeletal
1	FAM72A	0.00247668	0.00157942	0.890863	0.328382	Muscle_Skeletal
1	SRGAP2	0.0270583	0.00757547	0.131261	0.94388	Muscle_Skeletal
1	IKBKE	0.0186976	0.00465396	0.49227	0.124561	Muscle_Skeletal
1	RASSF5	0.0514924	0.0342785	7.93502e-08	0.000434374	Muscle_Skeletal
1	EIF2D	0.0441773	0.0254403	8.77854e-06	0.0137635	Muscle_Skeletal
1	DYRK3	0.0142375	0.00338987	0.28479	0.114326	Muscle_Skeletal
1	MAPKAPK2	0.00742444	0.00596154	0.801996	0.0725085	Muscle_Skeletal
1	IL10	0.00222948	0.00371772	0.883204	0.245902	Muscle_Skeletal
1	IL19	0.0161457	0.00011574	0.0961141	0.840747	Muscle_Skeletal
1	IL20	0.00717204	0.00398594	0.639822	0.95172	Muscle_Skeletal
1	IL24	0.0175577	0.00381085	0.0990036	0.711889	Muscle_Skeletal
1	FCMR	0.0101577	0.00498404	0.55771	0.443843	Muscle_Skeletal
1	PIGR	0.00665848	0.00158622	0.0552138	0.593009	Muscle_Skeletal
1	FCAMR	0.011039	0.00395736	0.153293	0.306768	Muscle_Skeletal
1	C1orf116	0.00843748	0.0151106	0.111566	0.00884021	Muscle_Skeletal
1	PFKFB2	0.0516972	0.0550131	1.79456e-07	4.17139e-06	Muscle_Skeletal
1	YOD1	0.00420064	0.00764621	0.536595	0.700147	Muscle_Skeletal
1	C4BPB	0.029709	0.0229399	0.0117333	0.0068593	Muscle_Skeletal
1	C4BPA	0.0146959	0.000869733	0.208519	0.475131	Muscle_Skeletal
1	CD55	0.0692743	0.0528926	1.51093e-09	0.00116288	Muscle_Skeletal
1	CR2	0.0917531	0.0756417	1.23925e-11	7.42755e-10	Muscle_Skeletal
1	CR1	0.0110743	0.0023924	0.933084	0.257056	Muscle_Skeletal
1	CR1L	0.00399882	0.00454928	0.289884	0.0752958	Muscle_Skeletal
1	CD46	0.00444002	0.00110581	0.445951	0.580352	Muscle_Skeletal
1	CD34	0.0012673	0.00334582	0.965523	0.200641	Muscle_Skeletal
1	PLXNA2	0.0122989	3.81535e-05	0.117991	0.849302	Muscle_Skeletal
1	CAMK1G	0.000757096	0.00201165	0.789476	0.627991	Muscle_Skeletal
1	LAMB3	0.0111636	0.00251938	0.734378	0.591479	Muscle_Skeletal
1	G0S2	0.00928468	0.0049621	0.302933	0.0723193	Muscle_Skeletal
1	HSD11B1	0.0170731	0.00876394	0.00775196	0.266732	Muscle_Skeletal
1	TRAF3IP3	0.0228671	0.00270756	0.443176	0.54081	Muscle_Skeletal
1	C1orf74	0.0102212	0.00675416	0.0747316	0.197233	Muscle_Skeletal
1	IRF6	0.0141139	0.0115749	0.0253539	0.718823	Muscle_Skeletal
1	SYT14	0.0137262	0.00496986	0.383641	0.601181	Muscle_Skeletal
1	SERTAD4	0.00944666	0.00398975	0.128821	0.382519	Muscle_Skeletal
1	HHAT	0.010408	0.0060472	0.660805	0.115658	Muscle_Skeletal
1	KCNH1	0.0212467	0.0114241	0.294743	0.102373	Muscle_Skeletal
1	RCOR3	0.0230736	0.0180487	0.0144443	0.0238139	Muscle_Skeletal
1	TRAF5	0.00839741	0.000559393	0.422918	0.604981	Muscle_Skeletal
1	RD3	0.00240729	0.00870187	0.606955	0.0502268	Muscle_Skeletal
1	SLC30A1	0.00575477	0.00801089	0.0525499	0.547001	Muscle_Skeletal
1	NEK2	0.00720503	0.00219638	0.548732	0.790661	Muscle_Skeletal
1	LPGAT1	0.0174764	0.0174946	0.0399117	0.0510671	Muscle_Skeletal
1	INTS7	0.00539523	0.00311507	0.0936658	0.846716	Muscle_Skeletal
1	DTL	0.0126738	0.00747055	0.448999	0.906245	Muscle_Skeletal
1	PPP2R5A	0.0115571	0.00182616	0.142118	0.804481	Muscle_Skeletal
1	NENF	0.0028774	0.000281793	0.454766	0.970999	Muscle_Skeletal
1	ATF3	0.00930795	0.00476024	0.204259	0.205741	Muscle_Skeletal
1	FAM71A	0.0143441	0.00593929	0.0152946	0.960844	Muscle_Skeletal
1	BATF3	0.0157749	0.00627967	0.0010926	0.479146	Muscle_Skeletal
1	NSL1	0.0475325	0.0218276	2.11834e-05	0.0199957	Muscle_Skeletal
1	TATDN3	0.102381	0.0756302	4.39648e-14	1.55371e-11	Muscle_Skeletal
1	SPATA45	0.00773961	0.000105723	0.11097	0.792929	Muscle_Skeletal
1	FLVCR1	0.0545037	0.0396455	7.50658e-08	9.16346e-06	Muscle_Skeletal
1	VASH2	0.00866366	0.00354109	0.453796	0.228516	Muscle_Skeletal
1	ANGEL2	0.0818222	0.0610871	2.44291e-10	9.65987e-09	Muscle_Skeletal
1	RPS6KC1	0.0238363	0.00628085	0.00236454	0.174252	Muscle_Skeletal
1	PROX1	0.0125514	0.00174466	0.0339903	0.381466	Muscle_Skeletal
1	SMYD2	0.0260926	0.0113467	0.0275078	0.218453	Muscle_Skeletal
1	PTPN14	0.0107533	0.00594948	0.0464033	0.592205	Muscle_Skeletal
1	CENPF	0.0296618	0.0384732	4.03756e-05	0.665167	Muscle_Skeletal
1	KCNK2	0.0116301	0.00687281	0.00554196	0.815212	Muscle_Skeletal
1	KCTD3	0.00865499	0.00183036	0.367928	0.32104	Muscle_Skeletal
1	USH2A	0.00482245	0.00264056	0.671653	0.505425	Muscle_Skeletal
1	ESRRG	0.00491464	0.00915912	0.346323	0.878851	Muscle_Skeletal
1	GPATCH2	0.00353185	0.00381251	0.657603	0.234097	Muscle_Skeletal
1	SPATA17	0.0105017	0.00745055	0.151842	0.430942	Muscle_Skeletal
1	RRP15	0.179012	0.150288	0	0	Muscle_Skeletal
1	TGFB2	0.00102428	1.2014e-05	0.272662	0.995163	Muscle_Skeletal
1	LYPLAL1	0.0174852	0.017004	0.00390067	0.0172935	Muscle_Skeletal
1	ZC3H11B	0.00467026	0.00087634	0.10666	0.789707	Muscle_Skeletal
1	SLC30A10	0.0121257	0	0.0419349	1	Muscle_Skeletal
1	BPNT1	0.00627432	0.0029036	0.282501	0.477846	Muscle_Skeletal
1	IARS2	0.0172785	0.0104163	0.0417658	0.25975	Muscle_Skeletal
1	RAB3GAP2	0.0201921	0.0190084	0.070236	0.370471	Muscle_Skeletal
1	MARK1	0.0168773	0.000336818	0.0156811	0.874837	Muscle_Skeletal
1	C1orf115	0.0614027	0.0449331	7.67156e-08	0.00201822	Muscle_Skeletal
1	HLX	0.0085591	0.0188229	0.0306746	0.0226011	Muscle_Skeletal
1	DUSP10	0.0069192	0.00328927	0.353501	0.225037	Muscle_Skeletal
1	HHIPL2	0.0305441	0.0031322	0.0411757	0.149862	Muscle_Skeletal
1	TAF1A	0.036338	0.000605046	0.000321554	0.758576	Muscle_Skeletal
1	MIA3	0.0106129	0.00303235	0.247641	0.936448	Muscle_Skeletal
1	AIDA	0.0144299	0.00333393	0.488828	0.218859	Muscle_Skeletal
1	BROX	0.0361712	0.00317527	3.11323e-05	0.474921	Muscle_Skeletal
1	FAM177B	0.00414783	0.00231881	0.811177	0.593311	Muscle_Skeletal
1	DISP1	0.0114804	0.0158292	0.210755	0.0872501	Muscle_Skeletal
1	TLR5	0.0156124	0.000904466	0.169426	0.99847	Muscle_Skeletal
1	SUSD4	0.125199	0.113209	0	6.90559e-14	Muscle_Skeletal
1	CCDC185	0.00306561	0.000662948	0.393524	0.893526	Muscle_Skeletal
1	CAPN8	0.0402777	0.0322822	9.82753e-05	0.00683984	Muscle_Skeletal
1	CAPN2	0.0229874	0.0268506	0.00770272	0.0001326	Muscle_Skeletal
1	TP53BP2	0.0867062	0.090271	2.93787e-12	1.81228e-11	Muscle_Skeletal
1	FBXO28	0.00731432	0.00127151	0.65744	0.941726	Muscle_Skeletal
1	DEGS1	0.0511992	0.0354723	8.581e-07	0.00642584	Muscle_Skeletal
1	NVL	0.0150719	0.015311	0.403384	0.0111504	Muscle_Skeletal
1	CNIH4	0.229042	0.204448	0	0	Muscle_Skeletal
1	WDR26	0.000946683	0.00193906	0.824184	0.568196	Muscle_Skeletal
1	CNIH3	0.0258919	0.0325028	0.00799022	0.00669019	Muscle_Skeletal
1	DNAH14	0.00744388	0.0013695	0.066221	0.805547	Muscle_Skeletal
1	LBR	0.0310181	0.00935818	0.0101947	0.114872	Muscle_Skeletal
1	ENAH	0.00731343	7.51864e-05	0.663932	0.812574	Muscle_Skeletal
1	SRP9	0.0233847	0.0234327	0.000452999	0.000294236	Muscle_Skeletal
1	EPHX1	0.0559214	0.0327092	1.7615e-06	4.28616e-05	Muscle_Skeletal
1	TMEM63A	0.0141725	0.0158798	0.0153321	0.138082	Muscle_Skeletal
1	LEFTY1	0.0823651	0.0458864	5.48388e-11	4.47894e-05	Muscle_Skeletal
1	PYCR2	0.0282807	0.0107853	0.00904314	0.133811	Muscle_Skeletal
1	LEFTY2	0.0190065	0.0256163	0.00349587	0.000793623	Muscle_Skeletal
1	SDE2	0.0102974	0.00699682	0.00902982	0.0319041	Muscle_Skeletal
1	ACBD3	0.025274	0.00853862	0.00627895	0.508614	Muscle_Skeletal
1	MIXL1	0.00524252	0.000164023	0.472592	0.74595	Muscle_Skeletal
1	LIN9	0.0231046	0.000895148	0.0063906	0.542805	Muscle_Skeletal
1	PARP1	0.01315	0.00477932	0.267966	0.136316	Muscle_Skeletal
1	STUM	0.0261954	0.0210855	0.000556272	0.0083721	Muscle_Skeletal
1	ITPKB	0.0100823	0.00151546	0.242036	0.324239	Muscle_Skeletal
1	PSEN2	0.010012	0.00511043	0.96201	0.329705	Muscle_Skeletal
1	COQ8A	0.0107078	0.00400788	0.158907	0.444025	Muscle_Skeletal
1	CDC42BPA	0.1088	0.0993274	1.06914e-13	2.26485e-14	Muscle_Skeletal
1	ZNF678	0.0888861	0.0836022	4.15334e-13	4.19851e-11	Muscle_Skeletal
1	SNAP47	0.0947664	0.0881681	5.34128e-13	5.86464e-10	Muscle_Skeletal
1	JMJD4	0.0205049	0.010771	0.00210496	0.076989	Muscle_Skeletal
1	PRSS38	0.00904649	0.00174199	0.255474	0.30539	Muscle_Skeletal
1	WNT9A	0.00103318	0.000305629	0.892937	0.711813	Muscle_Skeletal
1	WNT3A	0.00294721	0.0154991	0.658391	0.00138918	Muscle_Skeletal
1	ARF1	0.0084799	0.00262353	0.169418	0.390252	Muscle_Skeletal
1	C1orf35	0.00654531	0.00268032	0.613177	0.555116	Muscle_Skeletal
1	MRPL55	0.0254061	0.00996674	0.07804	0.914007	Muscle_Skeletal
1	GUK1	0.0130826	0.0102908	0.325433	0.569108	Muscle_Skeletal
1	GJC2	0.0162199	0.00934787	0.00486079	0.330281	Muscle_Skeletal
1	IBA57	0.0390863	0.0181575	1.09759e-05	0.00860317	Muscle_Skeletal
1	OBSCN	0.0212126	0.00738335	0.000270849	0.720458	Muscle_Skeletal
1	TRIM11	0.00417047	0.00862678	0.373516	0.555696	Muscle_Skeletal
1	TRIM17	0.00403532	1.24678e-05	0.362552	0.939089	Muscle_Skeletal
1	RNF187	0.0548872	0.047374	4.58099e-07	0.0145705	Muscle_Skeletal
1	RHOU	0.00806173	0.00238925	0.143416	0.251542	Muscle_Skeletal
1	RAB4A	0.00592606	0.0128456	0.94528	0.609754	Muscle_Skeletal
1	CCSAP	0.00380595	0.00495582	0.920358	0.090709	Muscle_Skeletal
1	ACTA1	0.0119708	0.00899099	0.798969	0.03525	Muscle_Skeletal
1	NUP133	0.00445256	0.00872672	0.917161	0.225091	Muscle_Skeletal
1	ABCB10	0.0121151	0.00448909	0.0322019	0.127833	Muscle_Skeletal
1	TAF5L	0.0337952	0.0244114	4.51348e-05	0.00458736	Muscle_Skeletal
1	URB2	0.0027656	0.000430592	0.756601	0.910166	Muscle_Skeletal
1	GALNT2	0.019126	0.0152134	0.0453229	0.0215462	Muscle_Skeletal
1	PGBD5	0.0170108	0.0365869	0.00229447	0.0012663	Muscle_Skeletal
1	COG2	0.0063929	0.00423677	0.567583	0.541187	Muscle_Skeletal
1	AGT	0.0862002	0.106265	1.7496e-12	2.22045e-15	Muscle_Skeletal
1	CAPN9	0.239593	0.233856	0	0	Muscle_Skeletal
1	C1orf198	0.0510135	0.0404968	1.48916e-07	0.000409929	Muscle_Skeletal
1	TTC13	0.0216339	0.001853	0.0135556	0.422978	Muscle_Skeletal
1	ARV1	0.0259382	0.00236426	0.00100107	0.972685	Muscle_Skeletal
1	FAM89A	0.00319196	0.00289621	0.868117	0.576887	Muscle_Skeletal
1	TRIM67	0.00834352	0.00158786	0.573509	0.913542	Muscle_Skeletal
1	C1orf131	0.0169055	0.00243239	0.339168	0.31857	Muscle_Skeletal
1	GNPAT	0.0849968	0.06833	1.33111e-11	2.89037e-09	Muscle_Skeletal
1	EXOC8	0.0100589	0.00110902	0.199091	0.67081	Muscle_Skeletal
1	SPRTN	0.019979	0.0057936	0.0172967	0.415104	Muscle_Skeletal
1	EGLN1	0.0825282	0.0696819	1.24987e-11	3.57974e-10	Muscle_Skeletal
1	TSNAX	0.0179832	0.000343758	0.123918	0.927882	Muscle_Skeletal
1	DISC1	0.0914733	0.0940197	6.80567e-14	6.57252e-14	Muscle_Skeletal
1	SIPA1L2	0.0176997	0.00307389	0.227599	0.633401	Muscle_Skeletal
1	MAP10	0.00924497	0.00506963	0.0189186	0.204888	Muscle_Skeletal
1	NTPCR	0.431909	0.427621	0	0	Muscle_Skeletal
1	PCNX2	0.0182644	0.0140169	0.0247618	0.0180425	Muscle_Skeletal
1	MAP3K21	0.00130852	0.00202737	0.652721	0.256068	Muscle_Skeletal
1	KCNK1	0.0900529	0.0655921	1.4303e-12	2.18502e-07	Muscle_Skeletal
1	SLC35F3	0.00955651	0.00760432	0.267959	0.0749198	Muscle_Skeletal
1	COA6	0.439578	0.422183	0	0	Muscle_Skeletal
1	TARBP1	0.0279139	0.00740245	0.667852	0.161997	Muscle_Skeletal
1	IRF2BP2	0.00890493	0.0031043	0.210717	0.9435	Muscle_Skeletal
1	TOMM20	0.0153332	0.00530767	0.339091	0.184871	Muscle_Skeletal
1	RBM34	0.00584452	0.000481287	0.149481	0.525612	Muscle_Skeletal
1	ARID4B	0.0137639	0.00412581	0.0133956	0.17472	Muscle_Skeletal
1	GGPS1	0.0222863	0.00240603	0.138029	0.563388	Muscle_Skeletal
1	TBCE	0.102408	0.0666769	1.31561e-13	4.17098e-09	Muscle_Skeletal
1	B3GALNT2	0.00400684	0.00828978	0.576888	0.344058	Muscle_Skeletal
1	GNG4	0.00733002	0.00544894	0.491948	0.324779	Muscle_Skeletal
1	LYST	0.00560163	0.00276578	0.421921	0.652393	Muscle_Skeletal
1	NID1	0.0223852	0.0188356	0.0422364	0.00407898	Muscle_Skeletal
1	GPR137B	0.0511748	0.0426404	3.32017e-06	0.00776922	Muscle_Skeletal
1	ERO1B	0.263006	0.262362	0	0	Muscle_Skeletal
1	EDARADD	0.00677716	0.000263796	0.039984	0.649967	Muscle_Skeletal
1	LGALS8	0.0125179	0.00700347	0.599357	0.305828	Muscle_Skeletal
1	HEATR1	0.0723723	0.0321701	1.3727e-07	0.000220652	Muscle_Skeletal
1	ACTN2	0.0223613	0.00658913	0.824767	0.16287	Muscle_Skeletal
1	MTR	0.00524659	0.00136368	0.68586	0.892982	Muscle_Skeletal
1	MT1HL1	0.00536202	0.0252522	0.360143	0.0694534	Muscle_Skeletal
1	RYR2	0.00243712	0.00655977	0.371104	0.600976	Muscle_Skeletal
1	ZP4	0.00860626	0.001034	0.060841	0.75045	Muscle_Skeletal
1	MTRNR2L11	0.00472456	0.00602851	0.580842	0.355633	Muscle_Skeletal
1	CHRM3	0.00732753	0.00272005	0.297163	0.865583	Muscle_Skeletal
1	FMN2	0.0741832	0.0809528	3.46509e-09	1.54312e-09	Muscle_Skeletal
1	GREM2	0.0116002	0.00229261	0.563126	0.415426	Muscle_Skeletal
1	RGS7	0.0066097	0.00783083	0.320186	0.746481	Muscle_Skeletal
1	FH	0.00349248	0.00120859	0.825193	0.81551	Muscle_Skeletal
1	KMO	0.0154745	0.00248842	0.0040231	0.293744	Muscle_Skeletal
1	OPN3	0.10236	0.0847104	5.88418e-15	2.43761e-11	Muscle_Skeletal
1	CHML	0.0344592	0.0598138	1.87989e-05	7.15841e-09	Muscle_Skeletal
1	WDR64	0.00976303	0.00128494	0.159992	0.896258	Muscle_Skeletal
1	EXO1	0.0106696	0.00101921	0.612278	0.373673	Muscle_Skeletal
1	BECN2	0.00553569	0.0153356	0.772441	0.0363712	Muscle_Skeletal
1	MAP1LC3C	0.00925271	0.000759366	0.0490389	0.556345	Muscle_Skeletal
1	PLD5	0.00929004	0.0123664	0.836635	0.007156	Muscle_Skeletal
1	CEP170	0.00380378	0.0165467	0.569307	0.471172	Muscle_Skeletal
1	SDCCAG8	0.0814428	0.0734759	2.76024e-12	5.21319e-10	Muscle_Skeletal
1	AKT3	0.0140709	0.00281283	0.995882	0.679676	Muscle_Skeletal
1	ZBTB18	0.011453	0.00697468	0.0508688	0.0250043	Muscle_Skeletal
1	C1orf100	0.00125777	0.000971507	0.447978	0.975593	Muscle_Skeletal
1	DESI2	0.00552614	0.00336977	0.950154	0.303184	Muscle_Skeletal
1	COX20	0.0332584	0.0148036	0.000241547	0.00529542	Muscle_Skeletal
1	HNRNPU	0.00348171	0.00246623	0.998352	0.535468	Muscle_Skeletal
1	EFCAB2	0.300184	0.25976	0	0	Muscle_Skeletal
1	KIF26B	0.0173956	0.00886531	0.0149323	0.430226	Muscle_Skeletal
1	SMYD3	0.00302387	0.0095738	0.752013	0.338047	Muscle_Skeletal
1	TFB2M	0.00546371	0.00166236	0.267021	0.705138	Muscle_Skeletal
1	CNST	0.00844474	0.0189939	0.922044	0.00219022	Muscle_Skeletal
1	SCCPDH	0.0654446	0.0633651	9.29703e-10	6.81463e-09	Muscle_Skeletal
1	AHCTF1	0.00422454	0.0113324	0.588143	0.215267	Muscle_Skeletal
1	ZNF695	0.00861185	0.00228081	0.00164216	0.244784	Muscle_Skeletal
1	ZNF670	0.0888863	0.072124	4.63851e-13	6.27276e-11	Muscle_Skeletal
1	ZNF669	0.117506	0.0947197	3.77476e-15	2.02727e-13	Muscle_Skeletal
1	ZNF124	0.12279	0.116136	0	9.20597e-13	Muscle_Skeletal
1	ZNF496	0.0247187	0.0102486	0.284196	0.79975	Muscle_Skeletal
1	NLRP3	0.00978915	0.0063674	0.586316	0.27804	Muscle_Skeletal
1	OR2B11	0.0122647	0.000736505	0.186569	0.864767	Muscle_Skeletal
1	GCSAML	0.0147211	0.0131273	0.0234166	0.00675408	Muscle_Skeletal
1	OR2C3	0.0217782	0.00470264	0.0122647	0.0753976	Muscle_Skeletal
1	OR2G2	0.00369367	0	0.417712	1	Muscle_Skeletal
1	OR2G3	0.0119873	0	0.707952	1	Muscle_Skeletal
1	OR14L1P	0.00225061	0.00910785	0.302819	0.101707	Muscle_Skeletal
1	OR13G1	0.0114192	0.0147942	0.691182	0.11627	Muscle_Skeletal
1	OR6F1	0.00528174	0.00271222	0.315003	0.99569	Muscle_Skeletal
1	OR14A2	0.00296154	0	0.798999	1	Muscle_Skeletal
1	OR14K1	0.00730509	0.000547747	0.820721	0.550083	Muscle_Skeletal
1	OR1C1	0.0256753	0.000703976	0.0925613	0.717543	Muscle_Skeletal
1	OR14A16	0.00785101	0	0.210943	1	Muscle_Skeletal
1	OR11L1	0.0081341	0.000696662	0.258166	0.496245	Muscle_Skeletal
1	TRIM58	0.00846775	0.00304508	0.483844	0.605139	Muscle_Skeletal
1	OR2W3	0.0157943	0.00723136	0.659346	0.954748	Muscle_Skeletal
1	OR2T8	0.0133652	0.00445614	0.399027	0.281309	Muscle_Skeletal
1	OR2AJ1	0.00388271	0	0.938455	1	Muscle_Skeletal
1	OR2L8	0.0101476	0.00562747	0.360863	0.143192	Muscle_Skeletal
1	OR2AK2	0.0139311	0.00216553	0.052404	0.218911	Muscle_Skeletal
1	OR2L5	0.00858794	0.00484256	0.447681	0.0961664	Muscle_Skeletal
1	OR2L2	0.00674708	0.0011728	0.0082882	0.419048	Muscle_Skeletal
1	OR2L3	0.015237	0.00346332	0.364745	0.537676	Muscle_Skeletal
1	OR2L13	0.0102026	0.0027314	0.17156	0.195038	Muscle_Skeletal
1	OR2M5	0.00769351	0.00302368	0.498467	0.731629	Muscle_Skeletal
1	OR2M2	0.00225858	0.0147426	0.266105	0.955302	Muscle_Skeletal
1	OR2M3	0.0115007	0.0071148	0.0228714	0.0405757	Muscle_Skeletal
1	OR2M4	0.0202784	0.00140245	0.0607792	0.393489	Muscle_Skeletal
1	OR2T33	0.00691851	0.00162937	0.893701	0.357694	Muscle_Skeletal
1	OR2T12	0.0101925	0	0.0639873	1	Muscle_Skeletal
1	OR2M7	0.00619184	0.0037574	0.782303	0.18861	Muscle_Skeletal
1	OR14C36	0.00927683	0.0028648	0.390895	0.264421	Muscle_Skeletal
1	OR2T4	0.0078122	0.0123365	0.011998	0.125083	Muscle_Skeletal
1	OR2T6	0.00793067	0.00117955	0.136653	0.383105	Muscle_Skeletal
1	OR2T1	0.0187003	0	0.223884	1	Muscle_Skeletal
1	OR2T2	0.00244544	0	0.866727	1	Muscle_Skeletal
1	OR2T3	0.00472209	0.00282417	0.443186	0.137767	Muscle_Skeletal
1	OR2T5	0.0155435	0	0.533744	1	Muscle_Skeletal
1	OR2G6	0.00476287	0.0050075	0.639758	0.556651	Muscle_Skeletal
1	OR2T29	0.0173887	0	0.0101075	1	Muscle_Skeletal
1	OR2T34	0.00505424	0	0.269526	1	Muscle_Skeletal
1	OR2T10	0.00702804	0.0039256	0.720661	0.902045	Muscle_Skeletal
1	OR2T11	0.0100244	0	0.110777	1	Muscle_Skeletal
1	OR2T35	0.009376	0	0.620111	1	Muscle_Skeletal
1	OR2T27	0.00868802	0	0.182684	1	Muscle_Skeletal
1	OR14I1	0.0104736	0.0151787	0.28403	0.117659	Muscle_Skeletal
1	LYPD8	0.0109786	0.00016318	0.679881	0.899263	Muscle_Skeletal
1	SH3BP5L	0.0279419	0.018894	0.00194868	0.451531	Muscle_Skeletal
1	ZNF672	0.0025897	0.00167324	0.428769	0.296361	Muscle_Skeletal
1	ZNF692	0.00837238	0.0117169	0.204584	0.115465	Muscle_Skeletal
1	PGBD2	0.00832273	0.00221246	0.561546	0.246037	Muscle_Skeletal
2	FAM110C	0.00425953	6.87677e-05	0.373216	0.937369	Muscle_Skeletal
2	SH3YL1	0.285956	0.187495	0	0	Muscle_Skeletal
2	ACP1	0.0195821	0.0138254	0.0100971	0.0190798	Muscle_Skeletal
2	ALKAL2	0.0032119	0.00115545	0.817012	0.959073	Muscle_Skeletal
2	TMEM18	0.254577	0.240209	0	0	Muscle_Skeletal
2	SNTG2	0.147438	0.132878	0	0	Muscle_Skeletal
2	TPO	0.0893548	0.0823762	2.22731e-11	1.81556e-10	Muscle_Skeletal
2	PXDN	0.0122579	0.00689838	0.0552859	0.107862	Muscle_Skeletal
2	MYT1L	0.00116831	0.00388333	0.937843	0.615276	Muscle_Skeletal
2	TRAPPC12	0.202083	0.204266	0	0	Muscle_Skeletal
2	ADI1	0.15273	0.155936	0	0	Muscle_Skeletal
2	RNASEH1	0.00838525	0.00857357	0.240094	0.0618728	Muscle_Skeletal
2	RPS7	0.00245163	0.00312209	0.483318	0.30772	Muscle_Skeletal
2	COLEC11	0.256296	0.1608	0	0	Muscle_Skeletal
2	ALLC	0.130958	0.120781	0	2.22045e-16	Muscle_Skeletal
2	DCDC2C	0.00172414	0.00246581	0.401681	0.711934	Muscle_Skeletal
2	SOX11	0.00686728	0.00037309	0.00010644	0.617635	Muscle_Skeletal
2	CMPK2	0.00996665	0.00453641	0.403904	0.93959	Muscle_Skeletal
2	RSAD2	0.00956271	0.00990703	0.201962	0.438008	Muscle_Skeletal
2	RNF144A	0.0174967	0.0124149	0.301093	0.36927	Muscle_Skeletal
2	ID2	0.0104513	0.00722712	0.223087	0.204727	Muscle_Skeletal
2	KIDINS220	0.00785357	7.84558e-05	0.292614	0.854207	Muscle_Skeletal
2	MBOAT2	0.00201117	0.000194262	0.542701	0.874373	Muscle_Skeletal
2	ASAP2	0.0190588	0.00781492	0.0019103	0.22903	Muscle_Skeletal
2	ITGB1BP1	0.0825265	0.0855123	2.28347e-11	1.14129e-11	Muscle_Skeletal
2	CPSF3	0.0223116	0.00584312	0.525882	0.378425	Muscle_Skeletal
2	IAH1	0.0307417	0.0226994	0.0036999	0.638649	Muscle_Skeletal
2	ADAM17	0.0807592	0.0854269	1.23288e-11	3.63599e-10	Muscle_Skeletal
2	YWHAQ	0.00176382	3.47991e-05	0.402922	0.902828	Muscle_Skeletal
2	TAF1B	0.299055	0.289845	0	0	Muscle_Skeletal
2	GRHL1	0.0139785	0.0050651	0.871862	0.426846	Muscle_Skeletal
2	KLF11	0.0274388	0.0209388	0.00707496	0.00244971	Muscle_Skeletal
2	CYS1	0.0144731	0.00176215	0.0467237	0.34413	Muscle_Skeletal
2	RRM2	0.0077593	0.00978597	0.119287	0.220233	Muscle_Skeletal
2	HPCAL1	0.00186651	0.00421785	0.972003	0.331925	Muscle_Skeletal
2	ODC1	0.0106951	0.00184656	0.151515	0.531442	Muscle_Skeletal
2	NOL10	0.0126437	0.0079984	0.694415	0.111314	Muscle_Skeletal
2	ATP6V1C2	0.0579436	0.0814902	3.89215e-08	4.7492e-11	Muscle_Skeletal
2	PDIA6	0.0164223	0.015954	0.0135376	0.123792	Muscle_Skeletal
2	KCNF1	0.00469626	0.002215	0.842896	0.246384	Muscle_Skeletal
2	C2orf50	0.0152567	0.00287489	0.774231	0.200235	Muscle_Skeletal
2	ROCK2	0.072031	0.0536821	5.02632e-09	8.41423e-05	Muscle_Skeletal
2	E2F6	0.0097311	0.00165789	0.129198	0.727941	Muscle_Skeletal
2	GREB1	0.00720447	0.00134096	0.106709	0.785304	Muscle_Skeletal
2	NTSR2	0.0122127	0.00476159	0.104287	0.595023	Muscle_Skeletal
2	LPIN1	0.019934	0.00409105	0.567912	0.91366	Muscle_Skeletal
2	TRIB2	0.0210506	0.00201597	0.00295042	0.64034	Muscle_Skeletal
2	NBAS	0.0116726	0.00689068	0.254212	0.0319037	Muscle_Skeletal
2	DDX1	0.0127416	0.00785726	0.112851	0.0334582	Muscle_Skeletal
2	MYCN	0.00631575	0.00382091	0.775489	0.170214	Muscle_Skeletal
2	RAD51AP2	0.00967051	0.000965674	0.39954	0.587778	Muscle_Skeletal
2	VSNL1	0.0247649	0.00571222	0.741518	0.623705	Muscle_Skeletal
2	SMC6	0.0451945	0.0270242	7.79058e-06	0.0780684	Muscle_Skeletal
2	GEN1	0.174986	0.143284	0	2.22045e-15	Muscle_Skeletal
2	MSGN1	0.00945258	0.000510483	0.295781	0.702363	Muscle_Skeletal
2	KCNS3	0.0428203	0.0303648	1.80673e-06	4.68508e-05	Muscle_Skeletal
2	RDH14	0.00690383	0.00900135	0.104155	0.232966	Muscle_Skeletal
2	NT5C1B	0.00448344	0.00468673	0.353072	0.592496	Muscle_Skeletal
2	OSR1	0.01272	0.001227	0.0373591	0.842995	Muscle_Skeletal
2	TTC32	0.166991	0.137596	0	0	Muscle_Skeletal
2	WDR35	0.00541587	5.6004e-05	0.64268	0.857509	Muscle_Skeletal
2	MATN3	0.060791	0.0329417	1.62153e-06	0.0429763	Muscle_Skeletal
2	LAPTM4A	0.0050917	0.00939098	0.270348	0.0303548	Muscle_Skeletal
2	SDC1	0.00593021	0.00109712	0.0254718	0.444571	Muscle_Skeletal
2	PUM2	0.00361485	0.00599378	0.321601	0.216662	Muscle_Skeletal
2	RHOB	0.0417738	0.0463447	0.000156991	1.18087e-06	Muscle_Skeletal
2	HS1BP3	0.0114004	0.00444569	0.341094	0.105461	Muscle_Skeletal
2	GDF7	0.017755	0.0205782	0.32603	0.0271364	Muscle_Skeletal
2	LDAH	0.0618598	0.0471668	7.95837e-09	1.01798e-05	Muscle_Skeletal
2	APOB	0.0129672	0.0319136	0.0905999	7.90741e-05	Muscle_Skeletal
2	TDRD15	0.00695803	0.00582116	0.836388	0.0591224	Muscle_Skeletal
2	KLHL29	0.0131122	0.00326278	0.698607	0.791113	Muscle_Skeletal
2	ATAD2B	0.00620886	0.00521773	0.153496	0.258095	Muscle_Skeletal
2	UBXN2A	0.071274	0.081458	3.16406e-07	7.18149e-08	Muscle_Skeletal
2	MFSD2B	0.00708954	0.00281419	0.125197	0.88892	Muscle_Skeletal
2	WDCP	0.00407312	0.00227814	0.853648	0.364786	Muscle_Skeletal
2	FKBP1B	0.0139557	0.00407307	0.0731771	0.848127	Muscle_Skeletal
2	SF3B6	0.00328947	0.0131351	0.604823	0.120065	Muscle_Skeletal
2	FAM228B	0.305718	0.309612	0	0	Muscle_Skeletal
2	TP53I3	0.00815863	0.00957037	0.577158	0.0368776	Muscle_Skeletal
2	PFN4	0.13108	0.100879	0	5.41567e-13	Muscle_Skeletal
2	FAM228A	0.152445	0.139049	0	0	Muscle_Skeletal
2	ITSN2	0.0269964	0.0064532	0.0233626	0.689487	Muscle_Skeletal
2	NCOA1	0.0107587	0.00509761	0.695233	0.356765	Muscle_Skeletal
2	PTRHD1	0.00498161	0.000629054	0.936426	0.639442	Muscle_Skeletal
2	CENPO	0.0282818	0.00582093	0.024109	0.100385	Muscle_Skeletal
2	ADCY3	0.0158635	0.0104367	0.931289	0.267049	Muscle_Skeletal
2	DNAJC27	0.00741573	0.00200851	0.147104	0.441011	Muscle_Skeletal
[truncated: 33,133 more rows]

## Sheet: Figure 4a
	The number in promoters	Total number
MTWAS-ct-eQTLs	2149	20976
MTWAS-ts-eQTLs	951	14072
UTMOST-eQTLs	10980	271881
PrediXcan-eQTLs	17830	569512

## Sheet: Figure 4b
Methods	CADD score
MTWAS-ct-eQTLs	1.538
MTWAS-ct-eQTLs	1.915
MTWAS-ct-eQTLs	2.635
MTWAS-ct-eQTLs	1.589
MTWAS-ct-eQTLs	5.465
MTWAS-ct-eQTLs	6.701
MTWAS-ct-eQTLs	0.656
MTWAS-ct-eQTLs	4.112
MTWAS-ct-eQTLs	6.671
MTWAS-ct-eQTLs	16.54
MTWAS-ct-eQTLs	2.725
MTWAS-ct-eQTLs	0.035
MTWAS-ct-eQTLs	6.155
MTWAS-ct-eQTLs	1.916
MTWAS-ct-eQTLs	5.131
MTWAS-ct-eQTLs	4.005
MTWAS-ct-eQTLs	3.49
MTWAS-ct-eQTLs	7.437
MTWAS-ct-eQTLs	1.876
MTWAS-ct-eQTLs	0.401
MTWAS-ct-eQTLs	7.878
MTWAS-ct-eQTLs	0.92
MTWAS-ct-eQTLs	5.562
MTWAS-ct-eQTLs	0.218
MTWAS-ct-eQTLs	0.588
MTWAS-ct-eQTLs	2.284
MTWAS-ct-eQTLs	4.511
MTWAS-ct-eQTLs	15.71
MTWAS-ct-eQTLs	1.067
MTWAS-ct-eQTLs	8.862
MTWAS-ct-eQTLs	16.92
MTWAS-ct-eQTLs	0.076
MTWAS-ct-eQTLs	5.503
MTWAS-ct-eQTLs	0.903
MTWAS-ct-eQTLs	2.51
MTWAS-ct-eQTLs	0.13
MTWAS-ct-eQTLs	6.416
MTWAS-ct-eQTLs	2.778
MTWAS-ct-eQTLs	0.285
MTWAS-ct-eQTLs	0.314
MTWAS-ct-eQTLs	2.362
MTWAS-ct-eQTLs	2.122
MTWAS-ct-eQTLs	6.352
MTWAS-ct-eQTLs	0.514
MTWAS-ct-eQTLs	7.042
MTWAS-ct-eQTLs	1.447
MTWAS-ct-eQTLs	2.875
MTWAS-ct-eQTLs	9.227
MTWAS-ct-eQTLs	11.88
MTWAS-ct-eQTLs	8.556
MTWAS-ct-eQTLs	8.451
MTWAS-ct-eQTLs	2.644
MTWAS-ct-eQTLs	1.329
MTWAS-ct-eQTLs	3.189
MTWAS-ct-eQTLs	11.34
MTWAS-ct-eQTLs	0.159
MTWAS-ct-eQTLs	6.008
MTWAS-ct-eQTLs	11.53
MTWAS-ct-eQTLs	6.144
MTWAS-ct-eQTLs	5.977
MTWAS-ct-eQTLs	4.758
MTWAS-ct-eQTLs	0.991
MTWAS-ct-eQTLs	11.41
MTWAS-ct-eQTLs	7.67
MTWAS-ct-eQTLs	11.29
MTWAS-ct-eQTLs	6.746
MTWAS-ct-eQTLs	9.513
MTWAS-ct-eQTLs	15.72
MTWAS-ct-eQTLs	15.67
MTWAS-ct-eQTLs	6.923
MTWAS-ct-eQTLs	9.666
MTWAS-ct-eQTLs	6.042
MTWAS-ct-eQTLs	13.44
MTWAS-ct-eQTLs	4.634
MTWAS-ct-eQTLs	4.245
MTWAS-ct-eQTLs	6.602
MTWAS-ct-eQTLs	8.606
MTWAS-ct-eQTLs	5.357
MTWAS-ct-eQTLs	4.46
MTWAS-ct-eQTLs	1.441
MTWAS-ct-eQTLs	8.538
MTWAS-ct-eQTLs	15.38
MTWAS-ct-eQTLs	7.771
MTWAS-ct-eQTLs	4.186
MTWAS-ct-eQTLs	0.292
MTWAS-ct-eQTLs	0.009
MTWAS-ct-eQTLs	2.608
MTWAS-ct-eQTLs	2.875
MTWAS-ct-eQTLs	3.277
MTWAS-ct-eQTLs	0.046
MTWAS-ct-eQTLs	1.474
MTWAS-ct-eQTLs	0.767
MTWAS-ct-eQTLs	13.88
MTWAS-ct-eQTLs	1.567
MTWAS-ct-eQTLs	5.512
MTWAS-ct-eQTLs	4.78
MTWAS-ct-eQTLs	0.153
MTWAS-ct-eQTLs	3.627
MTWAS-ct-eQTLs	0.81
MTWAS-ct-eQTLs	2.518
MTWAS-ct-eQTLs	6.917
MTWAS-ct-eQTLs	4.621
MTWAS-ct-eQTLs	2.879
MTWAS-ct-eQTLs	2.079
MTWAS-ct-eQTLs	15.46
MTWAS-ct-eQTLs	5.627
MTWAS-ct-eQTLs	1.296
MTWAS-ct-eQTLs	6.951
MTWAS-ct-eQTLs	1.682
MTWAS-ct-eQTLs	7.071
MTWAS-ct-eQTLs	4.869
MTWAS-ct-eQTLs	2.104
MTWAS-ct-eQTLs	0.013
MTWAS-ct-eQTLs	6.948
MTWAS-ct-eQTLs	5.319
MTWAS-ct-eQTLs	12.9
MTWAS-ct-eQTLs	4.693
MTWAS-ct-eQTLs	2.031
MTWAS-ct-eQTLs	6.989
MTWAS-ct-eQTLs	1.214
MTWAS-ct-eQTLs	4.519
MTWAS-ct-eQTLs	6.956
MTWAS-ct-eQTLs	1.703
MTWAS-ct-eQTLs	0.217
MTWAS-ct-eQTLs	11.72
MTWAS-ct-eQTLs	0.531
MTWAS-ct-eQTLs	4.611
MTWAS-ct-eQTLs	1.064
MTWAS-ct-eQTLs	2.253
MTWAS-ct-eQTLs	4.578
MTWAS-ct-eQTLs	0.956
MTWAS-ct-eQTLs	0.135
MTWAS-ct-eQTLs	6.118
MTWAS-ct-eQTLs	5.608
MTWAS-ct-eQTLs	0.562
MTWAS-ct-eQTLs	4.712
MTWAS-ct-eQTLs	0.376
MTWAS-ct-eQTLs	1.293
MTWAS-ct-eQTLs	3.818
MTWAS-ct-eQTLs	5.658
MTWAS-ct-eQTLs	4.521
MTWAS-ct-eQTLs	1.526
MTWAS-ct-eQTLs	0.722
MTWAS-ct-eQTLs	2.248
MTWAS-ct-eQTLs	3.788
MTWAS-ct-eQTLs	0.36
MTWAS-ct-eQTLs	0.74
MTWAS-ct-eQTLs	6.986
MTWAS-ct-eQTLs	5.899
MTWAS-ct-eQTLs	1.921
MTWAS-ct-eQTLs	0.931
MTWAS-ct-eQTLs	0.85
MTWAS-ct-eQTLs	1.45
MTWAS-ct-eQTLs	1.877
MTWAS-ct-eQTLs	7.853
MTWAS-ct-eQTLs	11.88
MTWAS-ct-eQTLs	0.111
MTWAS-ct-eQTLs	4.401
MTWAS-ct-eQTLs	2.513
MTWAS-ct-eQTLs	1.796
MTWAS-ct-eQTLs	4.594
MTWAS-ct-eQTLs	6.98
MTWAS-ct-eQTLs	0.695
MTWAS-ct-eQTLs	6.646
MTWAS-ct-eQTLs	2.266
MTWAS-ct-eQTLs	2.853
MTWAS-ct-eQTLs	2.033
MTWAS-ct-eQTLs	13.95
MTWAS-ct-eQTLs	0.878
MTWAS-ct-eQTLs	8.353
MTWAS-ct-eQTLs	1.735
MTWAS-ct-eQTLs	8.285
MTWAS-ct-eQTLs	4.141
MTWAS-ct-eQTLs	2.172
MTWAS-ct-eQTLs	3.174
MTWAS-ct-eQTLs	5.084
MTWAS-ct-eQTLs	12
MTWAS-ct-eQTLs	6.872
MTWAS-ct-eQTLs	3.337
MTWAS-ct-eQTLs	1.296
MTWAS-ct-eQTLs	4.04
MTWAS-ct-eQTLs	5.793
MTWAS-ct-eQTLs	1.153
MTWAS-ct-eQTLs	3.114
MTWAS-ct-eQTLs	1.575
MTWAS-ct-eQTLs	1.554
MTWAS-ct-eQTLs	7.593
MTWAS-ct-eQTLs	0.191
MTWAS-ct-eQTLs	0.809
MTWAS-ct-eQTLs	2.738
MTWAS-ct-eQTLs	2.088
MTWAS-ct-eQTLs	2.578
MTWAS-ct-eQTLs	0.682
MTWAS-ct-eQTLs	19.51
MTWAS-ct-eQTLs	6.19
MTWAS-ct-eQTLs	24.8
MTWAS-ct-eQTLs	1.784
MTWAS-ct-eQTLs	1.524
MTWAS-ct-eQTLs	7.009
MTWAS-ct-eQTLs	5.146
MTWAS-ct-eQTLs	5.518
MTWAS-ct-eQTLs	2.54
MTWAS-ct-eQTLs	0.034
MTWAS-ct-eQTLs	18.93
MTWAS-ct-eQTLs	1.312
MTWAS-ct-eQTLs	1.969
MTWAS-ct-eQTLs	3.613
MTWAS-ct-eQTLs	4.567
MTWAS-ct-eQTLs	1.168
MTWAS-ct-eQTLs	0.161
MTWAS-ct-eQTLs	0.776
MTWAS-ct-eQTLs	1.493
MTWAS-ct-eQTLs	0.673
MTWAS-ct-eQTLs	4.155
MTWAS-ct-eQTLs	4.958
MTWAS-ct-eQTLs	4.048
MTWAS-ct-eQTLs	3.386
MTWAS-ct-eQTLs	4.063
MTWAS-ct-eQTLs	13.64
MTWAS-ct-eQTLs	5.614
MTWAS-ct-eQTLs	0.03
MTWAS-ct-eQTLs	6.094
MTWAS-ct-eQTLs	5.883
MTWAS-ct-eQTLs	8.388
MTWAS-ct-eQTLs	0.98
MTWAS-ct-eQTLs	0.906
MTWAS-ct-eQTLs	0.117
MTWAS-ct-eQTLs	0.139
MTWAS-ct-eQTLs	1.877
MTWAS-ct-eQTLs	13.03
MTWAS-ct-eQTLs	0.698
MTWAS-ct-eQTLs	0.302
MTWAS-ct-eQTLs	3.972
MTWAS-ct-eQTLs	2.868
MTWAS-ct-eQTLs	2.222
MTWAS-ct-eQTLs	5.118
MTWAS-ct-eQTLs	5.22
MTWAS-ct-eQTLs	9.907
MTWAS-ct-eQTLs	1.53
MTWAS-ct-eQTLs	2.954
MTWAS-ct-eQTLs	3.616
MTWAS-ct-eQTLs	1.15
MTWAS-ct-eQTLs	3.358
MTWAS-ct-eQTLs	1.152
MTWAS-ct-eQTLs	3.611
MTWAS-ct-eQTLs	4.638
MTWAS-ct-eQTLs	0.904
MTWAS-ct-eQTLs	2.631
MTWAS-ct-eQTLs	4.254
MTWAS-ct-eQTLs	0.625
MTWAS-ct-eQTLs	18.02
MTWAS-ct-eQTLs	2.23
MTWAS-ct-eQTLs	4.911
MTWAS-ct-eQTLs	0.196
MTWAS-ct-eQTLs	3.751
MTWAS-ct-eQTLs	7.356
MTWAS-ct-eQTLs	7.505
MTWAS-ct-eQTLs	7.351
MTWAS-ct-eQTLs	3.087
MTWAS-ct-eQTLs	0.168
MTWAS-ct-eQTLs	2.539
MTWAS-ct-eQTLs	1.71
MTWAS-ct-eQTLs	2.961
MTWAS-ct-eQTLs	1.58
MTWAS-ct-eQTLs	0.356
MTWAS-ct-eQTLs	3.469
MTWAS-ct-eQTLs	0.646
MTWAS-ct-eQTLs	5.01
MTWAS-ct-eQTLs	7.352
MTWAS-ct-eQTLs	1.71
MTWAS-ct-eQTLs	10.1
MTWAS-ct-eQTLs	2.288
MTWAS-ct-eQTLs	1.341
MTWAS-ct-eQTLs	9.262
MTWAS-ct-eQTLs	5.932
MTWAS-ct-eQTLs	3.335
MTWAS-ct-eQTLs	0.048
MTWAS-ct-eQTLs	6.541
MTWAS-ct-eQTLs	1.788
MTWAS-ct-eQTLs	2.071
MTWAS-ct-eQTLs	2.336
MTWAS-ct-eQTLs	4.328
MTWAS-ct-eQTLs	3.429
MTWAS-ct-eQTLs	1.574
MTWAS-ct-eQTLs	3.434
MTWAS-ct-eQTLs	1.429
MTWAS-ct-eQTLs	3.536
MTWAS-ct-eQTLs	3.124
MTWAS-ct-eQTLs	1.506
MTWAS-ct-eQTLs	3.47
MTWAS-ct-eQTLs	0.26
MTWAS-ct-eQTLs	10.94
MTWAS-ct-eQTLs	1.421
MTWAS-ct-eQTLs	0.433
MTWAS-ct-eQTLs	7.273
MTWAS-ct-eQTLs	4.371
MTWAS-ct-eQTLs	0.451
MTWAS-ct-eQTLs	2.389
MTWAS-ct-eQTLs	1.534
MTWAS-ct-eQTLs	2.967
MTWAS-ct-eQTLs	1.171
MTWAS-ct-eQTLs	0.354
MTWAS-ct-eQTLs	2.556
MTWAS-ct-eQTLs	0.051
MTWAS-ct-eQTLs	1.137
MTWAS-ct-eQTLs	0.811
MTWAS-ct-eQTLs	7.284
MTWAS-ct-eQTLs	7.573
MTWAS-ct-eQTLs	2.263
MTWAS-ct-eQTLs	7.174
MTWAS-ct-eQTLs	0.826
MTWAS-ct-eQTLs	3.869
MTWAS-ct-eQTLs	2.549
MTWAS-ct-eQTLs	0.6
MTWAS-ct-eQTLs	1.737
MTWAS-ct-eQTLs	1.259
MTWAS-ct-eQTLs	2.408
MTWAS-ct-eQTLs	17.17
MTWAS-ct-eQTLs	3.308
MTWAS-ct-eQTLs	4.887
MTWAS-ct-eQTLs	1.532
MTWAS-ct-eQTLs	3.233
MTWAS-ct-eQTLs	5.17
MTWAS-ct-eQTLs	16.25
MTWAS-ct-eQTLs	12.41
MTWAS-ct-eQTLs	5.118
MTWAS-ct-eQTLs	3.672
MTWAS-ct-eQTLs	2.447
MTWAS-ct-eQTLs	0.823
MTWAS-ct-eQTLs	0.75
MTWAS-ct-eQTLs	5.247
MTWAS-ct-eQTLs	4.768
MTWAS-ct-eQTLs	4.647
MTWAS-ct-eQTLs	6.013
MTWAS-ct-eQTLs	2.125
MTWAS-ct-eQTLs	1.616
MTWAS-ct-eQTLs	5.116
MTWAS-ct-eQTLs	4.123
MTWAS-ct-eQTLs	0.742
MTWAS-ct-eQTLs	1.206
MTWAS-ct-eQTLs	3.587
MTWAS-ct-eQTLs	5.289
MTWAS-ct-eQTLs	0.593
MTWAS-ct-eQTLs	0.201
MTWAS-ct-eQTLs	1.442
MTWAS-ct-eQTLs	2.642
MTWAS-ct-eQTLs	2.117
MTWAS-ct-eQTLs	4.322
MTWAS-ct-eQTLs	0.651
MTWAS-ct-eQTLs	2.693
MTWAS-ct-eQTLs	13.8
MTWAS-ct-eQTLs	1.238
MTWAS-ct-eQTLs	5.676
MTWAS-ct-eQTLs	5.167
MTWAS-ct-eQTLs	1.696
MTWAS-ct-eQTLs	7.722
MTWAS-ct-eQTLs	0.006
MTWAS-ct-eQTLs	3.459
MTWAS-ct-eQTLs	1.34
MTWAS-ct-eQTLs	2.095
MTWAS-ct-eQTLs	1.189
MTWAS-ct-eQTLs	0.227
MTWAS-ct-eQTLs	3.554
MTWAS-ct-eQTLs	4.255
MTWAS-ct-eQTLs	0.829
MTWAS-ct-eQTLs	1.441
MTWAS-ct-eQTLs	5.815
MTWAS-ct-eQTLs	5.371
MTWAS-ct-eQTLs	9.773
MTWAS-ct-eQTLs	8.406
MTWAS-ct-eQTLs	6.1
MTWAS-ct-eQTLs	5.532
MTWAS-ct-eQTLs	4.717
MTWAS-ct-eQTLs	2.555
MTWAS-ct-eQTLs	0.695
MTWAS-ct-eQTLs	5.312
MTWAS-ct-eQTLs	0.797
MTWAS-ct-eQTLs	2.236
MTWAS-ct-eQTLs	1.185
MTWAS-ct-eQTLs	4.504
MTWAS-ct-eQTLs	0.161
MTWAS-ct-eQTLs	0.307
MTWAS-ct-eQTLs	1.203
MTWAS-ct-eQTLs	3.069
MTWAS-ct-eQTLs	2.15
MTWAS-ct-eQTLs	4.703
MTWAS-ct-eQTLs	0.788
MTWAS-ct-eQTLs	7.26
MTWAS-ct-eQTLs	10.06
MTWAS-ct-eQTLs	13.57
MTWAS-ct-eQTLs	7.265
MTWAS-ct-eQTLs	0.17
MTWAS-ct-eQTLs	0.966
MTWAS-ct-eQTLs	1.212
MTWAS-ct-eQTLs	2.198
MTWAS-ct-eQTLs	4.249
MTWAS-ct-eQTLs	0.649
MTWAS-ct-eQTLs	17.4
MTWAS-ct-eQTLs	1.246
MTWAS-ct-eQTLs	7.969
MTWAS-ct-eQTLs	4.747
MTWAS-ct-eQTLs	1.516
MTWAS-ct-eQTLs	1.526
MTWAS-ct-eQTLs	1.615
MTWAS-ct-eQTLs	2.82
MTWAS-ct-eQTLs	1.08
MTWAS-ct-eQTLs	0.36
MTWAS-ct-eQTLs	6.318
MTWAS-ct-eQTLs	5.24
MTWAS-ct-eQTLs	1.596
MTWAS-ct-eQTLs	4.894
MTWAS-ct-eQTLs	3.987
MTWAS-ct-eQTLs	10.69
MTWAS-ct-eQTLs	3.03
MTWAS-ct-eQTLs	4.664
MTWAS-ct-eQTLs	0.835
MTWAS-ct-eQTLs	1.242
MTWAS-ct-eQTLs	0.91
MTWAS-ct-eQTLs	2.642
MTWAS-ct-eQTLs	1.113
MTWAS-ct-eQTLs	2.983
MTWAS-ct-eQTLs	1.938
MTWAS-ct-eQTLs	1.196
MTWAS-ct-eQTLs	1.605
MTWAS-ct-eQTLs	0.678
MTWAS-ct-eQTLs	2.568
MTWAS-ct-eQTLs	0.43
MTWAS-ct-eQTLs	1.507
MTWAS-ct-eQTLs	13.08
MTWAS-ct-eQTLs	4.326
MTWAS-ct-eQTLs	2.345
MTWAS-ct-eQTLs	2.992
MTWAS-ct-eQTLs	3.382
MTWAS-ct-eQTLs	1.155
MTWAS-ct-eQTLs	0.567
MTWAS-ct-eQTLs	2.405
MTWAS-ct-eQTLs	2.623
MTWAS-ct-eQTLs	12.21
MTWAS-ct-eQTLs	3.137
MTWAS-ct-eQTLs	9.509
MTWAS-ct-eQTLs	1.179
MTWAS-ct-eQTLs	9.417
MTWAS-ct-eQTLs	0.355
MTWAS-ct-eQTLs	4.943
MTWAS-ct-eQTLs	2.124
MTWAS-ct-eQTLs	12.65
MTWAS-ct-eQTLs	18.38
MTWAS-ct-eQTLs	4.533
MTWAS-ct-eQTLs	12.58
MTWAS-ct-eQTLs	0.863
MTWAS-ct-eQTLs	7.153
MTWAS-ct-eQTLs	1.881
MTWAS-ct-eQTLs	2.468
MTWAS-ct-eQTLs	23
MTWAS-ct-eQTLs	7.188
MTWAS-ct-eQTLs	10.77
MTWAS-ct-eQTLs	3.558
MTWAS-ct-eQTLs	15.55
MTWAS-ct-eQTLs	6.447
MTWAS-ct-eQTLs	4.505
MTWAS-ct-eQTLs	6.282
MTWAS-ct-eQTLs	2.288
MTWAS-ct-eQTLs	9.693
MTWAS-ct-eQTLs	1.011
MTWAS-ct-eQTLs	0.048
MTWAS-ct-eQTLs	0.595
MTWAS-ct-eQTLs	0.315
MTWAS-ct-eQTLs	1.685
MTWAS-ct-eQTLs	2.607
MTWAS-ct-eQTLs	4.637
MTWAS-ct-eQTLs	4.461
MTWAS-ct-eQTLs	3.797
MTWAS-ct-eQTLs	0.524
MTWAS-ct-eQTLs	0.104
MTWAS-ct-eQTLs	0.323
MTWAS-ct-eQTLs	4.319
MTWAS-ct-eQTLs	2.522
MTWAS-ct-eQTLs	4.678
MTWAS-ct-eQTLs	4.043
MTWAS-ct-eQTLs	3.017
MTWAS-ct-eQTLs	1.341
MTWAS-ct-eQTLs	0.021
MTWAS-ct-eQTLs	0.67
MTWAS-ct-eQTLs	7.543
MTWAS-ct-eQTLs	2.811
MTWAS-ct-eQTLs	0.666
MTWAS-ct-eQTLs	15.1
MTWAS-ct-eQTLs	0.857
MTWAS-ct-eQTLs	6.582
MTWAS-ct-eQTLs	2.718
MTWAS-ct-eQTLs	9.002
MTWAS-ct-eQTLs	3.315
MTWAS-ct-eQTLs	5.474
MTWAS-ct-eQTLs	3.312
MTWAS-ct-eQTLs	1.808
MTWAS-ct-eQTLs	2.946
MTWAS-ct-eQTLs	3.697
MTWAS-ct-eQTLs	6.078
MTWAS-ct-eQTLs	0.065
MTWAS-ct-eQTLs	0.826
MTWAS-ct-eQTLs	0.303
MTWAS-ct-eQTLs	11.1
MTWAS-ct-eQTLs	0.534
MTWAS-ct-eQTLs	3.698
MTWAS-ct-eQTLs	10.41
MTWAS-ct-eQTLs	2.134
MTWAS-ct-eQTLs	0.069
MTWAS-ct-eQTLs	0.73
MTWAS-ct-eQTLs	8.417
MTWAS-ct-eQTLs	23.1
MTWAS-ct-eQTLs	3.405
MTWAS-ct-eQTLs	2.38
MTWAS-ct-eQTLs	2.093
MTWAS-ct-eQTLs	3.651
MTWAS-ct-eQTLs	1.88
MTWAS-ct-eQTLs	13.54
MTWAS-ct-eQTLs	5.113
MTWAS-ct-eQTLs	10.51
MTWAS-ct-eQTLs	2.877
MTWAS-ct-eQTLs	0.687
MTWAS-ct-eQTLs	0.258
MTWAS-ct-eQTLs	3.56
MTWAS-ct-eQTLs	5.521
MTWAS-ct-eQTLs	0.953
MTWAS-ct-eQTLs	8.959
MTWAS-ct-eQTLs	7.199
MTWAS-ct-eQTLs	0.288
MTWAS-ct-eQTLs	1.578
MTWAS-ct-eQTLs	1.349
MTWAS-ct-eQTLs	2.034
MTWAS-ct-eQTLs	3.686
MTWAS-ct-eQTLs	0.58
MTWAS-ct-eQTLs	4.464
MTWAS-ct-eQTLs	6.154
MTWAS-ct-eQTLs	5.214
MTWAS-ct-eQTLs	0.495
MTWAS-ct-eQTLs	1.505
MTWAS-ct-eQTLs	3.781
MTWAS-ct-eQTLs	4.174
MTWAS-ct-eQTLs	1.965
MTWAS-ct-eQTLs	0.984
MTWAS-ct-eQTLs	0.013
MTWAS-ct-eQTLs	0.368
MTWAS-ct-eQTLs	0.259
MTWAS-ct-eQTLs	3.95
MTWAS-ct-eQTLs	2.443
MTWAS-ct-eQTLs	8.244
MTWAS-ct-eQTLs	8.249
MTWAS-ct-eQTLs	0.977
MTWAS-ct-eQTLs	4.856
MTWAS-ct-eQTLs	2.715
MTWAS-ct-eQTLs	18.08
MTWAS-ct-eQTLs	1.151
MTWAS-ct-eQTLs	13.37
MTWAS-ct-eQTLs	1.178
MTWAS-ct-eQTLs	1.187
MTWAS-ct-eQTLs	2.315
MTWAS-ct-eQTLs	1.894
MTWAS-ct-eQTLs	2.75
MTWAS-ct-eQTLs	1.476
MTWAS-ct-eQTLs	0.712
MTWAS-ct-eQTLs	4.242
MTWAS-ct-eQTLs	1.997
MTWAS-ct-eQTLs	6.281
MTWAS-ct-eQTLs	13.01
MTWAS-ct-eQTLs	2.258
MTWAS-ct-eQTLs	0.468
MTWAS-ct-eQTLs	14.56
MTWAS-ct-eQTLs	3.37
MTWAS-ct-eQTLs	2.714
MTWAS-ct-eQTLs	3.759
MTWAS-ct-eQTLs	13.12
MTWAS-ct-eQTLs	1.979
MTWAS-ct-eQTLs	1.773
MTWAS-ct-eQTLs	4.914
MTWAS-ct-eQTLs	10.58
MTWAS-ct-eQTLs	2.996
MTWAS-ct-eQTLs	2.778
MTWAS-ct-eQTLs	5.881
MTWAS-ct-eQTLs	2.602
MTWAS-ct-eQTLs	2.978
MTWAS-ct-eQTLs	3.137
MTWAS-ct-eQTLs	4.933
MTWAS-ct-eQTLs	5.351
MTWAS-ct-eQTLs	1.941
MTWAS-ct-eQTLs	1.411
MTWAS-ct-eQTLs	1.845
MTWAS-ct-eQTLs	5.159
MTWAS-ct-eQTLs	0.347
MTWAS-ct-eQTLs	4.135
MTWAS-ct-eQTLs	8.258
MTWAS-ct-eQTLs	11.22
MTWAS-ct-eQTLs	9.719
MTWAS-ct-eQTLs	4.901
MTWAS-ct-eQTLs	3.936
MTWAS-ct-eQTLs	14.77
MTWAS-ct-eQTLs	1.005
MTWAS-ct-eQTLs	0.48
MTWAS-ct-eQTLs	3.785
MTWAS-ct-eQTLs	5.758
MTWAS-ct-eQTLs	3.23
MTWAS-ct-eQTLs	4.431
MTWAS-ct-eQTLs	1.782
MTWAS-ct-eQTLs	5.331
MTWAS-ct-eQTLs	1.643
MTWAS-ct-eQTLs	8.512
MTWAS-ct-eQTLs	0.797
MTWAS-ct-eQTLs	3.131
MTWAS-ct-eQTLs	8.802
MTWAS-ct-eQTLs	2.257
MTWAS-ct-eQTLs	2.74
MTWAS-ct-eQTLs	0.003
MTWAS-ct-eQTLs	0.932
MTWAS-ct-eQTLs	5.747
MTWAS-ct-eQTLs	0.699
MTWAS-ct-eQTLs	16.51
MTWAS-ct-eQTLs	1.201
MTWAS-ct-eQTLs	3.977
MTWAS-ct-eQTLs	1.733
MTWAS-ct-eQTLs	1.963
MTWAS-ct-eQTLs	3.558
MTWAS-ct-eQTLs	7.559
MTWAS-ct-eQTLs	0.959
MTWAS-ct-eQTLs	12.52
MTWAS-ct-eQTLs	1.091
MTWAS-ct-eQTLs	2.526
MTWAS-ct-eQTLs	8.024
MTWAS-ct-eQTLs	0.476
MTWAS-ct-eQTLs	9.34
MTWAS-ct-eQTLs	3.231
MTWAS-ct-eQTLs	8.226
MTWAS-ct-eQTLs	4.017
MTWAS-ct-eQTLs	7.073
MTWAS-ct-eQTLs	13.4
MTWAS-ct-eQTLs	1.113
MTWAS-ct-eQTLs	13.48
MTWAS-ct-eQTLs	5.277
MTWAS-ct-eQTLs	3.756
MTWAS-ct-eQTLs	6.257
MTWAS-ct-eQTLs	0.9
MTWAS-ct-eQTLs	7.501
MTWAS-ct-eQTLs	8.328
MTWAS-ct-eQTLs	6.604
MTWAS-ct-eQTLs	12.27
MTWAS-ct-eQTLs	4.89
MTWAS-ct-eQTLs	3.687
MTWAS-ct-eQTLs	2.711
MTWAS-ct-eQTLs	7.739
MTWAS-ct-eQTLs	2.204
MTWAS-ct-eQTLs	3.679
MTWAS-ct-eQTLs	6.921
MTWAS-ct-eQTLs	1.996
MTWAS-ct-eQTLs	6.318
MTWAS-ct-eQTLs	6.91
MTWAS-ct-eQTLs	3.022
MTWAS-ct-eQTLs	2.023
MTWAS-ct-eQTLs	0.782
MTWAS-ct-eQTLs	1.229
MTWAS-ct-eQTLs	4.338
MTWAS-ct-eQTLs	1.39
MTWAS-ct-eQTLs	5.307
MTWAS-ct-eQTLs	1.482
MTWAS-ct-eQTLs	14.2
MTWAS-ct-eQTLs	4.111
MTWAS-ct-eQTLs	5.382
MTWAS-ct-eQTLs	0.405
MTWAS-ct-eQTLs	3.491
MTWAS-ct-eQTLs	1.191
MTWAS-ct-eQTLs	10.44
MTWAS-ct-eQTLs	0.886
MTWAS-ct-eQTLs	3.496
MTWAS-ct-eQTLs	7.204
MTWAS-ct-eQTLs	0.479
MTWAS-ct-eQTLs	3.839
MTWAS-ct-eQTLs	3.821
MTWAS-ct-eQTLs	8.371
MTWAS-ct-eQTLs	2.965
MTWAS-ct-eQTLs	3.215
MTWAS-ct-eQTLs	0.102
MTWAS-ct-eQTLs	0.58
MTWAS-ct-eQTLs	0.582
MTWAS-ct-eQTLs	2.934
MTWAS-ct-eQTLs	2.229
MTWAS-ct-eQTLs	4.988
MTWAS-ct-eQTLs	12.04
MTWAS-ct-eQTLs	0.265
MTWAS-ct-eQTLs	4.625
MTWAS-ct-eQTLs	3.351
MTWAS-ct-eQTLs	0.208
MTWAS-ct-eQTLs	1.323
MTWAS-ct-eQTLs	1.335
MTWAS-ct-eQTLs	0.964
MTWAS-ct-eQTLs	5.235
MTWAS-ct-eQTLs	2.93
MTWAS-ct-eQTLs	8.195
MTWAS-ct-eQTLs	3.072
MTWAS-ct-eQTLs	2.462
MTWAS-ct-eQTLs	3.878
MTWAS-ct-eQTLs	3.1
MTWAS-ct-eQTLs	6.75
MTWAS-ct-eQTLs	6.39
MTWAS-ct-eQTLs	1.296
MTWAS-ct-eQTLs	0.019
MTWAS-ct-eQTLs	7.396
MTWAS-ct-eQTLs	3.834
MTWAS-ct-eQTLs	2.594
MTWAS-ct-eQTLs	4.781
MTWAS-ct-eQTLs	3.581
MTWAS-ct-eQTLs	1.255
MTWAS-ct-eQTLs	5.866
MTWAS-ct-eQTLs	15.59
MTWAS-ct-eQTLs	1.398
MTWAS-ct-eQTLs	3.649
MTWAS-ct-eQTLs	0.219
MTWAS-ct-eQTLs	1.752
MTWAS-ct-eQTLs	0.892
MTWAS-ct-eQTLs	1.729
MTWAS-ct-eQTLs	3.349
MTWAS-ct-eQTLs	0.253
MTWAS-ct-eQTLs	4.432
MTWAS-ct-eQTLs	3.605
MTWAS-ct-eQTLs	5.288
MTWAS-ct-eQTLs	1.984
MTWAS-ct-eQTLs	7.675
MTWAS-ct-eQTLs	1.423
MTWAS-ct-eQTLs	6.403
MTWAS-ct-eQTLs	2.18
MTWAS-ct-eQTLs	0.366
MTWAS-ct-eQTLs	6.66
MTWAS-ct-eQTLs	11.74
MTWAS-ct-eQTLs	2.812
MTWAS-ct-eQTLs	4.425
MTWAS-ct-eQTLs	4.17
MTWAS-ct-eQTLs	1.202
MTWAS-ct-eQTLs	0.107
MTWAS-ct-eQTLs	0.785
MTWAS-ct-eQTLs	2.734
MTWAS-ct-eQTLs	4.143
MTWAS-ct-eQTLs	7.93
MTWAS-ct-eQTLs	1.742
MTWAS-ct-eQTLs	1.548
MTWAS-ct-eQTLs	9.809
MTWAS-ct-eQTLs	0.018
MTWAS-ct-eQTLs	1.001
MTWAS-ct-eQTLs	2.717
MTWAS-ct-eQTLs	0.488
MTWAS-ct-eQTLs	21.8
MTWAS-ct-eQTLs	2.369
MTWAS-ct-eQTLs	4.902
MTWAS-ct-eQTLs	1.049
MTWAS-ct-eQTLs	0.01
MTWAS-ct-eQTLs	1.032
MTWAS-ct-eQTLs	6.728
MTWAS-ct-eQTLs	0.074
MTWAS-ct-eQTLs	1.206
MTWAS-ct-eQTLs	4.772
MTWAS-ct-eQTLs	4.595
MTWAS-ct-eQTLs	5.469
MTWAS-ct-eQTLs	1.88
MTWAS-ct-eQTLs	1.87
MTWAS-ct-eQTLs	3.753
MTWAS-ct-eQTLs	3.58
MTWAS-ct-eQTLs	1.294
MTWAS-ct-eQTLs	1.119
MTWAS-ct-eQTLs	11.61
MTWAS-ct-eQTLs	8.178
MTWAS-ct-eQTLs	1.295
MTWAS-ct-eQTLs	12.19
MTWAS-ct-eQTLs	2.998
MTWAS-ct-eQTLs	2.03
MTWAS-ct-eQTLs	35
MTWAS-ct-eQTLs	13.64
MTWAS-ct-eQTLs	0.98
MTWAS-ct-eQTLs	6.665
MTWAS-ct-eQTLs	3.045
MTWAS-ct-eQTLs	1.161
MTWAS-ct-eQTLs	0.344
MTWAS-ct-eQTLs	1.544
MTWAS-ct-eQTLs	3.767
MTWAS-ct-eQTLs	2.025
MTWAS-ct-eQTLs	1.821
MTWAS-ct-eQTLs	1.498
MTWAS-ct-eQTLs	9.667
MTWAS-ct-eQTLs	6.913
MTWAS-ct-eQTLs	11.05
MTWAS-ct-eQTLs	4.802
MTWAS-ct-eQTLs	1.713
MTWAS-ct-eQTLs	0.31
MTWAS-ct-eQTLs	3.56
MTWAS-ct-eQTLs	11.18
MTWAS-ct-eQTLs	1.665
MTWAS-ct-eQTLs	0.675
MTWAS-ct-eQTLs	0.322
MTWAS-ct-eQTLs	0.896
MTWAS-ct-eQTLs	4.686
MTWAS-ct-eQTLs	1.414
MTWAS-ct-eQTLs	2.261
MTWAS-ct-eQTLs	14.42
MTWAS-ct-eQTLs	5.728
MTWAS-ct-eQTLs	0.189
MTWAS-ct-eQTLs	2.201
MTWAS-ct-eQTLs	4.009
MTWAS-ct-eQTLs	1.944
MTWAS-ct-eQTLs	3.828
MTWAS-ct-eQTLs	3.323
MTWAS-ct-eQTLs	3.987
MTWAS-ct-eQTLs	0.734
MTWAS-ct-eQTLs	1.142
MTWAS-ct-eQTLs	13.36
MTWAS-ct-eQTLs	7.425
MTWAS-ct-eQTLs	1.502
MTWAS-ct-eQTLs	5.086
MTWAS-ct-eQTLs	4.58
MTWAS-ct-eQTLs	8.814
MTWAS-ct-eQTLs	1.74
MTWAS-ct-eQTLs	3.863
MTWAS-ct-eQTLs	8.649
MTWAS-ct-eQTLs	0.766
MTWAS-ct-eQTLs	17.8
MTWAS-ct-eQTLs	1.64
MTWAS-ct-eQTLs	4.725
MTWAS-ct-eQTLs	0.392
MTWAS-ct-eQTLs	1.262
MTWAS-ct-eQTLs	0.196
MTWAS-ct-eQTLs	11.41
MTWAS-ct-eQTLs	2.938
MTWAS-ct-eQTLs	0.144
MTWAS-ct-eQTLs	6.696
MTWAS-ct-eQTLs	2.751
MTWAS-ct-eQTLs	8.788
MTWAS-ct-eQTLs	1.632
MTWAS-ct-eQTLs	5.997
MTWAS-ct-eQTLs	3.267
MTWAS-ct-eQTLs	16.5
MTWAS-ct-eQTLs	1.677
MTWAS-ct-eQTLs	0.001
MTWAS-ct-eQTLs	4.011
MTWAS-ct-eQTLs	0.443
MTWAS-ct-eQTLs	5.216
MTWAS-ct-eQTLs	0.194
MTWAS-ct-eQTLs	2.68
MTWAS-ct-eQTLs	3.002
MTWAS-ct-eQTLs	12.5
MTWAS-ct-eQTLs	7.478
MTWAS-ct-eQTLs	2.13
MTWAS-ct-eQTLs	9.818
MTWAS-ct-eQTLs	15.55
MTWAS-ct-eQTLs	5.483
MTWAS-ct-eQTLs	3.372
MTWAS-ct-eQTLs	4.148
MTWAS-ct-eQTLs	2.303
MTWAS-ct-eQTLs	1.315
MTWAS-ct-eQTLs	17.69
MTWAS-ct-eQTLs	14.39
MTWAS-ct-eQTLs	3.813
MTWAS-ct-eQTLs	2.226
MTWAS-ct-eQTLs	2.275
MTWAS-ct-eQTLs	9.626
MTWAS-ct-eQTLs	0.001
MTWAS-ct-eQTLs	2.238
MTWAS-ct-eQTLs	0.294
MTWAS-ct-eQTLs	0.309
MTWAS-ct-eQTLs	4.365
MTWAS-ct-eQTLs	7.774
MTWAS-ct-eQTLs	5.856
MTWAS-ct-eQTLs	8.338
MTWAS-ct-eQTLs	1.119
MTWAS-ct-eQTLs	0.102
MTWAS-ct-eQTLs	5.929
MTWAS-ct-eQTLs	0.792
MTWAS-ct-eQTLs	1.923
MTWAS-ct-eQTLs	8.06
MTWAS-ct-eQTLs	0.985
MTWAS-ct-eQTLs	0.318
MTWAS-ct-eQTLs	5.159
MTWAS-ct-eQTLs	1.527
MTWAS-ct-eQTLs	3.307
MTWAS-ct-eQTLs	5.277
MTWAS-ct-eQTLs	8.876
MTWAS-ct-eQTLs	8.607
MTWAS-ct-eQTLs	19.91
MTWAS-ct-eQTLs	14.51
MTWAS-ct-eQTLs	4.937
MTWAS-ct-eQTLs	0.531
MTWAS-ct-eQTLs	5.508
MTWAS-ct-eQTLs	6.134
MTWAS-ct-eQTLs	0.435
MTWAS-ct-eQTLs	2.111
MTWAS-ct-eQTLs	1.808
MTWAS-ct-eQTLs	10.71
MTWAS-ct-eQTLs	4.16
MTWAS-ct-eQTLs	10.06
MTWAS-ct-eQTLs	6.86
MTWAS-ct-eQTLs	0.109
MTWAS-ct-eQTLs	0.597
MTWAS-ct-eQTLs	5.478
MTWAS-ct-eQTLs	2.346
MTWAS-ct-eQTLs	0.423
MTWAS-ct-eQTLs	5.586
MTWAS-ct-eQTLs	0.288
MTWAS-ct-eQTLs	0.872
MTWAS-ct-eQTLs	0.326
MTWAS-ct-eQTLs	4.934
MTWAS-ct-eQTLs	2.286
MTWAS-ct-eQTLs	7.48
MTWAS-ct-eQTLs	15.76
MTWAS-ct-eQTLs	2.981
MTWAS-ct-eQTLs	5.358
MTWAS-ct-eQTLs	6.63
MTWAS-ct-eQTLs	14.22
MTWAS-ct-eQTLs	5.67
MTWAS-ct-eQTLs	3.346
MTWAS-ct-eQTLs	0.012
MTWAS-ct-eQTLs	1.965
MTWAS-ct-eQTLs	4.71
MTWAS-ct-eQTLs	0.134
MTWAS-ct-eQTLs	5.37
MTWAS-ct-eQTLs	1.258
MTWAS-ct-eQTLs	0.514
MTWAS-ct-eQTLs	4.055
MTWAS-ct-eQTLs	2.808
MTWAS-ct-eQTLs	2.051
MTWAS-ct-eQTLs	0.753
MTWAS-ct-eQTLs	7.094
MTWAS-ct-eQTLs	14.46
MTWAS-ct-eQTLs	0.91
MTWAS-ct-eQTLs	2.398
MTWAS-ct-eQTLs	0.961
MTWAS-ct-eQTLs	7.675
MTWAS-ct-eQTLs	7.968
MTWAS-ct-eQTLs	0.014
MTWAS-ct-eQTLs	6.092
MTWAS-ct-eQTLs	2.843
MTWAS-ct-eQTLs	18.64
MTWAS-ct-eQTLs	2.639
MTWAS-ct-eQTLs	1.91
MTWAS-ct-eQTLs	0.2
MTWAS-ct-eQTLs	5.852
MTWAS-ct-eQTLs	8.365
MTWAS-ct-eQTLs	4.236
MTWAS-ct-eQTLs	1.229
MTWAS-ct-eQTLs	0.775
MTWAS-ct-eQTLs	1.735
MTWAS-ct-eQTLs	22.5
MTWAS-ct-eQTLs	0.437
MTWAS-ct-eQTLs	0.296
MTWAS-ct-eQTLs	0.515
MTWAS-ct-eQTLs	6.262
MTWAS-ct-eQTLs	7.742
MTWAS-ct-eQTLs	0.422
MTWAS-ct-eQTLs	0.411
MTWAS-ct-eQTLs	6.322
MTWAS-ct-eQTLs	1.86
MTWAS-ct-eQTLs	8.721
MTWAS-ct-eQTLs	3.512
MTWAS-ct-eQTLs	10.81
MTWAS-ct-eQTLs	6.216
MTWAS-ct-eQTLs	4.141
MTWAS-ct-eQTLs	0.268
MTWAS-ct-eQTLs	3.344
MTWAS-ct-eQTLs	0.937
MTWAS-ct-eQTLs	1.922
MTWAS-ct-eQTLs	5.792
MTWAS-ct-eQTLs	0.129
MTWAS-ct-eQTLs	3.882
MTWAS-ct-eQTLs	3.012
MTWAS-ct-eQTLs	0.626
MTWAS-ct-eQTLs	1.583
MTWAS-ct-eQTLs	0.064
MTWAS-ct-eQTLs	3.217
MTWAS-ct-eQTLs	1.388
MTWAS-ct-eQTLs	4.756
MTWAS-ct-eQTLs	10.09
MTWAS-ct-eQTLs	7.717
MTWAS-ct-eQTLs	3.649
MTWAS-ct-eQTLs	3.522
MTWAS-ct-eQTLs	0.018
MTWAS-ct-eQTLs	4.811
MTWAS-ct-eQTLs	1.733
MTWAS-ct-eQTLs	9.314
MTWAS-ct-eQTLs	5.062
MTWAS-ct-eQTLs	16.22
MTWAS-ct-eQTLs	7.302
MTWAS-ct-eQTLs	5.264
MTWAS-ct-eQTLs	1.745
MTWAS-ct-eQTLs	2.886
MTWAS-ct-eQTLs	10.2
MTWAS-ct-eQTLs	6.982
MTWAS-ct-eQTLs	8.536
MTWAS-ct-eQTLs	1.49
MTWAS-ct-eQTLs	3.373
MTWAS-ct-eQTLs	15.45
MTWAS-ct-eQTLs	8.796
MTWAS-ct-eQTLs	4.534
MTWAS-ct-eQTLs	8.048
MTWAS-ct-eQTLs	8.799
MTWAS-ct-eQTLs	6.039
MTWAS-ct-eQTLs	6.255
MTWAS-ct-eQTLs	1.538
MTWAS-ct-eQTLs	4.223
MTWAS-ct-eQTLs	1.807
MTWAS-ct-eQTLs	4.855
MTWAS-ct-eQTLs	0.07
MTWAS-ct-eQTLs	0.901
MTWAS-ct-eQTLs	0.659
MTWAS-ct-eQTLs	0.35
MTWAS-ct-eQTLs	0.344
MTWAS-ct-eQTLs	7.307
MTWAS-ct-eQTLs	0.402
MTWAS-ct-eQTLs	1.563
MTWAS-ct-eQTLs	0.859
MTWAS-ct-eQTLs	12.97
MTWAS-ct-eQTLs	16.93
MTWAS-ct-eQTLs	19.45
MTWAS-ct-eQTLs	9.615
MTWAS-ct-eQTLs	7.557
MTWAS-ct-eQTLs	7.797
MTWAS-ct-eQTLs	0.193
MTWAS-ct-eQTLs	0.287
MTWAS-ct-eQTLs	2.429
MTWAS-ct-eQTLs	3.051
MTWAS-ct-eQTLs	4.917
MTWAS-ct-eQTLs	1.908
MTWAS-ct-eQTLs	0.255
MTWAS-ct-eQTLs	2.41
MTWAS-ct-eQTLs	1.682
MTWAS-ct-eQTLs	1.903
MTWAS-ct-eQTLs	1.684
MTWAS-ct-eQTLs	5.309
MTWAS-ct-eQTLs	13.14
MTWAS-ct-eQTLs	2.006
MTWAS-ct-eQTLs	0.129
MTWAS-ct-eQTLs	5.582
MTWAS-ct-eQTLs	0.365
MTWAS-ct-eQTLs	0.388
MTWAS-ct-eQTLs	4.066
MTWAS-ct-eQTLs	12.83
MTWAS-ct-eQTLs	0.573
MTWAS-ct-eQTLs	3.238
MTWAS-ct-eQTLs	4.504
MTWAS-ct-eQTLs	1.746
MTWAS-ct-eQTLs	0.204
MTWAS-ct-eQTLs	4.021
MTWAS-ct-eQTLs	9.43
MTWAS-ct-eQTLs	3.786
MTWAS-ct-eQTLs	4.183
MTWAS-ct-eQTLs	13.14
MTWAS-ct-eQTLs	2.094
MTWAS-ct-eQTLs	9.169
MTWAS-ct-eQTLs	7.639
MTWAS-ct-eQTLs	14.78
MTWAS-ct-eQTLs	2.465
MTWAS-ct-eQTLs	2.568
MTWAS-ct-eQTLs	0.383
MTWAS-ct-eQTLs	1.576
MTWAS-ct-eQTLs	3.376
MTWAS-ct-eQTLs	0.448
MTWAS-ct-eQTLs	3.169
MTWAS-ct-eQTLs	2.573
MTWAS-ct-eQTLs	1.468
MTWAS-ct-eQTLs	12.34
MTWAS-ct-eQTLs	6.336
MTWAS-ct-eQTLs	1.265
MTWAS-ct-eQTLs	13.27
MTWAS-ct-eQTLs	6.092
MTWAS-ct-eQTLs	4.755
MTWAS-ct-eQTLs	2.617
MTWAS-ct-eQTLs	2.217
MTWAS-ct-eQTLs	2.528
MTWAS-ct-eQTLs	7.612
MTWAS-ct-eQTLs	11.09
MTWAS-ct-eQTLs	3.261
MTWAS-ct-eQTLs	2.603
MTWAS-ct-eQTLs	1.144
MTWAS-ct-eQTLs	4.692
MTWAS-ct-eQTLs	2.14
MTWAS-ct-eQTLs	8.52
MTWAS-ct-eQTLs	8.085
MTWAS-ct-eQTLs	4.378
MTWAS-ct-eQTLs	1.784
MTWAS-ct-eQTLs	4.102
MTWAS-ct-eQTLs	1.015
MTWAS-ct-eQTLs	0.702
MTWAS-ct-eQTLs	0.638
MTWAS-ct-eQTLs	10.1
MTWAS-ct-eQTLs	4.843
MTWAS-ct-eQTLs	1.413
MTWAS-ct-eQTLs	1.992
MTWAS-ct-eQTLs	0.081
MTWAS-ct-eQTLs	3.165
MTWAS-ct-eQTLs	2.213
MTWAS-ct-eQTLs	1.937
MTWAS-ct-eQTLs	4.242
MTWAS-ct-eQTLs	2.663
MTWAS-ct-eQTLs	4.977
MTWAS-ct-eQTLs	2.206
MTWAS-ct-eQTLs	2.497
MTWAS-ct-eQTLs	12.8
MTWAS-ct-eQTLs	0.273
MTWAS-ct-eQTLs	2.332
MTWAS-ct-eQTLs	7.534
MTWAS-ct-eQTLs	2.745
MTWAS-ct-eQTLs	11.38
MTWAS-ct-eQTLs	1.829
MTWAS-ct-eQTLs	0.782
MTWAS-ct-eQTLs	0.343
MTWAS-ct-eQTLs	6.07
MTWAS-ct-eQTLs	7.015
MTWAS-ct-eQTLs	0.151
MTWAS-ct-eQTLs	2.415
MTWAS-ct-eQTLs	0.55
MTWAS-ct-eQTLs	2.842
MTWAS-ct-eQTLs	10.36
MTWAS-ct-eQTLs	7.297
MTWAS-ct-eQTLs	0.21
MTWAS-ct-eQTLs	2.187
MTWAS-ct-eQTLs	1.524
MTWAS-ct-eQTLs	2.494
MTWAS-ct-eQTLs	1.277
MTWAS-ct-eQTLs	1.389
MTWAS-ct-eQTLs	1.495
MTWAS-ct-eQTLs	5.123
MTWAS-ct-eQTLs	2.335
MTWAS-ct-eQTLs	0.369
MTWAS-ct-eQTLs	1.825
MTWAS-ct-eQTLs	13.83
MTWAS-ct-eQTLs	0.679
MTWAS-ct-eQTLs	2.399
MTWAS-ct-eQTLs	13.54
MTWAS-ct-eQTLs	2.487
MTWAS-ct-eQTLs	2.594
MTWAS-ct-eQTLs	1.732
MTWAS-ct-eQTLs	1.712
MTWAS-ct-eQTLs	3.598
MTWAS-ct-eQTLs	3.57
MTWAS-ct-eQTLs	5.277
MTWAS-ct-eQTLs	3.608
MTWAS-ct-eQTLs	1.033
MTWAS-ct-eQTLs	2.501
MTWAS-ct-eQTLs	2.493
MTWAS-ct-eQTLs	2.555
MTWAS-ct-eQTLs	1.685
MTWAS-ct-eQTLs	0.107
MTWAS-ct-eQTLs	2.198
MTWAS-ct-eQTLs	8.067
MTWAS-ct-eQTLs	1.482
MTWAS-ct-eQTLs	1.556
MTWAS-ct-eQTLs	1.236
MTWAS-ct-eQTLs	0.672
MTWAS-ct-eQTLs	7.006
MTWAS-ct-eQTLs	0.001
MTWAS-ct-eQTLs	8.417
MTWAS-ct-eQTLs	0.077
MTWAS-ct-eQTLs	5.789
MTWAS-ct-eQTLs	3.554
MTWAS-ct-eQTLs	5.128
MTWAS-ct-eQTLs	8.88
MTWAS-ct-eQTLs	0.012
MTWAS-ct-eQTLs	2.922
MTWAS-ct-eQTLs	10.36
MTWAS-ct-eQTLs	2.478
MTWAS-ct-eQTLs	0.929
MTWAS-ct-eQTLs	1.041
MTWAS-ct-eQTLs	1.468
MTWAS-ct-eQTLs	6.977
MTWAS-ct-eQTLs	4.809
MTWAS-ct-eQTLs	5.405
MTWAS-ct-eQTLs	3.493
MTWAS-ct-eQTLs	0.239
MTWAS-ct-eQTLs	5.067
MTWAS-ct-eQTLs	1.26
MTWAS-ct-eQTLs	1.235
MTWAS-ct-eQTLs	1.601
MTWAS-ct-eQTLs	1.684
MTWAS-ct-eQTLs	2.404
MTWAS-ct-eQTLs	5.749
MTWAS-ct-eQTLs	23.5
MTWAS-ct-eQTLs	12.36
MTWAS-ct-eQTLs	5.142
MTWAS-ct-eQTLs	4.324
MTWAS-ct-eQTLs	6.554
MTWAS-ct-eQTLs	13.59
MTWAS-ct-eQTLs	5.235
MTWAS-ct-eQTLs	1.507
MTWAS-ct-eQTLs	9.635
MTWAS-ct-eQTLs	5.048
MTWAS-ct-eQTLs	5.706
MTWAS-ct-eQTLs	2.537
MTWAS-ct-eQTLs	3.239
MTWAS-ct-eQTLs	10.72
MTWAS-ct-eQTLs	2.257
MTWAS-ct-eQTLs	0.148
MTWAS-ct-eQTLs	7.965
MTWAS-ct-eQTLs	3.48
MTWAS-ct-eQTLs	1.275
MTWAS-ct-eQTLs	1.795
MTWAS-ct-eQTLs	1.995
MTWAS-ct-eQTLs	3.085
MTWAS-ct-eQTLs	0.808
MTWAS-ct-eQTLs	3.621
MTWAS-ct-eQTLs	0.028
MTWAS-ct-eQTLs	10.37
MTWAS-ct-eQTLs	2.349
MTWAS-ct-eQTLs	4.321
MTWAS-ct-eQTLs	1.858
MTWAS-ct-eQTLs	6.776
MTWAS-ct-eQTLs	2.213
MTWAS-ct-eQTLs	3.365
MTWAS-ct-eQTLs	0.258
MTWAS-ct-eQTLs	3.864
MTWAS-ct-eQTLs	2.942
MTWAS-ct-eQTLs	9.546
MTWAS-ct-eQTLs	4.055
MTWAS-ct-eQTLs	4.242
MTWAS-ct-eQTLs	1.251
MTWAS-ct-eQTLs	5.28
MTWAS-ct-eQTLs	10.1
MTWAS-ct-eQTLs	1.312
MTWAS-ct-eQTLs	1.95
MTWAS-ct-eQTLs	4.129
MTWAS-ct-eQTLs	9.699
MTWAS-ct-eQTLs	1.579
MTWAS-ct-eQTLs	0.953
MTWAS-ct-eQTLs	1.768
MTWAS-ct-eQTLs	1.091
MTWAS-ct-eQTLs	5.839
MTWAS-ct-eQTLs	1.365
MTWAS-ct-eQTLs	5.693
MTWAS-ct-eQTLs	5.71
MTWAS-ct-eQTLs	4.702
MTWAS-ct-eQTLs	0.328
MTWAS-ct-eQTLs	0.276
MTWAS-ct-eQTLs	2.01
MTWAS-ct-eQTLs	5.828
MTWAS-ct-eQTLs	3.114
MTWAS-ct-eQTLs	5.109
MTWAS-ct-eQTLs	6.58
MTWAS-ct-eQTLs	5.326
MTWAS-ct-eQTLs	2.939
MTWAS-ct-eQTLs	1.307
MTWAS-ct-eQTLs	1.781
MTWAS-ct-eQTLs	1.472
MTWAS-ct-eQTLs	3.657
MTWAS-ct-eQTLs	0.87
MTWAS-ct-eQTLs	1.471
MTWAS-ct-eQTLs	0.398
MTWAS-ct-eQTLs	4.34
MTWAS-ct-eQTLs	15.63
MTWAS-ct-eQTLs	3.927
MTWAS-ct-eQTLs	3.863
MTWAS-ct-eQTLs	8.808
MTWAS-ct-eQTLs	8.743
MTWAS-ct-eQTLs	4.056
MTWAS-ct-eQTLs	0.071
MTWAS-ct-eQTLs	2.788
MTWAS-ct-eQTLs	6.55
MTWAS-ct-eQTLs	4.993
MTWAS-ct-eQTLs	0.908
MTWAS-ct-eQTLs	1.244
MTWAS-ct-eQTLs	6.362
MTWAS-ct-eQTLs	1.63
MTWAS-ct-eQTLs	0.723
MTWAS-ct-eQTLs	0.261
MTWAS-ct-eQTLs	1.363
MTWAS-ct-eQTLs	1.989
MTWAS-ct-eQTLs	2.415
MTWAS-ct-eQTLs	6.092
MTWAS-ct-eQTLs	4.529
MTWAS-ct-eQTLs	5.178
MTWAS-ct-eQTLs	1.091
MTWAS-ct-eQTLs	5.193
MTWAS-ct-eQTLs	2.839
MTWAS-ct-eQTLs	2.912
MTWAS-ct-eQTLs	4.865
MTWAS-ct-eQTLs	5.286
MTWAS-ct-eQTLs	0.26
MTWAS-ct-eQTLs	13.23
MTWAS-ct-eQTLs	8.713
MTWAS-ct-eQTLs	2.757
MTWAS-ct-eQTLs	11.41
MTWAS-ct-eQTLs	3.635
MTWAS-ct-eQTLs	1.13
MTWAS-ct-eQTLs	1.479
MTWAS-ct-eQTLs	3.712
MTWAS-ct-eQTLs	2.199
MTWAS-ct-eQTLs	3.029
MTWAS-ct-eQTLs	1.438
MTWAS-ct-eQTLs	1.841
MTWAS-ct-eQTLs	10.21
MTWAS-ct-eQTLs	1.574
MTWAS-ct-eQTLs	1.478
MTWAS-ct-eQTLs	1.127
MTWAS-ct-eQTLs	0.869
MTWAS-ct-eQTLs	1.442
MTWAS-ct-eQTLs	1.523
MTWAS-ct-eQTLs	0.275
MTWAS-ct-eQTLs	7.709
MTWAS-ct-eQTLs	0.928
MTWAS-ct-eQTLs	1.995
MTWAS-ct-eQTLs	0.913
MTWAS-ct-eQTLs	6.927
MTWAS-ct-eQTLs	5.067
MTWAS-ct-eQTLs	3.583
MTWAS-ct-eQTLs	0.531
MTWAS-ct-eQTLs	1.274
MTWAS-ct-eQTLs	0.932
MTWAS-ct-eQTLs	6.815
MTWAS-ct-eQTLs	12.56
MTWAS-ct-eQTLs	5.839
MTWAS-ct-eQTLs	3.1
MTWAS-ct-eQTLs	2.1
MTWAS-ct-eQTLs	3.862
MTWAS-ct-eQTLs	2.198
MTWAS-ct-eQTLs	5.419
MTWAS-ct-eQTLs	1.751
MTWAS-ct-eQTLs	0.696
MTWAS-ct-eQTLs	3.283
MTWAS-ct-eQTLs	5.834
MTWAS-ct-eQTLs	1.125
MTWAS-ct-eQTLs	0.168
MTWAS-ct-eQTLs	1.296
MTWAS-ct-eQTLs	6.875
MTWAS-ct-eQTLs	0.092
MTWAS-ct-eQTLs	0.658
MTWAS-ct-eQTLs	6.066
MTWAS-ct-eQTLs	2.052
MTWAS-ct-eQTLs	2.355
MTWAS-ct-eQTLs	6.847
MTWAS-ct-eQTLs	5.197
MTWAS-ct-eQTLs	0.002
MTWAS-ct-eQTLs	0.362
MTWAS-ct-eQTLs	7.693
MTWAS-ct-eQTLs	9.701
MTWAS-ct-eQTLs	6.549
MTWAS-ct-eQTLs	4.991
MTWAS-ct-eQTLs	2.085
MTWAS-ct-eQTLs	1.834
MTWAS-ct-eQTLs	9.245
MTWAS-ct-eQTLs	5.125
MTWAS-ct-eQTLs	2.276
MTWAS-ct-eQTLs	2.26
MTWAS-ct-eQTLs	3.902
MTWAS-ct-eQTLs	0.359
MTWAS-ct-eQTLs	0.038
MTWAS-ct-eQTLs	0.691
MTWAS-ct-eQTLs	2.027
MTWAS-ct-eQTLs	4.548
MTWAS-ct-eQTLs	5.868
MTWAS-ct-eQTLs	1.518
MTWAS-ct-eQTLs	4.921
MTWAS-ct-eQTLs	7.266
MTWAS-ct-eQTLs	0.551
MTWAS-ct-eQTLs	6.108
MTWAS-ct-eQTLs	0.118
MTWAS-ct-eQTLs	0.835
MTWAS-ct-eQTLs	0.645
MTWAS-ct-eQTLs	9.921
MTWAS-ct-eQTLs	3.202
MTWAS-ct-eQTLs	3.072
MTWAS-ct-eQTLs	7.264
MTWAS-ct-eQTLs	9.784
MTWAS-ct-eQTLs	12.58
MTWAS-ct-eQTLs	1.214
MTWAS-ct-eQTLs	8.511
MTWAS-ct-eQTLs	9.332
MTWAS-ct-eQTLs	0.874
MTWAS-ct-eQTLs	3.099
MTWAS-ct-eQTLs	4.946
MTWAS-ct-eQTLs	6.971
MTWAS-ct-eQTLs	14.35
MTWAS-ct-eQTLs	0.861
MTWAS-ct-eQTLs	5.997
MTWAS-ct-eQTLs	3.154
MTWAS-ct-eQTLs	1.198
MTWAS-ct-eQTLs	3.855
MTWAS-ct-eQTLs	1.649
MTWAS-ct-eQTLs	6.693
MTWAS-ct-eQTLs	6.635
MTWAS-ct-eQTLs	2.452
MTWAS-ct-eQTLs	0.714
MTWAS-ct-eQTLs	1.69
MTWAS-ct-eQTLs	3.42
MTWAS-ct-eQTLs	4.938
MTWAS-ct-eQTLs	1.399
MTWAS-ct-eQTLs	4.777
MTWAS-ct-eQTLs	5.931
MTWAS-ct-eQTLs	3.1
MTWAS-ct-eQTLs	9.042
MTWAS-ct-eQTLs	7.628
MTWAS-ct-eQTLs	3.882
MTWAS-ct-eQTLs	5.622
MTWAS-ct-eQTLs	1.775
MTWAS-ct-eQTLs	3.21
MTWAS-ct-eQTLs	6.718
MTWAS-ct-eQTLs	1.852
MTWAS-ct-eQTLs	0.898
MTWAS-ct-eQTLs	0.614
MTWAS-ct-eQTLs	5.813
MTWAS-ct-eQTLs	4.881
MTWAS-ct-eQTLs	0.09
MTWAS-ct-eQTLs	1.988
MTWAS-ct-eQTLs	2.214
MTWAS-ct-eQTLs	8.446
MTWAS-ct-eQTLs	1.446
MTWAS-ct-eQTLs	1.137
MTWAS-ct-eQTLs	8.901
MTWAS-ct-eQTLs	4.774
MTWAS-ct-eQTLs	11.93
MTWAS-ct-eQTLs	10.76
MTWAS-ct-eQTLs	9.192
MTWAS-ct-eQTLs	1.387
MTWAS-ct-eQTLs	2.483
MTWAS-ct-eQTLs	1.745
MTWAS-ct-eQTLs	0.366
MTWAS-ct-eQTLs	2.111
MTWAS-ct-eQTLs	2.342
MTWAS-ct-eQTLs	0.061
MTWAS-ct-eQTLs	2.251
MTWAS-ct-eQTLs	9.665
MTWAS-ct-eQTLs	0.179
MTWAS-ct-eQTLs	7.296
MTWAS-ct-eQTLs	4.065
MTWAS-ct-eQTLs	4.525
MTWAS-ct-eQTLs	2.871
MTWAS-ct-eQTLs	0.782
MTWAS-ct-eQTLs	1.944
MTWAS-ct-eQTLs	2.985
MTWAS-ct-eQTLs	1.19
MTWAS-ct-eQTLs	13.1
MTWAS-ct-eQTLs	2.131
MTWAS-ct-eQTLs	0.1
MTWAS-ct-eQTLs	1.161
MTWAS-ct-eQTLs	4.247
MTWAS-ct-eQTLs	1.171
MTWAS-ct-eQTLs	6.755
MTWAS-ct-eQTLs	1.567
MTWAS-ct-eQTLs	1.246
MTWAS-ct-eQTLs	0.179
MTWAS-ct-eQTLs	3.457
MTWAS-ct-eQTLs	3.97
MTWAS-ct-eQTLs	14.64
MTWAS-ct-eQTLs	1.69
MTWAS-ct-eQTLs	1.574
MTWAS-ct-eQTLs	14.02
MTWAS-ct-eQTLs	9.433
MTWAS-ct-eQTLs	6.894
MTWAS-ct-eQTLs	1.719
MTWAS-ct-eQTLs	2.574
MTWAS-ct-eQTLs	0.618
MTWAS-ct-eQTLs	5.242
MTWAS-ct-eQTLs	8.866
MTWAS-ct-eQTLs	3.967
MTWAS-ct-eQTLs	1.657
MTWAS-ct-eQTLs	2.948
MTWAS-ct-eQTLs	0.519
MTWAS-ct-eQTLs	1.082
MTWAS-ct-eQTLs	4.552
MTWAS-ct-eQTLs	2.605
MTWAS-ct-eQTLs	1.744
MTWAS-ct-eQTLs	2.26
MTWAS-ct-eQTLs	7.16
MTWAS-ct-eQTLs	7.489
MTWAS-ct-eQTLs	3.118
MTWAS-ct-eQTLs	8.327
MTWAS-ct-eQTLs	1.774
MTWAS-ct-eQTLs	8.828
MTWAS-ct-eQTLs	4.565
MTWAS-ct-eQTLs	1.708
MTWAS-ct-eQTLs	25
MTWAS-ct-eQTLs	4.748
MTWAS-ct-eQTLs	10.81
MTWAS-ct-eQTLs	1.179
MTWAS-ct-eQTLs	0.189
MTWAS-ct-eQTLs	2.662
MTWAS-ct-eQTLs	7.157
MTWAS-ct-eQTLs	1.511
MTWAS-ct-eQTLs	12.14
MTWAS-ct-eQTLs	1.438
MTWAS-ct-eQTLs	4.006
MTWAS-ct-eQTLs	11.4
MTWAS-ct-eQTLs	2.036
MTWAS-ct-eQTLs	15.45
MTWAS-ct-eQTLs	0.995
MTWAS-ct-eQTLs	4.196
MTWAS-ct-eQTLs	3.834
MTWAS-ct-eQTLs	4.296
MTWAS-ct-eQTLs	15.04
MTWAS-ct-eQTLs	4.043
MTWAS-ct-eQTLs	4.935
MTWAS-ct-eQTLs	3.792
MTWAS-ct-eQTLs	1.486
MTWAS-ct-eQTLs	0.036
MTWAS-ct-eQTLs	4.099
MTWAS-ct-eQTLs	6.901
MTWAS-ct-eQTLs	7.283
MTWAS-ct-eQTLs	2.414
MTWAS-ct-eQTLs	0.927
MTWAS-ct-eQTLs	1.933
MTWAS-ct-eQTLs	0.62
MTWAS-ct-eQTLs	6.183
MTWAS-ct-eQTLs	1.104
MTWAS-ct-eQTLs	4.278
MTWAS-ct-eQTLs	4.085
MTWAS-ct-eQTLs	1.399
MTWAS-ct-eQTLs	2.068
MTWAS-ct-eQTLs	1.993
MTWAS-ct-eQTLs	1.027
MTWAS-ct-eQTLs	2.112
MTWAS-ct-eQTLs	1.33
MTWAS-ct-eQTLs	4.233
MTWAS-ct-eQTLs	8.967
MTWAS-ct-eQTLs	0.512
MTWAS-ct-eQTLs	7.584
MTWAS-ct-eQTLs	2.823
MTWAS-ct-eQTLs	4.121
MTWAS-ct-eQTLs	0.033
MTWAS-ct-eQTLs	0.026
MTWAS-ct-eQTLs	4.052
MTWAS-ct-eQTLs	4.784
MTWAS-ct-eQTLs	7.233
MTWAS-ct-eQTLs	5.715
MTWAS-ct-eQTLs	1.091
MTWAS-ct-eQTLs	3.661
MTWAS-ct-eQTLs	23.8
MTWAS-ct-eQTLs	4.59
MTWAS-ct-eQTLs	1.524
MTWAS-ct-eQTLs	1.947
MTWAS-ct-eQTLs	2.537
MTWAS-ct-eQTLs	1.756
MTWAS-ct-eQTLs	4.191
MTWAS-ct-eQTLs	0.466
MTWAS-ct-eQTLs	12.06
MTWAS-ct-eQTLs	0.936
MTWAS-ct-eQTLs	18.3
MTWAS-ct-eQTLs	2.096
MTWAS-ct-eQTLs	1.901
MTWAS-ct-eQTLs	8.375
MTWAS-ct-eQTLs	3.51
MTWAS-ct-eQTLs	3.58
MTWAS-ct-eQTLs	7.057
MTWAS-ct-eQTLs	4.826
MTWAS-ct-eQTLs	2.285
MTWAS-ct-eQTLs	5.381
MTWAS-ct-eQTLs	1.417
MTWAS-ct-eQTLs	7.015
MTWAS-ct-eQTLs	7.18
MTWAS-ct-eQTLs	5.787
MTWAS-ct-eQTLs	2.744
MTWAS-ct-eQTLs	14.81
MTWAS-ct-eQTLs	11.57
MTWAS-ct-eQTLs	2.339
MTWAS-ct-eQTLs	0.296
MTWAS-ct-eQTLs	10.13
MTWAS-ct-eQTLs	9.841
MTWAS-ct-eQTLs	5.493
MTWAS-ct-eQTLs	0.266
MTWAS-ct-eQTLs	8.673
MTWAS-ct-eQTLs	5.281
MTWAS-ct-eQTLs	8.498
MTWAS-ct-eQTLs	9.826
MTWAS-ct-eQTLs	1.452
MTWAS-ct-eQTLs	3.557
MTWAS-ct-eQTLs	0.176
MTWAS-ct-eQTLs	2.757
MTWAS-ct-eQTLs	10.86
MTWAS-ct-eQTLs	11.86
MTWAS-ct-eQTLs	2.507
MTWAS-ct-eQTLs	4.615
MTWAS-ct-eQTLs	6.977
MTWAS-ct-eQTLs	2.854
MTWAS-ct-eQTLs	4.799
MTWAS-ct-eQTLs	4.592
MTWAS-ct-eQTLs	1.337
MTWAS-ct-eQTLs	0.953
MTWAS-ct-eQTLs	17.24
MTWAS-ct-eQTLs	3.012
MTWAS-ct-eQTLs	9.988
MTWAS-ct-eQTLs	5.851
MTWAS-ct-eQTLs	7.334
MTWAS-ct-eQTLs	1.536
MTWAS-ct-eQTLs	0.412
MTWAS-ct-eQTLs	7.664
MTWAS-ct-eQTLs	9.01
MTWAS-ct-eQTLs	5.784
MTWAS-ct-eQTLs	8.175
MTWAS-ct-eQTLs	11.55
MTWAS-ct-eQTLs	0.036
MTWAS-ct-eQTLs	8.771
MTWAS-ct-eQTLs	2.829
MTWAS-ct-eQTLs	3.314
MTWAS-ct-eQTLs	22.6
MTWAS-ct-eQTLs	1.005
MTWAS-ct-eQTLs	1.847
MTWAS-ct-eQTLs	2.881
MTWAS-ct-eQTLs	5.145
MTWAS-ct-eQTLs	14.02
MTWAS-ct-eQTLs	2.512
MTWAS-ct-eQTLs	4.548
MTWAS-ct-eQTLs	11.52
MTWAS-ct-eQTLs	4.207
MTWAS-ct-eQTLs	9.047
MTWAS-ct-eQTLs	1.408
MTWAS-ct-eQTLs	1.216
MTWAS-ct-eQTLs	11.46
MTWAS-ct-eQTLs	8.994
MTWAS-ct-eQTLs	4.657
MTWAS-ct-eQTLs	5.085
MTWAS-ct-eQTLs	1.749
MTWAS-ct-eQTLs	14.24
MTWAS-ct-eQTLs	3.975
MTWAS-ct-eQTLs	5.304
MTWAS-ct-eQTLs	10.55
MTWAS-ct-eQTLs	0.003
MTWAS-ct-eQTLs	3.533
MTWAS-ct-eQTLs	0.361
MTWAS-ct-eQTLs	6.008
MTWAS-ct-eQTLs	0.39
MTWAS-ct-eQTLs	1.367
MTWAS-ct-eQTLs	9.994
MTWAS-ct-eQTLs	9.086
MTWAS-ct-eQTLs	0.605
MTWAS-ct-eQTLs	0.22
MTWAS-ct-eQTLs	7.628
MTWAS-ct-eQTLs	0.797
MTWAS-ct-eQTLs	3.046
MTWAS-ct-eQTLs	8.885
MTWAS-ct-eQTLs	12.57
MTWAS-ct-eQTLs	9.7
MTWAS-ct-eQTLs	2.579
MTWAS-ct-eQTLs	6.47
MTWAS-ct-eQTLs	6.39
MTWAS-ct-eQTLs	6.064
MTWAS-ct-eQTLs	2.184
MTWAS-ct-eQTLs	0.914
MTWAS-ct-eQTLs	0.186
MTWAS-ct-eQTLs	4.624
MTWAS-ct-eQTLs	0.419
MTWAS-ct-eQTLs	23.5
MTWAS-ct-eQTLs	2.709
MTWAS-ct-eQTLs	9.904
MTWAS-ct-eQTLs	6.96
MTWAS-ct-eQTLs	3.629
MTWAS-ct-eQTLs	0.277
MTWAS-ct-eQTLs	2.512
MTWAS-ct-eQTLs	3.368
MTWAS-ct-eQTLs	3.717
MTWAS-ct-eQTLs	4.187
MTWAS-ct-eQTLs	2.843
MTWAS-ct-eQTLs	1.437
MTWAS-ct-eQTLs	1.307
MTWAS-ct-eQTLs	3.547
MTWAS-ct-eQTLs	1.714
MTWAS-ct-eQTLs	0.505
MTWAS-ct-eQTLs	6.199
MTWAS-ct-eQTLs	0.951
MTWAS-ct-eQTLs	6.248
MTWAS-ct-eQTLs	6.236
MTWAS-ct-eQTLs	14.1
MTWAS-ct-eQTLs	1.481
MTWAS-ct-eQTLs	4.63
MTWAS-ct-eQTLs	9.833
MTWAS-ct-eQTLs	11.91
MTWAS-ct-eQTLs	0.754
MTWAS-ct-eQTLs	23
MTWAS-ct-eQTLs	0.443
MTWAS-ct-eQTLs	7.934
MTWAS-ct-eQTLs	3.049
MTWAS-ct-eQTLs	0.107
MTWAS-ct-eQTLs	2.313
MTWAS-ct-eQTLs	0.614
MTWAS-ct-eQTLs	5.394
MTWAS-ct-eQTLs	2.957
MTWAS-ct-eQTLs	0.118
MTWAS-ct-eQTLs	8.524
MTWAS-ct-eQTLs	1.667
MTWAS-ct-eQTLs	15.38
MTWAS-ct-eQTLs	2.171
MTWAS-ct-eQTLs	0.422
MTWAS-ct-eQTLs	11.55
MTWAS-ct-eQTLs	7.398
MTWAS-ct-eQTLs	2.955
MTWAS-ct-eQTLs	2.874
MTWAS-ct-eQTLs	2.434
MTWAS-ct-eQTLs	13.65
MTWAS-ct-eQTLs	2.438
MTWAS-ct-eQTLs	1.417
MTWAS-ct-eQTLs	2.846
MTWAS-ct-eQTLs	5.67
MTWAS-ct-eQTLs	1.188
MTWAS-ct-eQTLs	5.74
MTWAS-ct-eQTLs	0.432
MTWAS-ct-eQTLs	1.896
MTWAS-ct-eQTLs	1.253
MTWAS-ct-eQTLs	1.489
MTWAS-ct-eQTLs	4.089
MTWAS-ct-eQTLs	5.57
MTWAS-ct-eQTLs	0.546
MTWAS-ct-eQTLs	1.417
MTWAS-ct-eQTLs	3.424
MTWAS-ct-eQTLs	0.307
MTWAS-ct-eQTLs	0.325
MTWAS-ct-eQTLs	2.963
MTWAS-ct-eQTLs	1.692
MTWAS-ct-eQTLs	1.684
MTWAS-ct-eQTLs	0.555
MTWAS-ct-eQTLs	2.318
MTWAS-ct-eQTLs	5.746
MTWAS-ct-eQTLs	6.783
MTWAS-ct-eQTLs	1.471
MTWAS-ct-eQTLs	7.361
MTWAS-ct-eQTLs	4.239
MTWAS-ct-eQTLs	0.101
MTWAS-ct-eQTLs	0.835
MTWAS-ct-eQTLs	0.07
MTWAS-ct-eQTLs	13.26
MTWAS-ct-eQTLs	1.042
MTWAS-ct-eQTLs	0.524
MTWAS-ct-eQTLs	7.902
MTWAS-ct-eQTLs	7.283
MTWAS-ct-eQTLs	8.518
MTWAS-ct-eQTLs	8.963
MTWAS-ct-eQTLs	2.943
MTWAS-ct-eQTLs	9.679
MTWAS-ct-eQTLs	5.424
MTWAS-ct-eQTLs	6.296
MTWAS-ct-eQTLs	5.765
MTWAS-ct-eQTLs	2.058
MTWAS-ct-eQTLs	2.655
MTWAS-ct-eQTLs	0.425
MTWAS-ct-eQTLs	0.39
MTWAS-ct-eQTLs	0.868
MTWAS-ct-eQTLs	1.733
MTWAS-ct-eQTLs	2.625
MTWAS-ct-eQTLs	1.946
MTWAS-ct-eQTLs	0.121
MTWAS-ct-eQTLs	0.868
MTWAS-ct-eQTLs	2.894
MTWAS-ct-eQTLs	6.125
MTWAS-ct-eQTLs	0.295
MTWAS-ct-eQTLs	6.357
MTWAS-ct-eQTLs	1.543
MTWAS-ct-eQTLs	3.672
MTWAS-ct-eQTLs	2.776
MTWAS-ct-eQTLs	4.067
MTWAS-ct-eQTLs	0.451
MTWAS-ct-eQTLs	2.619
MTWAS-ct-eQTLs	5.043
MTWAS-ct-eQTLs	5.547
MTWAS-ct-eQTLs	1.884
MTWAS-ct-eQTLs	2.6
MTWAS-ct-eQTLs	1.633
MTWAS-ct-eQTLs	4.473
MTWAS-ct-eQTLs	5.299
MTWAS-ct-eQTLs	4.27
MTWAS-ct-eQTLs	4.127
MTWAS-ct-eQTLs	5.258
MTWAS-ct-eQTLs	3.897
MTWAS-ct-eQTLs	9.515
MTWAS-ct-eQTLs	0.572
MTWAS-ct-eQTLs	0.945
MTWAS-ct-eQTLs	5.913
MTWAS-ct-eQTLs	12.34
MTWAS-ct-eQTLs	14.13
MTWAS-ct-eQTLs	8.181
MTWAS-ct-eQTLs	4.679
MTWAS-ct-eQTLs	4.475
MTWAS-ct-eQTLs	3.676
MTWAS-ct-eQTLs	6.996
MTWAS-ct-eQTLs	2.449
MTWAS-ct-eQTLs	11.57
MTWAS-ct-eQTLs	5.982
MTWAS-ct-eQTLs	12.19
MTWAS-ct-eQTLs	3.291
MTWAS-ct-eQTLs	1.275
MTWAS-ct-eQTLs	2.463
MTWAS-ct-eQTLs	3.31
MTWAS-ct-eQTLs	2.889
MTWAS-ct-eQTLs	21.4
MTWAS-ct-eQTLs	8.236
MTWAS-ct-eQTLs	2.021
MTWAS-ct-eQTLs	16.89
MTWAS-ct-eQTLs	1.592
MTWAS-ct-eQTLs	4.028
MTWAS-ct-eQTLs	10.46
MTWAS-ct-eQTLs	11.26
MTWAS-ct-eQTLs	13.22
MTWAS-ct-eQTLs	6.355
MTWAS-ct-eQTLs	0.814
MTWAS-ct-eQTLs	13.27
MTWAS-ct-eQTLs	18.21
MTWAS-ct-eQTLs	6.297
MTWAS-ct-eQTLs	1.204
MTWAS-ct-eQTLs	0.727
MTWAS-ct-eQTLs	3.491
MTWAS-ct-eQTLs	6.55
MTWAS-ct-eQTLs	6.133
MTWAS-ct-eQTLs	5.614
MTWAS-ct-eQTLs	13.84
MTWAS-ct-eQTLs	1.554
MTWAS-ct-eQTLs	1.296
MTWAS-ct-eQTLs	4.361
MTWAS-ct-eQTLs	12.75
MTWAS-ct-eQTLs	8.492
MTWAS-ct-eQTLs	0.229
MTWAS-ct-eQTLs	1.727
MTWAS-ct-eQTLs	2.553
MTWAS-ct-eQTLs	7.403
MTWAS-ct-eQTLs	2.693
MTWAS-ct-eQTLs	3.727
MTWAS-ct-eQTLs	4.575
MTWAS-ct-eQTLs	1.282
MTWAS-ct-eQTLs	6.118
MTWAS-ct-eQTLs	1.644
MTWAS-ct-eQTLs	1.437
MTWAS-ct-eQTLs	4.882
MTWAS-ct-eQTLs	9.824
MTWAS-ct-eQTLs	1.552
MTWAS-ct-eQTLs	4.568
MTWAS-ct-eQTLs	4.404
MTWAS-ct-eQTLs	9.568
MTWAS-ct-eQTLs	11.95
MTWAS-ct-eQTLs	5.385
MTWAS-ct-eQTLs	0.751
MTWAS-ct-eQTLs	0.289
MTWAS-ct-eQTLs	3.738
MTWAS-ct-eQTLs	1.319
MTWAS-ct-eQTLs	6.161
MTWAS-ct-eQTLs	4.633
MTWAS-ct-eQTLs	3.142
MTWAS-ct-eQTLs	4.099
MTWAS-ct-eQTLs	8.203
MTWAS-ct-eQTLs	2.085
MTWAS-ct-eQTLs	5.538
MTWAS-ct-eQTLs	2.731
MTWAS-ct-eQTLs	0.22
MTWAS-ct-eQTLs	3.181
MTWAS-ct-eQTLs	3.526
MTWAS-ct-eQTLs	0.914
MTWAS-ct-eQTLs	31
MTWAS-ct-eQTLs	2.538
MTWAS-ct-eQTLs	0.161
MTWAS-ct-eQTLs	4.896
MTWAS-ct-eQTLs	2.362
MTWAS-ct-eQTLs	11.16
MTWAS-ct-eQTLs	10.28
MTWAS-ct-eQTLs	4.063
MTWAS-ct-eQTLs	8.093
MTWAS-ct-eQTLs	2.415
MTWAS-ct-eQTLs	10.96
MTWAS-ct-eQTLs	1.605
MTWAS-ct-eQTLs	23.2
MTWAS-ct-eQTLs	5.992
MTWAS-ct-eQTLs	1.803
MTWAS-ct-eQTLs	4.092
MTWAS-ct-eQTLs	0.471
MTWAS-ct-eQTLs	2.2
MTWAS-ct-eQTLs	1.775
MTWAS-ct-eQTLs	1.891
MTWAS-ct-eQTLs	2.129
MTWAS-ct-eQTLs	4.966
MTWAS-ct-eQTLs	8.964
MTWAS-ct-eQTLs	0.086
MTWAS-ct-eQTLs	0.53
MTWAS-ct-eQTLs	9.087
MTWAS-ct-eQTLs	4.052
MTWAS-ct-eQTLs	0.974
MTWAS-ct-eQTLs	3.601
MTWAS-ct-eQTLs	2.255
MTWAS-ct-eQTLs	1.547
MTWAS-ct-eQTLs	9.873
MTWAS-ct-eQTLs	4.088
MTWAS-ct-eQTLs	4.434
MTWAS-ct-eQTLs	12.03
MTWAS-ct-eQTLs	14.17
MTWAS-ct-eQTLs	2.981
MTWAS-ct-eQTLs	0.971
MTWAS-ct-eQTLs	1.264
MTWAS-ct-eQTLs	5.019
MTWAS-ct-eQTLs	2.55
MTWAS-ct-eQTLs	1.492
MTWAS-ct-eQTLs	6.005
MTWAS-ct-eQTLs	2.409
MTWAS-ct-eQTLs	2.797
MTWAS-ct-eQTLs	9.388
MTWAS-ct-eQTLs	6.841
MTWAS-ct-eQTLs	1.633
MTWAS-ct-eQTLs	0.003
MTWAS-ct-eQTLs	4.784
MTWAS-ct-eQTLs	1.249
MTWAS-ct-eQTLs	8.561
MTWAS-ct-eQTLs	5.347
MTWAS-ct-eQTLs	4.375
MTWAS-ct-eQTLs	3.175
MTWAS-ct-eQTLs	7.975
MTWAS-ct-eQTLs	5.794
MTWAS-ct-eQTLs	2.314
MTWAS-ct-eQTLs	2.144
MTWAS-ct-eQTLs	5.235
MTWAS-ct-eQTLs	0.475
MTWAS-ct-eQTLs	0.673
MTWAS-ct-eQTLs	3.795
MTWAS-ct-eQTLs	5.225
MTWAS-ct-eQTLs	1.312
MTWAS-ct-eQTLs	12.54
MTWAS-ct-eQTLs	8.822
MTWAS-ct-eQTLs	3.696
MTWAS-ct-eQTLs	3.068
MTWAS-ct-eQTLs	4.302
MTWAS-ct-eQTLs	6.339
MTWAS-ct-eQTLs	3.651
MTWAS-ct-eQTLs	5.584
MTWAS-ct-eQTLs	4.136
MTWAS-ct-eQTLs	0.307
MTWAS-ct-eQTLs	0.978
MTWAS-ct-eQTLs	1.673
MTWAS-ct-eQTLs	8.025
MTWAS-ct-eQTLs	17.18
MTWAS-ct-eQTLs	9.669
MTWAS-ct-eQTLs	1.271
MTWAS-ct-eQTLs	3.486
MTWAS-ct-eQTLs	3.01
MTWAS-ct-eQTLs	5.556
MTWAS-ct-eQTLs	0.539
MTWAS-ct-eQTLs	3.147
MTWAS-ct-eQTLs	2.544
MTWAS-ct-eQTLs	0.113
MTWAS-ct-eQTLs	2.698
MTWAS-ct-eQTLs	4.002
MTWAS-ct-eQTLs	1.991
MTWAS-ct-eQTLs	1.026
MTWAS-ct-eQTLs	6.597
MTWAS-ct-eQTLs	6.314
MTWAS-ct-eQTLs	4.19
MTWAS-ct-eQTLs	0.523
MTWAS-ct-eQTLs	0.721
MTWAS-ct-eQTLs	6.015
MTWAS-ct-eQTLs	0.212
MTWAS-ct-eQTLs	0.77
MTWAS-ct-eQTLs	3.577
MTWAS-ct-eQTLs	8.716
MTWAS-ct-eQTLs	4.02
MTWAS-ct-eQTLs	2.413
MTWAS-ct-eQTLs	1.474
MTWAS-ct-eQTLs	0.719
MTWAS-ct-eQTLs	3.214
MTWAS-ct-eQTLs	3.809
MTWAS-ct-eQTLs	1.192
MTWAS-ct-eQTLs	8.605
MTWAS-ct-eQTLs	15.73
MTWAS-ct-eQTLs	6.266
MTWAS-ct-eQTLs	3.919
MTWAS-ct-eQTLs	1.475
MTWAS-ct-eQTLs	12.15
MTWAS-ct-eQTLs	7.075
MTWAS-ct-eQTLs	3.302
MTWAS-ct-eQTLs	4.119
MTWAS-ct-eQTLs	3.32
MTWAS-ct-eQTLs	1.305
MTWAS-ct-eQTLs	4.215
MTWAS-ct-eQTLs	0.342
MTWAS-ct-eQTLs	3.692
MTWAS-ct-eQTLs	2.006
MTWAS-ct-eQTLs	0.997
MTWAS-ct-eQTLs	1.19
MTWAS-ct-eQTLs	0.775
MTWAS-ct-eQTLs	4.45
MTWAS-ct-eQTLs	7.795
MTWAS-ct-eQTLs	3.943
MTWAS-ct-eQTLs	4.676
MTWAS-ct-eQTLs	1.788
MTWAS-ct-eQTLs	3.03
MTWAS-ct-eQTLs	0.85
MTWAS-ct-eQTLs	1.119
MTWAS-ct-eQTLs	5.476
MTWAS-ct-eQTLs	10.28
MTWAS-ct-eQTLs	4.22
MTWAS-ct-eQTLs	1.058
MTWAS-ct-eQTLs	7.967
MTWAS-ct-eQTLs	7.038
MTWAS-ct-eQTLs	0.118
MTWAS-ct-eQTLs	0.001
MTWAS-ct-eQTLs	3.17
MTWAS-ct-eQTLs	3.221
MTWAS-ct-eQTLs	3.583
MTWAS-ct-eQTLs	6.456
MTWAS-ct-eQTLs	2.077
MTWAS-ct-eQTLs	0.397
MTWAS-ct-eQTLs	1.314
MTWAS-ct-eQTLs	8.548
MTWAS-ct-eQTLs	1.832
MTWAS-ct-eQTLs	3.711
MTWAS-ct-eQTLs	5.23
MTWAS-ct-eQTLs	12.14
MTWAS-ct-eQTLs	6.961
MTWAS-ct-eQTLs	1.641
MTWAS-ct-eQTLs	0.873
MTWAS-ct-eQTLs	2.956
MTWAS-ct-eQTLs	3.58
MTWAS-ct-eQTLs	6.151
[truncated: 838,440+ more rows]

## Sheet: Supp Figure 1
	PC1_THNSL2	PC2_THNSL2	PC3_THNSL2	PC4_THNSL2	PC5_THNSL2	PC1_ERAP2	PC2_ERAP2	PC3_ERAP2	PC4_ERAP2	PC5_ERAP2	PC1_CPSF1	PC2_CPSF1	PC3_CPSF1	PC4_CPSF1	PC5_CPSF1	PC1_XRRA1	PC2_XRRA1	PC3_XRRA1	PC4_XRRA1	PC5_XRRA1	PC1_DDX11	PC2_DDX11	PC3_DDX11	PC4_DDX11	PC5_DDX11	PC1_RPS26	PC2_RPS26	PC3_RPS26	PC4_RPS26	PC5_RPS26	PC1_FLYWCH1	PC2_FLYWCH1	PC3_FLYWCH1	PC4_FLYWCH1	PC5_FLYWCH1	PC1_ZNF266	PC2_ZNF266	PC3_ZNF266	PC4_ZNF266	PC5_ZNF266	PC1_PWP2	PC2_PWP2	PC3_PWP2	PC4_PWP2	PC5_PWP2	PC1_FAM118A	PC2_FAM118A	PC3_FAM118A	PC4_FAM118A
Adipose Subcutaneous	0.16848	0.0831679	0.145056	0.0464093	0.0553128	0.156828	0.173191	0.0356361	0.0138807	0.0124527	0.188898	0.287306	0.117933	0.0324267	0.055191	0.170266	0.130661	0.0499831	0.0765683	0.341339	0.177139	0.273591	0.205997	0.0206957	0.0840641	0.158212	0.0284551	0.228231	0.263576	0.312006	0.173023	0.156526	0.232633	0.0692977	0.0124609	0.170621	0.199992	0.140657	0.147195	0.00272058	0.156603	0.101388	0.345564	0.14001	0.229669	0.171188	0.0637442	0.199792	0.225999
Adipose Visceral Omentum	0.154565	0.00867253	-0.00681553	-0.0146713	0.0699267	0.146633	0.0972287	0.0718363	-0.0824646	0.0960003	0.149327	0.0846234	0.2607	-0.146351	-0.117424	0.152094	0.11844	-0.154231	0.0127567	0.0279598	0.141847	0.0488007	-0.0180219	-0.096514	0.0668056	0.164297	-0.270264	-0.00396229	0.069359	-0.120754	0.161583	-0.0344128	-0.0187418	-0.0480241	-0.0645311	0.142858	0.0199603	0.115007	0.0663422	-0.137953	0.153451	0.0496221	0.0336425	0.196991	-0.181456	0.149861	0.0283623	0.152186	-0.0585804
Adrenal Gland	0.145379	0.0490935	-0.00368065	-0.0696727	0.0963664	0.147876	-0.207337	0.238031	-0.0901671	-0.184685	0.180265	-0.112532	0.121721	0.130827	-0.124896	0.155262	0.0317342	0.0947287	-0.0775169	-0.144846	0.157571	0.0856846	-0.0272863	-0.189467	0.209588	0.135725	-0.081901	-0.157951	-0.00684091	0.00565202	0.164459	-0.15199	-0.0390841	0.0358114	0.0517589	0.161883	-0.169842	0.124443	-0.121964	-0.0990112	0.149695	-0.0425478	-0.0163582	-0.039448	0.0386279	0.13077	0.0623396	0.0754561	-0.138564
Artery Aorta	0.167821	-0.016464	0.135589	0.374002	-0.0384135	0.168202	0.0175478	0.167689	0.233327	0.0593481	0.180275	0.0590354	0.113151	0.0170612	0.197101	0.167689	0.150022	-0.0737305	0.0426322	-0.17942	0.169997	0.0614529	0.0779156	0.166562	-0.082528	0.161027	-0.087543	0.00431714	0.253811	-0.0572542	0.166945	0.0802031	0.0264974	0.0865086	-0.158642	0.178736	-0.0780527	0.133645	-0.0642428	-0.208876	0.157458	0.182036	-0.00312828	0.0563644	0.0407695	0.159752	-0.015845	0.10413	0.0197238
Artery Coronary	0.170494	0.0773555	0.0229056	0.0889702	-0.0898218	0.147646	0.015004	-0.0307491	0.0600615	-0.0739374	0.155141	-0.0369347	0.224399	0.0109505	0.231484	0.148123	0.197863	-0.10371	-0.0355577	-0.0978586	0.157611	-0.0648293	-0.0949564	0.0535508	0.122218	0.163005	0.0179769	-0.000506714	-0.0127397	-0.0247914	0.14054	-0.0046663	-0.0499817	-0.0499456	-0.0391853	0.148176	-0.122738	0.0940957	0.0574288	0.186863	0.147541	-0.100914	0.17444	-0.0435883	0.163827	0.157426	-0.000541043	0.139368	-0.00507596
Artery Tibial	0.170565	0.098502	0.345626	0.466458	-0.0586495	0.166067	0.208805	0.0543379	0.109444	0.103847	0.166578	0.300946	-0.151747	0.417247	-0.258771	0.180184	0.216251	0.065681	0.233406	0.375214	0.165823	0.127071	0.189315	0.0618417	-0.0629244	0.154631	0.0166307	0.185486	0.0495372	0.168962	0.162369	0.300398	0.116452	0.556142	-0.516337	0.168574	0.177145	0.321522	-0.104218	-0.264004	0.151379	0.044682	0.117986	0.264255	-0.019823	0.149719	-0.0653032	0.204338	0.355452
Brain Amygdala	0.118327	-0.0619436	-0.084552	0.0524324	0.155728	0.120573	-0.137214	0.085556	-0.0487123	0.00330859	0.0871636	-0.0647538	0.0116953	0.0478978	0.0805724	0.0965357	-0.111494	-0.211234	0.0382213	0.0268588	0.129387	0.00112957	-0.0522236	-0.1246	0.0201774	0.120005	0.00720179	0.000602452	-0.145343	0.0105991	0.0853349	0.0123141	-0.1072	-0.0286254	-0.0370642	0.103374	-0.14457	-0.0812617	0.0432951	0.0114393	0.129961	-0.0371289	-0.239893	0.115371	0.154322	0.129149	-0.00422158	-0.022141	0.0339759
Brain Anterior	0.163311	-0.0815315	-0.0826535	-0.0100516	0.0578336	0.137752	-0.0667267	-0.0289329	0.0855664	-0.0813554	0.0776424	-0.0755477	0.0285392	0.018741	0.00533054	0.105404	-0.0464565	-0.0378662	0.0338652	-0.0507196	0.128812	-0.12591	-0.165971	-0.00952739	-0.136725	0.12347	0.0951177	0.0360206	-0.106889	-0.0465291	0.0887391	-0.0476537	-0.10114	-0.0246078	-0.0235939	0.100328	-0.16434	0.0616358	0.0191678	0.0407564	0.129473	-0.178322	-0.0784836	0.0407296	-0.177384	0.13219	0.0180289	-0.226335	0.0571372
Brain Caudate	0.130145	0.0200306	-0.074052	0.0014444	0.0139808	0.143801	-0.199066	-0.155766	0.195909	-0.00336429	0.0913776	-0.153353	-0.0516317	0.0345666	-0.0486274	0.115754	-0.0959308	-0.101484	-0.00523735	0.0861129	0.130264	0.0664168	-0.0728115	-0.213623	0.0586204	0.114147	0.058463	-0.0531004	-0.157232	0.0141903	0.0780462	-0.035934	-0.0825304	0.0511188	0.0304097	0.110736	-0.272096	0.0643313	-0.0196042	0.145	0.145069	-0.228349	-0.143004	0.110774	-0.0804778	0.117134	-0.0489962	-0.161277	0.012428
Brain Cerebellar	0.141464	-0.163871	-0.154136	0.0703273	-0.00953013	0.132623	-0.2164	-0.152495	-0.0737232	0.117732	0.124399	-0.105906	-0.110311	0.230679	0.153372	0.138072	-0.0831012	0.171719	0.0437979	-0.128539	0.164157	0.122213	-0.11167	-0.0516907	-0.0232672	0.13298	0.0951292	-0.00933332	-0.22733	0.0867541	0.146422	-0.0178828	-0.0656775	-0.0138525	0.0511301	0.141082	-0.187253	0.0210627	0.00897145	-0.0823768	0.130981	-0.293971	-0.151718	0.0555753	-0.0232231	0.136986	0.0458097	-0.177789	-0.0943089
Brain Cerebellum	0.150128	-0.11127	-0.187512	0.0127362	-0.028741	0.145378	-0.327109	-0.10498	-0.343587	0.0305291	0.137397	-0.16877	-0.148782	0.222806	0.0635624	0.151964	-0.132746	0.355856	-0.126426	-0.0437234	0.144299	0.154093	-0.0419105	0.000687173	-0.067985	0.131156	-0.0914905	-0.0488117	-0.225513	-0.0155634	0.162413	-0.0908636	-0.0135433	0.0767821	0.134119	0.161549	-0.11489	-0.00772493	-0.0266625	-0.102049	0.150633	0.0215665	-0.215157	0.126508	0.00863907	0.180501	0.0430091	-0.0650965	-0.207653
Brain Cortex	0.163578	-0.147098	-0.113726	0.142448	-0.00150438	0.133631	-0.139115	-0.214569	0.230281	0.105382	0.1187	-0.144051	0.00751587	0.0978526	0.0545888	0.134409	-0.197735	0.154251	-0.0864262	-0.0805388	0.147807	0.0148555	-0.0376037	-0.0646958	-0.213107	0.126575	0.0594751	-0.0727973	-0.197248	0.0061775	0.0981156	-0.0491651	-0.185313	0.2197	0.0249954	0.135236	-0.0970739	0.0929427	0.105838	0.178008	0.137243	-0.0438375	-0.225993	0.0114165	0.134286	0.148696	-0.0272736	-0.15652	-0.0485797
Brain Frontal	0.145131	-0.0766504	-0.106258	0.0750455	0.0906676	0.133866	-0.159678	-0.0745443	-0.147346	0.00620448	0.0927665	-0.0776186	0.047721	0.110354	-0.0430233	0.105633	-0.121608	-0.00618782	-0.0789603	0.129688	0.135447	-0.0251525	-0.133486	0.0795669	-0.0991349	0.124128	0.0666939	0.145481	-0.145736	-0.00466796	0.092131	-0.0633248	-0.135536	0.130143	0.0658746	0.108845	-0.111989	0.00540419	0.0570322	0.126932	0.143673	-0.19372	0.156938	-0.0389315	-0.00937445	0.135693	-0.00951881	-0.223641	0.086796
Brain Hippocampus	0.135081	0.0109847	-0.0792349	-0.0420156	0.0306973	0.138147	-0.145537	-0.0401455	-0.00532575	0.110552	0.0904337	-0.0232887	0.0369416	-0.00369645	0.0375882	0.107644	-0.159408	0.00489017	0.0480182	-0.0096283	0.131776	-0.0678899	-0.0288035	-0.11232	0.0126608	0.126976	0.0557673	-0.0319064	-0.0121577	-0.0167435	0.097289	-0.063284	-0.120175	0.0107149	-0.0681712	0.0953311	-0.0776223	0.0621305	-0.0240577	-0.00229301	0.140733	0.00672573	0.00993008	-0.092354	-0.125286	0.125381	0.0222042	-0.158451	-0.0152222
Brain Hypothalamus	0.117977	0.0232371	-0.0610254	-0.0424117	-0.00657971	0.138417	-0.152451	-0.0591997	-0.0891475	0.049957	0.0808316	-0.061563	-0.0351475	-0.00854822	0.0374443	0.105673	-0.0493213	0.0770301	-0.0785847	0.0387466	0.114327	0.0512472	-0.134283	-0.0510495	0.0196653	0.128011	0.0915361	-0.0719277	0.0289154	-0.0388846	0.0854632	-0.0603796	-0.0944739	0.0545478	0.0580473	0.0874938	-0.162533	0.0540456	-0.0136163	-0.0229047	0.138102	-0.194787	-0.0141951	-0.123394	0.172947	0.109153	-0.0228209	-0.122795	-0.0922387
Brain Nucleus	0.150677	-0.0513113	-0.0840616	0.0141461	-0.0223935	0.145831	-0.0745791	-0.0308168	0.0644771	-0.00307695	0.0875914	-0.148164	-0.115821	0.0109913	-0.0633105	0.0963921	-0.160702	0.0354392	-0.0792	0.0483853	0.137228	-0.0329389	-0.0986712	-0.0787054	0.102728	0.13282	0.0438419	0.0212301	-0.0582039	-0.0949828	0.0771379	-0.0313684	-0.0946717	0.0131285	0.0408588	0.0944405	-0.202494	-0.00977804	-0.023495	0.0660468	0.134531	-0.0630411	-0.142299	0.0409974	-0.00757377	0.106442	-0.0283911	-0.223315	0.0729008
Brain Putamen	0.155352	0.016628	-0.0508434	0.0261457	0.0536862	0.134646	-0.159249	-0.17824	0.292349	-0.0723717	0.0666811	-0.114123	0.0424532	0.0123441	0.00294601	0.107688	-0.133835	0.00962123	-0.0954281	0.00145041	0.127674	-0.0281354	-0.138599	-0.0694287	-0.0125642	0.113761	0.0223443	-0.0311019	-0.0785075	0.0213249	0.0686242	-0.000935938	-0.0135698	-0.0107508	0.0206734	0.103579	-0.256713	-0.0449233	-0.0063956	-0.00856324	0.137248	-0.181299	-0.119026	0.0960364	0.0121639	0.121085	-0.0214901	-0.133143	0.0183429
Brain Spinal	0.133563	0.0696292	0.0288105	-0.0119476	0.101988	0.127441	-0.0163539	-0.129183	-0.0542761	0.0639056	0.0949701	-0.0610105	0.0481682	0.0866556	-0.0231292	0.11908	-0.0160818	-0.189928	-0.0140565	-0.0305037	0.131602	-0.227452	-0.122405	0.141538	-0.0956102	0.134046	0.104814	-0.113207	0.07687	0.182951	0.0988641	-0.0230146	-0.00556583	-0.0214379	-0.0897366	0.105191	-0.0761789	-0.14009	0.00662229	-0.0611219	0.128761	-0.168358	0.266476	0.0656283	0.0700468	0.119166	-0.0302258	-0.144162	0.062316
Breast Mammary Tissue	0.113855	0.0200417	-0.00730935	-0.0267691	-0.00572227	0.156344	0.0390136	0.0703256	0.138406	-0.0893814	0.139429	0.126893	0.0861098	-0.0239997	0.111656	0.153731	0.172044	-0.215539	-0.0708388	-0.00608522	0.15848	0.0161735	0.0462282	0.071105	0.180798	0.161862	-0.055004	0.00227355	0.0952774	0.166679	0.15274	0.0185245	0.052941	-0.0244557	-0.00334673	0.133497	0.105758	-0.0220788	-0.0133833	-0.119122	0.148824	0.0892226	0.16635	-0.0745584	-0.244694	0.157509	-0.0057443	0.0970545	0.143654
Cells Cultured fibroblasts	0.140447	-0.296258	-0.0975684	-0.130203	-0.0524956	0.161933	0.195828	0.0942361	-0.146775	-0.410476	0.110227	0.120693	-0.132485	0.0819033	0.109361	0.17773	0.0445972	0.340038	-0.446244	0.214117	0.0684902	0.0973451	0.0976183	-0.383954	-0.687337	0.147672	0.338147	-0.117138	0.218776	-0.570306	0.1349	0.014637	0.0734833	0.508241	0.573456	0.176886	0.252839	0.181359	-0.696064	0.447934	0.146203	0.0510295	0.161067	-0.172405	0.126838	0.156168	0.0493844	-0.0815697	-0.232357
Cells EBV transformed lymphocytes	0.0917763	-0.469071	-0.229389	0.400617	-0.311092	0.13696	-0.124001	-0.100749	-0.0997122	-0.0730913	0.135114	-0.00599779	-0.196528	-0.0667846	0.152448	0.160949	-0.497107	0.0450259	0.116119	-0.0130703	0.0517606	0.0219287	-0.219409	0.400961	-0.35835	0.124028	0.514201	-0.217735	0.223787	0.135957	0.181192	-0.0933303	-0.0941052	0.13264	0.217194	0.140282	-0.188454	0.00943435	-0.0177535	0.128426	0.150012	-0.230691	-0.049596	-0.00254425	0.00536514	0.141408	0.0626241	0.0375083	-0.160369
Colon Sigmoid	0.152658	0.0867225	-0.0367951	-0.0536222	0.0355975	0.141818	0.00259968	-0.00557662	0.177976	0.11689	0.175833	-0.0114381	0.0892869	-0.0163615	-0.089697	0.164621	-0.116038	-0.157078	-0.0234886	0.190852	0.160758	-0.0816387	0.00699374	0.228653	0.0846203	0.1707	0.0159717	0.191714	0.0436869	-0.105459	0.166326	-0.0136598	-0.136711	-0.0657845	-0.11958	0.187708	0.0593443	0.0121377	0.0840319	0.0549151	0.154402	0.123488	-0.063098	-0.0536399	0.0783653	0.155975	-0.0111441	-0.0361935	-0.0420532
Colon Transverse	0.137382	0.0507569	-0.0236086	-0.0330704	0.0522731	0.150372	-0.00498074	0.00319375	-0.143525	-0.0834369	0.183206	-0.20384	-0.155012	-0.329526	-0.171232	0.144378	0.104056	-0.0725373	0.0269528	0.0135768	0.16105	-0.115579	-0.0530517	-0.183801	-0.0718467	0.169778	-0.191499	-0.048975	0.0350219	-0.355475	0.120926	-0.027868	-0.00747805	-0.00111454	0.0055212	0.158213	0.0344825	0.00684607	-0.114818	-0.113074	0.155623	0.0816339	-0.16778	-0.00528399	0.0872855	0.153356	0.0551404	-0.229918	0.194243
Esophagus Gastroesophageal Junction	0.158169	0.120541	0.00702074	-0.0314218	-0.0378667	0.154584	-0.0140833	0.029921	0.215077	0.127515	0.169206	-0.0679362	0.106017	-0.0326734	-0.234146	0.176184	-0.0194177	-0.0205592	0.00757189	-0.00357308	0.172519	-0.0633673	0.010775	-0.0302588	-0.0867356	0.162957	-0.0230221	-0.0116521	-0.0661538	0.0704252	0.160379	-0.0637889	-0.0624875	0.0193224	-0.0809445	0.167363	-0.00173561	-0.0861419	0.00654167	-0.240449	0.166392	0.0330817	-0.157652	0.0830498	0.104177	0.151714	-0.0353487	0.0494885	-0.031642
Esophagus Mucosa	0.162559	-0.0183849	-0.0566905	-0.127724	-0.000678953	0.152	0.0571643	0.0555318	-0.321199	-0.254716	0.153279	-0.0276901	0.0286757	0.0708993	-0.140034	0.166534	0.178908	0.108538	-0.00697225	-0.257522	0.114168	0.0122289	-0.0520251	-0.00157302	-0.04281	0.157548	-0.103546	-0.0741688	0.0311312	-0.0173867	0.157567	-0.0959356	0.147352	-0.0703353	0.0154937	0.158719	0.0733343	0.0535604	-0.0440594	0.0301637	0.159469	0.0777106	-0.0895994	-0.0973208	-0.0850684	0.157144	-0.00407151	0.119298	0.0109236
Esophagus Muscularis	0.161923	0.112631	0.0022173	-0.0770458	-0.00053698	0.155279	0.0845901	0.0124724	0.167823	0.0930066	0.175173	-0.0620333	0.250816	-0.0780884	-0.267223	0.170373	0.034056	0.00545043	-0.268683	0.100091	0.161775	-0.0441575	0.0321243	0.150382	-0.180839	0.171124	-0.044374	0.0556859	0.0883766	0.0777539	0.165874	-0.0312436	-0.163947	0.0229128	-0.165911	0.169466	-0.0178392	0.000744141	-0.00486568	0.0353409	0.154805	0.101716	-0.123328	0.0107687	-0.0922489	0.15699	-0.0489685	0.106602	-0.0653003
Heart Atrial Appendage	0.142169	0.00126505	0.0276294	-0.185085	0.0384814	0.161351	0.112911	0.273406	-0.0592684	0.0759829	0.139161	0.000905417	0.153724	-0.002771	-0.098452	0.159613	-0.00504756	-0.0298275	0.0888204	-0.0483423	0.160738	-0.0103316	-0.0337133	-0.101675	0.0907973	0.134361	-0.0630405	-0.0663688	0.0291806	0.0510154	0.150663	0.0132159	-0.0871857	-0.0123943	-0.0625075	0.138391	0.0603019	0.0757174	-0.0110062	0.0201684	0.150647	0.0720973	0.231713	-0.163115	-0.179358	0.159874	-0.0245349	0.0992003	-0.0584501
Heart Left Ventricle	0.126309	-0.00507368	-0.0344455	-0.135885	-0.045503	0.15943	0.0244838	0.0868654	0.171527	0.0101231	0.104888	0.00354935	0.0353164	0.0494889	0.0540891	0.128871	0.0621524	0.0449079	0.0615966	-0.0148067	0.162944	-0.152103	0.0980244	-0.135229	0.042888	0.087411	-0.0867248	0.101577	0.0371853	-0.0933396	0.115894	0.033881	-0.0259338	-0.0680691	-0.00430925	0.130434	0.166416	0.0916287	-0.00908028	-0.0347118	0.136505	0.0778629	0.0283123	-0.192479	-0.118612	0.142999	-0.0606376	0.00993707	-0.0841292
Liver	0.112927	0.0941943	-0.155976	-0.179094	-0.174764	0.146558	0.00933948	-0.00790236	-0.277267	0.103046	0.141969	0.0836316	0.250584	0.224205	-0.0238745	0.12149	-0.128279	0.112801	0.289152	-0.176078	0.150635	-0.0549185	-0.149081	0.0973822	0.118984	0.116733	0.00652081	-0.158203	-0.0264407	-0.0196736	0.138221	0.00988532	-0.0536331	-0.125418	-0.159951	0.14096	0.133747	-0.0753209	-0.121266	-0.356732	0.12712	-0.164687	0.156461	-0.0416717	-0.0482255	0.154777	0.0543028	0.0100974	-0.313683
Lung	0.150964	-0.000270856	-0.0568554	-0.141827	-0.039079	0.165684	0.10129	0.28484	0.13544	-0.21979	0.178037	0.0362751	0.0616546	-0.102842	0.0469936	0.158278	0.0585652	-0.0206555	-0.0601978	-0.188319	0.158316	0.264574	-0.015858	0.087202	0.101065	0.160822	-0.138796	0.0439722	0.0624868	-0.0508572	0.177573	-0.046308	-0.105779	-0.113638	0.113695	0.164499	0.0502599	0.146002	0.251729	0.285102	0.155217	0.133107	-0.0189184	0.0813664	0.106489	0.159799	0.0312447	0.110525	0.0982519
Minor Salivary Gland	0.126376	0.109536	-0.0161684	-0.0793313	-0.0156376	0.151634	0.0274171	-0.0883472	-0.0866956	0.039258	0.134682	0.0102166	0.194087	0.168117	0.26531	0.147455	-0.0363992	0.228372	-0.264757	-0.0329284	0.132041	-0.199955	-0.0762456	0.152291	-0.0513822	0.133397	0.240138	-0.0451422	0.286888	0.0299099	0.14404	-0.00138235	-0.0971228	-0.0238278	-0.0201491	0.153193	0.110803	-0.251252	0.0239037	0.0347938	0.12705	0.0524094	-0.163785	0.147215	0.203163	0.140537	0.0238314	0.194275	-0.00986443
Muscle Skeletal	0.132207	0.151996	0.176126	-0.136913	-0.803833	0.154379	0.345911	-0.245731	-0.158922	0.263502	0.0989743	0.127438	0.00443753	-0.0379587	-0.12622	0.174879	0.124438	0.129913	0.407694	0.333819	0.133499	-0.581554	0.59757	-0.072755	0.0343964	0.134627	-0.0716444	0.341487	-0.0821084	0.118261	0.0721178	0.831865	-0.337383	-0.203021	0.234141	0.122401	0.244942	0.0920433	0.143688	-0.169709	0.146289	0.256167	-0.0378188	0.0874555	-0.0241754	0.09341	-0.957608	0.0248439	0.00261627
Nerve Tibial	0.165124	0.19006	0.122888	0.00522055	-0.149072	0.147066	0.243007	0.115632	-0.0920524	0.000714657	0.177209	0.277219	0.0450361	0.0400082	-0.174737	0.169913	0.157934	0.102174	0.0768979	0.0532423	0.176609	0.14333	0.0882277	0.152411	-0.0420215	0.161492	-0.0455091	0.237632	0.0587553	0.170075	0.194051	0.128374	0.121422	0.0446192	0.0421992	0.176904	0.157461	0.0979811	0.0354902	-0.0373736	0.153313	0.185116	0.167629	0.162295	-0.304065	0.167995	-0.016885	0.199064	-0.00388844
Ovary	0.143166	0.0564707	-0.0332325	-0.0354029	0.0358381	0.145872	-0.0754127	0.130651	-0.00291023	0.0154443	0.180682	0.0596668	0.0464926	-0.141033	0.283449	0.136658	0.0401185	-0.151867	-0.250636	-0.100143	0.159382	-0.173249	-0.225712	-0.0250819	0.0409463	0.144482	0.00193165	-0.00333161	-0.150836	-0.0363694	0.177834	-0.0314578	0.0479435	-0.0676289	-0.105435	0.169406	0.115632	-0.42737	0.099081	0.113848	0.149034	-0.0588945	0.0166327	-0.0748132	0.0338118	0.162434	0.0226574	0.0576616	-0.108221
Pancreas	0.146924	0.0179945	-0.113235	-0.0104549	0.0153301	0.144313	-0.164219	-0.0982456	-0.125159	0.104702	0.139026	-0.155615	-0.12751	0.242581	0.105888	0.160696	-0.0860708	-0.127192	0.0199434	0.0074819	0.144732	-0.264571	-0.0846993	0.227236	-0.0420233	0.168727	0.030457	-0.0717211	-0.0944104	-0.0103155	0.162174	-0.0956148	-0.0334808	-0.0380741	0.0716181	0.152197	-0.214538	-0.0717563	-0.00609083	-0.0519952	0.150259	0.0886416	-0.213999	0.012441	0.0108515	0.155256	0.00275192	-0.275459	-0.0172182
Pituitary	0.146352	0.0596444	0.00029955	-0.117481	0.0613321	0.136431	0.00297309	0.0255721	0.195817	-0.102796	0.172306	-0.125776	0.034576	-0.242816	0.0403751	0.1602	-0.242563	-0.0823414	0.0336929	0.0254444	0.161905	0.133444	0.0458229	0.275905	0.116869	0.148405	-0.0129753	-0.0966575	0.00652472	-0.162968	0.184067	-0.114398	0.152693	-0.289123	0.08468	0.158627	-0.0132593	0.0614588	-0.142111	-0.209108	0.143039	0.159992	0.0144479	-0.0527674	-0.27884	0.169657	0.0203674	-0.0197258	-0.0697842
Prostate	0.151747	0.0667547	0.00952516	-0.0953711	0.123408	0.15891	0.00897679	0.158746	0.0740325	0.136068	0.15947	-0.00286223	0.0628988	-0.197596	0.16573	0.17012	-0.0689223	-0.364619	-0.107104	0.0400737	0.158961	0.0408889	-0.0841514	-0.143155	0.0725402	0.158352	-0.0654836	-0.00528724	0.00340384	0.0673914	0.177479	-0.0171985	0.0436068	-0.0422089	-0.235403	0.173612	-0.0110355	-0.153008	0.106361	0.14134	0.150104	-0.158044	0.259633	-0.134144	-0.0434902	0.126993	0.0995004	0.280917	-0.19823
Skin Not Sun Exposed Suprapubic	0.173688	0.0639307	0.196334	0.0915775	0.201722	0.136718	0.264416	-0.214688	0.0111864	0.194532	0.18912	0.244577	-0.35833	-0.0787354	0.113997	0.159378	0.241713	0.0130551	-0.00311169	-0.174326	0.161195	0.131634	0.222168	0.0972363	0.0178092	0.165269	0.104907	0.342366	-0.0709335	-0.24777	0.191187	0.0437727	0.402533	-0.0397928	0.127739	0.155359	0.221441	0.0349528	0.257877	0.0663189	0.159908	0.116914	0.0997613	0.191534	0.0300046	0.166917	0.0677956	0.141275	0.251606
Skin Sun Exposed Lower leg	0.162787	0.097143	0.251674	0.264002	0.156486	0.147199	0.247562	-0.539669	0.0262654	-0.460969	0.190218	0.434366	-0.365868	-0.179158	0.0308076	0.168484	0.214863	0.106047	-0.0291535	0.0614676	0.175253	0.218505	0.314674	0.131391	-0.0856135	0.165772	0.173316	0.383828	0.00673704	-0.0474216	0.180429	0.202895	0.518973	-0.0850587	0.0202508	0.157057	0.138769	0.0452632	0.338815	0.116641	0.156844	0.201003	0.210327	0.260982	0.414623	0.150864	0.120103	-0.146332	0.511444
Small Intestine Terminal Ileum	0.133762	-0.0144062	-0.100994	0.018024	0.114372	0.121627	-0.155374	0.101207	0.0909364	-0.249888	0.148364	-0.228183	-0.309378	-0.0736127	-0.377848	0.1411	-0.137653	0.0767824	0.0466866	0.0906533	0.125012	-0.11292	-0.140269	-0.0546095	0.115146	0.144753	-0.046957	-0.0812234	0.0491299	-0.0927023	0.135453	-0.0556355	-0.166225	0.164287	0.0955342	0.119237	-0.190541	0.0621745	-0.0701052	0.103172	0.138489	-0.238348	0.090325	0.0070873	-0.0116723	0.13324	0.0118213	-0.158456	-0.00724063
Spleen	0.164573	-0.222714	-0.145355	0.0485473	-0.0173886	0.138864	-0.133266	0.000194928	0.0466588	-0.0942306	0.16451	-0.0690438	-0.0078588	0.292784	-0.0215757	0.137044	-0.164119	0.0144531	0.195332	-0.189968	0.138833	0.0579143	-0.0583615	-0.0739307	-0.0845593	0.145964	-0.0512052	-0.0913297	-0.279224	0.0454206	0.168542	-0.111455	0.0484299	-0.00928847	0.0407483	0.152078	-0.150306	-0.017581	-0.0368773	0.0121912	0.140462	-0.232217	0.10466	-0.0274066	0.0974286	0.145715	0.00886417	-0.183932	-0.163392
Stomach	0.128322	0.0064613	-0.0346531	-0.0356393	0.052193	0.150457	-0.119552	0.0122541	0.0402857	-0.0153264	0.157273	-0.215687	-0.203561	0.131223	-0.0238158	0.145082	-0.0320888	0.062217	0.163171	-0.140988	0.149903	-0.000138303	-0.0643036	-0.223115	0.036672	0.148306	0.0308622	0.0934005	-0.100513	0.007361	0.128904	-0.0627494	-0.134633	0.0559775	-0.0164588	0.156293	-0.0905406	-0.0635994	-0.0690987	-0.147779	0.153989	0.0613953	-0.060931	-0.126075	-0.0105065	0.150173	0.0363467	-0.112564	0.0814653
Testis	0.134486	0.0356373	-0.106067	-0.0974394	0.0297138	0.136013	-0.0439375	0.192015	-0.176448	0.217199	0.179601	-0.224881	-0.121968	-0.124189	0.279172	0.018265	-0.109873	0.136082	0.254526	0.0127997	0.109604	0.175622	0.161506	-0.0551865	0.0945798	0.146198	0.234307	-0.177318	-0.10084	0.264238	0.139828	0.00174053	-0.087834	-0.0947016	-0.0327528	0.168726	0.185047	-0.550891	-0.229084	0.0531463	0.154367	0.132939	-0.12567	-0.0944338	-0.0771836	0.134524	0.014668	-0.115502	-0.0726226
Thyroid	0.164649	0.155656	0.115307	-0.00199764	-0.0108479	0.152583	0.184725	0.107664	-0.0667934	0.0280746	0.188471	0.0923054	0.104561	-0.195621	-0.191268	0.159509	0.104197	0.0488164	0.0666911	0.00651121	0.16547	-0.0333888	0.0699051	-0.00652861	-0.0166659	0.16418	-0.132709	-0.0255501	-0.056905	0.0398057	0.217689	0.00676728	0.0445031	-0.278288	0.0981986	0.176792	0.114062	0.0571002	0.143873	0.177515	0.156812	0.161661	-0.0651793	-0.0254842	-0.255909	0.164971	0.0330414	0.161916	0.123636
Uterus	0.136369	0.0842061	-0.058294	-0.0358323	0.0491054	0.150728	-0.0100388	-0.0403883	-0.0905031	0.00705104	0.160921	-0.0710216	-0.0226128	-0.0321843	0.043921	0.148464	-0.133928	-0.345713	-0.121402	0.156283	0.144531	0.0469452	-0.0417084	-0.189881	0.14001	0.169326	-0.00870232	-0.307012	-0.00905178	0.188237	0.138129	-0.0590286	-0.164751	-0.0435224	-0.0633932	0.135813	-0.150134	-0.0463351	0.0340367	-0.100246	0.130215	-0.0774951	-0.117773	-0.11305	-0.0802924	0.142638	0.0564999	0.134064	-0.106032
Vagina	0.129671	0.0303323	-0.0817666	-0.087326	-0.0242437	0.134421	0.0410307	0.0237246	-0.0434206	0.0477057	0.136188	-0.113452	0.0602813	-0.209212	0.0305783	0.137092	0.0351404	-0.148015	0.0842257	-0.147917	0.136994	-0.0669013	-0.0956189	-0.0295261	0.0126828	0.137701	-0.144936	-0.232091	-0.262914	-0.0611733	0.133415	-0.0223485	-0.115697	-0.0692506	-0.0696001	0.141984	-0.0345382	-0.25855	-0.000798775	-0.0489176	0.128545	-0.225523	-0.0124918	-0.0365783	-0.122556	0.138832	0.0163416	0.110022	-0.0559342
Whole Blood	0.129683	-0.595152	0.62539	-0.358993	0.055181	0.118675	0.0959125	-0.0889684	0.00615957	0.1991	0.081014	0.060785	-0.0445234	-0.0173565	-0.0248084	0.137867	0.130954	0.00760687	0.0710738	-0.348236	0.1025	-0.00069255	0.136236	0.0714112	-0.0823645	0.149814	-0.418283	-0.162085	0.435542	0.0684803	0.11771	0.00536277	0.0445483	-0.0758912	0.0527381	0.0738878	0.0705554	0.0264722	0.0737995	0.0308151	0.131765	0.179554	-0.0563258	-0.651246	0.292898	0.129461	-0.0235356	0.038605	0.0389011
[truncated: 1 more columns]

## Sheet: Supp Figure 2
	PC1_ERAP2	PC2_ERAP2	PC3_ERAP2	PC4_ERAP2	PC5_ERAP2	PC1_XRRA1	PC2_XRRA1	PC3_XRRA1	PC4_XRRA1	PC5_XRRA1	PC1_DDX11	PC2_DDX11	PC3_DDX11	PC4_DDX11	PC5_DDX11	PC1_SPATA20	PC2_SPATA20	PC3_SPATA20	PC4_SPATA20	PC5_SPATA20	PC1_FAM118A	PC2_FAM118A	PC3_FAM118A	PC4_FAM118A	PC5_FAM118A
Adipose Subcutaneous	0.156828	0.173191	0.0356361	0.0138807	0.0124527	0.170266	0.130661	0.0499831	0.0765683	0.341339	0.177139	0.273591	0.205997	0.0206957	0.0840641	0.190609	0.283911	0.0649878	0.0569079	0.029611	0.171188	0.0637442	0.199792	0.225999	0.101829
Adipose Visceral Omentum	0.146633	0.0972287	0.0718363	-0.0824646	0.0960003	0.152094	0.11844	-0.154231	0.0127567	0.0279598	0.141847	0.0488007	-0.0180219	-0.096514	0.0668056	0.161003	0.0745053	0.0982041	0.087294	0.0214138	0.149861	0.0283623	0.152186	-0.0585804	-0.00291392
Adrenal Gland	0.147876	-0.207337	0.238031	-0.0901671	-0.184685	0.155262	0.0317342	0.0947287	-0.0775169	-0.144846	0.157571	0.0856846	-0.0272863	-0.189467	0.209588	0.167255	-0.104411	-0.171428	0.117519	-0.0118679	0.13077	0.0623396	0.0754561	-0.138564	-0.0514687
Artery Aorta	0.168202	0.0175478	0.167689	0.233327	0.0593481	0.167689	0.150022	-0.0737305	0.0426322	-0.17942	0.169997	0.0614529	0.0779156	0.166562	-0.082528	0.159435	-0.103526	-0.183636	-0.079839	0.0789247	0.159752	-0.015845	0.10413	0.0197238	-0.185517
Artery Coronary	0.147646	0.015004	-0.0307491	0.0600615	-0.0739374	0.148123	0.197863	-0.10371	-0.0355577	-0.0978586	0.157611	-0.0648293	-0.0949564	0.0535508	0.122218	0.151691	0.018895	0.039867	-0.044278	0.252653	0.157426	-0.000541043	0.139368	-0.00507596	-0.0326263
Artery Tibial	0.166067	0.208805	0.0543379	0.109444	0.103847	0.180184	0.216251	0.065681	0.233406	0.375214	0.165823	0.127071	0.189315	0.0618417	-0.0629244	0.147282	0.134724	-0.0518791	0.121201	-0.0592902	0.149719	-0.0653032	0.204338	0.355452	-0.289025
Brain Amygdala	0.120573	-0.137214	0.085556	-0.0487123	0.00330859	0.0965357	-0.111494	-0.211234	0.0382213	0.0268588	0.129387	0.00112957	-0.0522236	-0.1246	0.0201774	0.132585	-0.200174	0.148434	-0.103445	-0.0382279	0.129149	-0.00422158	-0.022141	0.0339759	-0.0345963
Brain Anterior	0.137752	-0.0667267	-0.0289329	0.0855664	-0.0813554	0.105404	-0.0464565	-0.0378662	0.0338652	-0.0507196	0.128812	-0.12591	-0.165971	-0.00952739	-0.136725	0.145127	-0.166597	-0.0698556	-0.0770022	0.179118	0.13219	0.0180289	-0.226335	0.0571372	-0.0827536
Brain Caudate	0.143801	-0.199066	-0.155766	0.195909	-0.00336429	0.115754	-0.0959308	-0.101484	-0.00523735	0.0861129	0.130264	0.0664168	-0.0728115	-0.213623	0.0586204	0.158653	-0.155915	0.0638885	-0.0298987	-0.130023	0.117134	-0.0489962	-0.161277	0.012428	-0.0948558
Brain Cerebellar	0.132623	-0.2164	-0.152495	-0.0737232	0.117732	0.138072	-0.0831012	0.171719	0.0437979	-0.128539	0.164157	0.122213	-0.11167	-0.0516907	-0.0232672	0.0486595	0.00135698	-0.171762	0.0810487	-0.0838591	0.136986	0.0458097	-0.177789	-0.0943089	0.172235
Brain Cerebellum	0.145378	-0.327109	-0.10498	-0.343587	0.0305291	0.151964	-0.132746	0.355856	-0.126426	-0.0437234	0.144299	0.154093	-0.0419105	0.000687173	-0.067985	0.084633	-0.101072	-0.15766	0.139295	0.0090836	0.180501	0.0430091	-0.0650965	-0.207653	0.100728
Brain Cortex	0.133631	-0.139115	-0.214569	0.230281	0.105382	0.134409	-0.197735	0.154251	-0.0864262	-0.0805388	0.147807	0.0148555	-0.0376037	-0.0646958	-0.213107	0.172925	-0.180464	-0.0939843	0.0302678	0.00731892	0.148696	-0.0272736	-0.15652	-0.0485797	-0.00937106
Brain Frontal	0.133866	-0.159678	-0.0745443	-0.147346	0.00620448	0.105633	-0.121608	-0.00618782	-0.0789603	0.129688	0.135447	-0.0251525	-0.133486	0.0795669	-0.0991349	0.128907	-0.169106	-0.037653	-0.0427441	-0.0642207	0.135693	-0.00951881	-0.223641	0.086796	-0.0866019
Brain Hippocampus	0.138147	-0.145537	-0.0401455	-0.00532575	0.110552	0.107644	-0.159408	0.00489017	0.0480182	-0.0096283	0.131776	-0.0678899	-0.0288035	-0.11232	0.0126608	0.112985	-0.0562779	0.0170596	-0.0540572	-0.0260161	0.125381	0.0222042	-0.158451	-0.0152222	-0.150878
Brain Hypothalamus	0.138417	-0.152451	-0.0591997	-0.0891475	0.049957	0.105673	-0.0493213	0.0770301	-0.0785847	0.0387466	0.114327	0.0512472	-0.134283	-0.0510495	0.0196653	0.0913422	-0.0939528	0.0364713	0.00218432	-0.088265	0.109153	-0.0228209	-0.122795	-0.0922387	-0.0380432
Brain Nucleus	0.145831	-0.0745791	-0.0308168	0.0644771	-0.00307695	0.0963921	-0.160702	0.0354392	-0.0792	0.0483853	0.137228	-0.0329389	-0.0986712	-0.0787054	0.102728	0.142551	-0.173821	0.172127	-0.00871222	0.0309291	0.106442	-0.0283911	-0.223315	0.0729008	-0.11187
Brain Putamen	0.134646	-0.159249	-0.17824	0.292349	-0.0723717	0.107688	-0.133835	0.00962123	-0.0954281	0.00145041	0.127674	-0.0281354	-0.138599	-0.0694287	-0.0125642	0.121077	-0.119836	0.0839647	-0.0398445	-0.0307034	0.121085	-0.0214901	-0.133143	0.0183429	-0.0757096
Brain Spinal	0.127441	-0.0163539	-0.129183	-0.0542761	0.0639056	0.11908	-0.0160818	-0.189928	-0.0140565	-0.0305037	0.131602	-0.227452	-0.122405	0.141538	-0.0956102	0.141792	0.0146906	0.234081	0.0357298	-0.0769125	0.119166	-0.0302258	-0.144162	0.062316	-0.154417
Breast Mammary Tissue	0.156344	0.0390136	0.0703256	0.138406	-0.0893814	0.153731	0.172044	-0.215539	-0.0708388	-0.00608522	0.15848	0.0161735	0.0462282	0.071105	0.180798	0.125889	0.128837	-0.0798282	0.0664855	0.00987869	0.157509	-0.0057443	0.0970545	0.143654	0.00782423
Cells Cultured fibroblasts	0.161933	0.195828	0.0942361	-0.146775	-0.410476	0.17773	0.0445972	0.340038	-0.446244	0.214117	0.0684902	0.0973451	0.0976183	-0.383954	-0.687337	0.139385	-0.0530675	-0.0640338	-0.131801	-0.252861	0.156168	0.0493844	-0.0815697	-0.232357	0.445206
Cells EBV transformed lymphocytes	0.13696	-0.124001	-0.100749	-0.0997122	-0.0730913	0.160949	-0.497107	0.0450259	0.116119	-0.0130703	0.0517606	0.0219287	-0.219409	0.400961	-0.35835	0.219114	-0.148028	0.413414	0.0201585	-0.0152988	0.141408	0.0626241	0.0375083	-0.160369	0.178932
Colon Sigmoid	0.141818	0.00259968	-0.00557662	0.177976	0.11689	0.164621	-0.116038	-0.157078	-0.0234886	0.190852	0.160758	-0.0816387	0.00699374	0.228653	0.0846203	0.155939	0.0398983	-0.185402	0.0971971	-0.0442557	0.155975	-0.0111441	-0.0361935	-0.0420532	-0.230359
Colon Transverse	0.150372	-0.00498074	0.00319375	-0.143525	-0.0834369	0.144378	0.104056	-0.0725373	0.0269528	0.0135768	0.16105	-0.115579	-0.0530517	-0.183801	-0.0718467	0.174846	-0.10714	-0.00570439	0.0395761	0.22321	0.153356	0.0551404	-0.229918	0.194243	-0.039076
Esophagus Gastroesophageal Junction	0.154584	-0.0140833	0.029921	0.215077	0.127515	0.176184	-0.0194177	-0.0205592	0.00757189	-0.00357308	0.172519	-0.0633673	0.010775	-0.0302588	-0.0867356	0.137428	-0.0594036	-0.201278	-0.0285957	0.126994	0.151714	-0.0353487	0.0494885	-0.031642	-0.0368273
Esophagus Mucosa	0.152	0.0571643	0.0555318	-0.321199	-0.254716	0.166534	0.178908	0.108538	-0.00697225	-0.257522	0.114168	0.0122289	-0.0520251	-0.00157302	-0.04281	0.156667	0.00610565	-0.0162382	0.0497828	0.0793003	0.157144	-0.00407151	0.119298	0.0109236	-0.149928
Esophagus Muscularis	0.155279	0.0845901	0.0124724	0.167823	0.0930066	0.170373	0.034056	0.00545043	-0.268683	0.100091	0.161775	-0.0441575	0.0321243	0.150382	-0.180839	0.141007	-0.163497	-0.120686	-0.185872	0.0907115	0.15699	-0.0489685	0.106602	-0.0653003	-0.165578
Heart Atrial Appendage	0.161351	0.112911	0.273406	-0.0592684	0.0759829	0.159613	-0.00504756	-0.0298275	0.0888204	-0.0483423	0.160738	-0.0103316	-0.0337133	-0.101675	0.0907973	0.149319	-0.0217233	-0.173145	-0.0613016	-0.0951801	0.159874	-0.0245349	0.0992003	-0.0584501	0.0310933
Heart Left Ventricle	0.15943	0.0244838	0.0868654	0.171527	0.0101231	0.128871	0.0621524	0.0449079	0.0615966	-0.0148067	0.162944	-0.152103	0.0980244	-0.135229	0.042888	0.118028	-0.0864632	-0.13845	-0.1279	-0.0670382	0.142999	-0.0606376	0.00993707	-0.0841292	0.00155652
Liver	0.146558	0.00933948	-0.00790236	-0.277267	0.103046	0.12149	-0.128279	0.112801	0.289152	-0.176078	0.150635	-0.0549185	-0.149081	0.0973822	0.118984	0.161996	0.180579	-0.168101	0.1128	-0.392977	0.154777	0.0543028	0.0100974	-0.313683	-0.028332
Lung	0.165684	0.10129	0.28484	0.13544	-0.21979	0.158278	0.0585652	-0.0206555	-0.0601978	-0.188319	0.158316	0.264574	-0.015858	0.087202	0.101065	0.189885	0.13541	0.0166297	-0.12829	0.27082	0.159799	0.0312447	0.110525	0.0982519	-0.00843828
Minor Salivary Gland	0.151634	0.0274171	-0.0883472	-0.0866956	0.039258	0.147455	-0.0363992	0.228372	-0.264757	-0.0329284	0.132041	-0.199955	-0.0762456	0.152291	-0.0513822	0.138558	-0.116557	0.123418	0.061703	-0.0607236	0.140537	0.0238314	0.194275	-0.00986443	0.0521691
Muscle Skeletal	0.154379	0.345911	-0.245731	-0.158922	0.263502	0.174879	0.124438	0.129913	0.407694	0.333819	0.133499	-0.581554	0.59757	-0.072755	0.0343964	0.169408	0.347731	-0.0517766	-0.788915	-0.0969509	0.09341	-0.957608	0.0248439	0.00261627	0.178223
Nerve Tibial	0.147066	0.243007	0.115632	-0.0920524	0.000714657	0.169913	0.157934	0.102174	0.0768979	0.0532423	0.176609	0.14333	0.0882277	0.152411	-0.0420215	0.208928	0.266409	0.209574	0.132681	0.295702	0.167995	-0.016885	0.199064	-0.00388844	0.0168853
Ovary	0.145872	-0.0754127	0.130651	-0.00291023	0.0154443	0.136658	0.0401185	-0.151867	-0.250636	-0.100143	0.159382	-0.173249	-0.225712	-0.0250819	0.0409463	0.10176	-0.00451112	-0.265389	0.145121	0.31118	0.162434	0.0226574	0.0576616	-0.108221	-0.0011374
Pancreas	0.144313	-0.164219	-0.0982456	-0.125159	0.104702	0.160696	-0.0860708	-0.127192	0.0199434	0.0074819	0.144732	-0.264571	-0.0846993	0.227236	-0.0420233	0.112411	-0.142739	-0.0809254	-0.0351444	-0.231626	0.155256	0.00275192	-0.275459	-0.0172182	-0.0494938
Pituitary	0.136431	0.00297309	0.0255721	0.195817	-0.102796	0.1602	-0.242563	-0.0823414	0.0336929	0.0254444	0.161905	0.133444	0.0458229	0.275905	0.116869	0.156235	0.259513	0.0363156	0.223604	-0.34761	0.169657	0.0203674	-0.0197258	-0.0697842	0.0693109
Prostate	0.15891	0.00897679	0.158746	0.0740325	0.136068	0.17012	-0.0689223	-0.364619	-0.107104	0.0400737	0.158961	0.0408889	-0.0841514	-0.143155	0.0725402	0.119542	0.00150643	-0.32912	0.0624006	0.0891925	0.126993	0.0995004	0.280917	-0.19823	0.0679196
Skin Not Sun Exposed Suprapubic	0.136718	0.264416	-0.214688	0.0111864	0.194532	0.159378	0.241713	0.0130551	-0.00311169	-0.174326	0.161195	0.131634	0.222168	0.0972363	0.0178092	0.175524	0.140867	-0.0124028	0.00867943	0.152741	0.166917	0.0677956	0.141275	0.251606	-0.00714211
Skin Sun Exposed Lower leg	0.147199	0.247562	-0.539669	0.0262654	-0.460969	0.168484	0.214863	0.106047	-0.0291535	0.0614676	0.175253	0.218505	0.314674	0.131391	-0.0856135	0.167827	0.228943	0.0288533	0.150459	0.0289891	0.150864	0.120103	-0.146332	0.511444	0.555396
Small Intestine Terminal Ileum	0.121627	-0.155374	0.101207	0.0909364	-0.249888	0.1411	-0.137653	0.0767824	0.0466866	0.0906533	0.125012	-0.11292	-0.140269	-0.0546095	0.115146	0.136569	-0.182614	0.205753	0.011599	0.00450265	0.13324	0.0118213	-0.158456	-0.00724063	-0.13816
Spleen	0.138864	-0.133266	0.000194928	0.0466588	-0.0942306	0.137044	-0.164119	0.0144531	0.195332	-0.189968	0.138833	0.0579143	-0.0583615	-0.0739307	-0.0845593	0.181461	-0.0906415	0.163858	-0.0563218	-0.0897346	0.145715	0.00886417	-0.183932	-0.163392	0.0276481
Stomach	0.150457	-0.119552	0.0122541	0.0402857	-0.0153264	0.145082	-0.0320888	0.062217	0.163171	-0.140988	0.149903	-0.000138303	-0.0643036	-0.223115	0.036672	0.133746	-0.183571	0.0578564	0.0324604	-0.0860984	0.150173	0.0363467	-0.112564	0.0814653	-0.061988
Testis	0.136013	-0.0439375	0.192015	-0.176448	0.217199	0.018265	-0.109873	0.136082	0.254526	0.0127997	0.109604	0.175622	0.161506	-0.0551865	0.0945798	0.0442627	-0.0537428	-0.0787108	-0.018787	-0.077373	0.134524	0.014668	-0.115502	-0.0726226	0.058874
Thyroid	0.152583	0.184725	0.107664	-0.0667934	0.0280746	0.159509	0.104197	0.0488164	0.0666911	0.00651121	0.16547	-0.0333888	0.0699051	-0.00652861	-0.0166659	0.111939	0.0175651	-0.0828948	0.15359	-0.18209	0.164971	0.0330414	0.161916	0.123636	0.0938393
Uterus	0.150728	-0.0100388	-0.0403883	-0.0905031	0.00705104	0.148464	-0.133928	-0.345713	-0.121402	0.156283	0.144531	0.0469452	-0.0417084	-0.189881	0.14001	0.129261	0.0255614	-0.118235	0.0680536	0.0116664	0.142638	0.0564999	0.134064	-0.106032	0.0823874
Vagina	0.134421	0.0410307	0.0237246	-0.0434206	0.0477057	0.137092	0.0351404	-0.148015	0.0842257	-0.147917	0.136994	-0.0669013	-0.0956189	-0.0295261	0.0126828	0.0752652	-0.0452325	0.0371395	0.00883846	-0.00583418	0.138832	0.0163416	0.110022	-0.0559342	0.00717688
Whole Blood	0.118675	0.0959125	-0.0889684	0.00615957	0.1991	0.137867	0.130954	0.00760687	0.0710738	-0.348236	0.1025	-0.00069255	0.136236	0.0714112	-0.0823645	0.158226	0.251381	0.175596	0.0642819	-0.011351	0.129461	-0.0235356	0.038605	0.0389011	-0.0357813

## Sheet: Supp Figure 3
	PC1_ITGB3BP	PC2_ITGB3BP	PC3_ITGB3BP	PC4_ITGB3BP	PC5_ITGB3BP	PC1_HLA-DOB	PC2_HLA-DOB	PC3_HLA-DOB	PC4_HLA-DOB	PC5_HLA-DOB	PC1_CPSF1	PC2_CPSF1	PC3_CPSF1	PC4_CPSF1	PC5_CPSF1	PC1_DDX11	PC2_DDX11	PC3_DDX11	PC4_DDX11	PC5_DDX11	PC1_RPS26	PC2_RPS26	PC3_RPS26	PC4_RPS26	PC5_RPS26
Adipose Subcutaneous	0.173206	0.0527969	0.276596	0.205952	0.111755	0.150725	0.162136	0.0989972	0.118476	0.0678385	0.188898	0.287306	0.117933	0.0324267	0.055191	0.177139	0.273591	0.205997	0.0206957	0.0840641	0.158212	0.0284551	0.228231	0.263576	0.312006
Adipose Visceral Omentum	0.160065	0.155148	0.0845257	0.0172032	-0.0888675	0.140482	0.375617	0.0912703	-0.0716585	0.015608	0.149327	0.0846234	0.2607	-0.146351	-0.117424	0.141847	0.0488007	-0.0180219	-0.096514	0.0668056	0.164297	-0.270264	-0.00396229	0.069359	-0.120754
Adrenal Gland	0.166538	-0.21229	-0.126057	0.00577258	0.0870338	0.181638	-0.0604427	0.0130416	0.237603	0.00146486	0.180265	-0.112532	0.121721	0.130827	-0.124896	0.157571	0.0856846	-0.0272863	-0.189467	0.209588	0.135725	-0.081901	-0.157951	-0.00684091	0.00565202
Artery Aorta	0.205293	-0.0704246	0.0300832	0.0995663	0.078622	0.152658	-0.0963806	-0.0942729	0.102966	-0.00976545	0.180275	0.0590354	0.113151	0.0170612	0.197101	0.169997	0.0614529	0.0779156	0.166562	-0.082528	0.161027	-0.087543	0.00431714	0.253811	-0.0572542
Artery Coronary	0.169183	-0.135737	-0.0364768	-0.084727	-0.150827	0.151619	-0.0092618	-0.0182916	-0.0344486	-0.0686166	0.155141	-0.0369347	0.224399	0.0109505	0.231484	0.157611	-0.0648293	-0.0949564	0.0535508	0.122218	0.163005	0.0179769	-0.000506714	-0.0127397	-0.0247914
Artery Tibial	0.195252	-0.00479233	0.0572961	0.127225	0.0860538	0.155969	0.126356	-0.0710733	-0.000169259	0.0393606	0.166578	0.300946	-0.151747	0.417247	-0.258771	0.165823	0.127071	0.189315	0.0618417	-0.0629244	0.154631	0.0166307	0.185486	0.0495372	0.168962
Brain Amygdala	0.112535	-0.182111	-0.0888507	-0.0334833	0.0623319	0.14715	0.058743	-0.0377843	-0.0862109	-0.154032	0.0871636	-0.0647538	0.0116953	0.0478978	0.0805724	0.129387	0.00112957	-0.0522236	-0.1246	0.0201774	0.120005	0.00720179	0.000602452	-0.145343	0.0105991
Brain Anterior	0.139043	-0.156888	-0.0672811	-0.103871	-0.03741	0.168077	-0.149794	-0.0154225	-0.0221538	0.0350958	0.0776424	-0.0755477	0.0285392	0.018741	0.00533054	0.128812	-0.12591	-0.165971	-0.00952739	-0.136725	0.12347	0.0951177	0.0360206	-0.106889	-0.0465291
Brain Caudate	0.128231	-0.125105	-0.0787511	-0.0611986	0.0232932	0.143608	-0.165396	-0.0792714	0.077941	0.00837642	0.0913776	-0.153353	-0.0516317	0.0345666	-0.0486274	0.130264	0.0664168	-0.0728115	-0.213623	0.0586204	0.114147	0.058463	-0.0531004	-0.157232	0.0141903
Brain Cerebellar	0.107757	-0.110865	-0.029947	-0.0756628	-0.138227	0.174344	-0.00144326	-0.190521	-0.125177	0.0261417	0.124399	-0.105906	-0.110311	0.230679	0.153372	0.164157	0.122213	-0.11167	-0.0516907	-0.0232672	0.13298	0.0951292	-0.00933332	-0.22733	0.0867541
Brain Cerebellum	0.0905927	0.0364281	0.0020502	-0.0394283	-0.0160057	0.187521	0.0580948	-0.214311	-0.116329	-0.00399075	0.137397	-0.16877	-0.148782	0.222806	0.0635624	0.144299	0.154093	-0.0419105	0.000687173	-0.067985	0.131156	-0.0914905	-0.0488117	-0.225513	-0.0155634
Brain Cortex	0.169222	-0.00989673	-0.0839687	-0.0853045	-0.136413	0.199888	-0.066532	-0.19089	-0.072712	0.0414789	0.1187	-0.144051	0.00751587	0.0978526	0.0545888	0.147807	0.0148555	-0.0376037	-0.0646958	-0.213107	0.126575	0.0594751	-0.0727973	-0.197248	0.0061775
Brain Frontal	0.141856	-0.166867	-0.046245	-0.0669909	-0.0354569	0.173554	-0.102871	-0.132166	-0.0282511	0.0324678	0.0927665	-0.0776186	0.047721	0.110354	-0.0430233	0.135447	-0.0251525	-0.133486	0.0795669	-0.0991349	0.124128	0.0666939	0.145481	-0.145736	-0.00466796
Brain Hippocampus	0.101309	-0.162443	-0.0697475	0.00350036	0.0731415	0.148952	-0.183454	-0.123764	-0.0937021	0.0762699	0.0904337	-0.0232887	0.0369416	-0.00369645	0.0375882	0.131776	-0.0678899	-0.0288035	-0.11232	0.0126608	0.126976	0.0557673	-0.0319064	-0.0121577	-0.0167435
Brain Hypothalamus	0.129511	0.0181436	0.0096655	-0.0705285	-0.109706	0.151132	0.0123929	0.0120364	-0.146676	-0.0745152	0.0808316	-0.061563	-0.0351475	-0.00854822	0.0374443	0.114327	0.0512472	-0.134283	-0.0510495	0.0196653	0.128011	0.0915361	-0.0719277	0.0289154	-0.0388846
Brain Nucleus	0.116206	-0.133637	-0.0569428	-0.0277727	-0.0169577	0.14039	-0.159648	-0.130017	-0.0715182	0.0405914	0.0875914	-0.148164	-0.115821	0.0109913	-0.0633105	0.137228	-0.0329389	-0.0986712	-0.0787054	0.102728	0.13282	0.0438419	0.0212301	-0.0582039	-0.0949828
Brain Putamen	0.109078	-0.104488	0.0474494	0.0637135	0.0733339	0.143484	-0.0351514	-0.0682932	-0.0767618	-0.0937102	0.0666811	-0.114123	0.0424532	0.0123441	0.00294601	0.127674	-0.0281354	-0.138599	-0.0694287	-0.0125642	0.113761	0.0223443	-0.0311019	-0.0785075	0.0213249
Brain Spinal	0.106693	0.0344571	-0.0736338	-0.0824644	-0.126006	0.140175	0.130733	-0.0132765	-0.127092	-0.0778441	0.0949701	-0.0610105	0.0481682	0.0866556	-0.0231292	0.131602	-0.227452	-0.122405	0.141538	-0.0956102	0.134046	0.104814	-0.113207	0.07687	0.182951
Breast Mammary Tissue	0.126282	0.0653489	0.0939107	0.0523624	-0.0102504	0.12446	0.0252324	-0.0462986	0.0963779	0.0145858	0.139429	0.126893	0.0861098	-0.0239997	0.111656	0.15848	0.0161735	0.0462282	0.071105	0.180798	0.161862	-0.055004	0.00227355	0.0952774	0.166679
Cells Cultured fibroblasts	0.0540092	0.420183	-0.621824	-0.117289	0.375715	0.12915	-0.102094	-0.107934	-0.0119105	0.125148	0.110227	0.120693	-0.132485	0.0819033	0.109361	0.0684902	0.0973451	0.0976183	-0.383954	-0.687337	0.147672	0.338147	-0.117138	0.218776	-0.570306
Cells EBV transformed lymphocytes	-0.0590276	0.233543	0.0279596	-0.101053	-0.220034	-0.0219049	0.261989	-0.145588	-0.173994	0.0327847	0.135114	-0.00599779	-0.196528	-0.0667846	0.152448	0.0517606	0.0219287	-0.219409	0.400961	-0.35835	0.124028	0.514201	-0.217735	0.223787	0.135957
Colon Sigmoid	0.197188	0.224098	0.0537364	0.0285746	-0.0517531	0.155923	0.0231322	-0.121885	-0.0598118	-0.0278406	0.175833	-0.0114381	0.0892869	-0.0163615	-0.089697	0.160758	-0.0816387	0.00699374	0.228653	0.0846203	0.1707	0.0159717	0.191714	0.0436869	-0.105459
Colon Transverse	0.114049	0.0378055	0.0168779	0.0749966	-0.135922	0.0992457	-0.170644	-0.025717	0.183644	-0.202589	0.183206	-0.20384	-0.155012	-0.329526	-0.171232	0.16105	-0.115579	-0.0530517	-0.183801	-0.0718467	0.169778	-0.191499	-0.048975	0.0350219	-0.355475
Esophagus Gastroesophageal Junction	0.196411	-0.0827603	-0.00320704	0.074715	0.0685776	0.174162	0.0860751	-0.168797	-0.088248	0.101704	0.169206	-0.0679362	0.106017	-0.0326734	-0.234146	0.172519	-0.0633673	0.010775	-0.0302588	-0.0867356	0.162957	-0.0230221	-0.0116521	-0.0661538	0.0704252
Esophagus Mucosa	0.0757365	0.00137577	-0.0305298	-0.0882778	-0.0193081	0.145393	-0.215703	0.123921	0.180358	-0.292364	0.153279	-0.0276901	0.0286757	0.0708993	-0.140034	0.114168	0.0122289	-0.0520251	-0.00157302	-0.04281	0.157548	-0.103546	-0.0741688	0.0311312	-0.0173867
Esophagus Muscularis	0.2055	-0.00448008	0.119062	0.14292	0.120908	0.161029	0.0805386	-0.0947264	0.00816999	-0.0259452	0.175173	-0.0620333	0.250816	-0.0780884	-0.267223	0.161775	-0.0441575	0.0321243	0.150382	-0.180839	0.171124	-0.044374	0.0556859	0.0883766	0.0777539
Heart Atrial Appendage	0.172502	0.322999	-0.189935	0.102939	-0.0166131	0.151999	0.160137	-0.11632	-0.166869	-0.0897959	0.139161	0.000905417	0.153724	-0.002771	-0.098452	0.160738	-0.0103316	-0.0337133	-0.101675	0.0907973	0.134361	-0.0630405	-0.0663688	0.0291806	0.0510154
Heart Left Ventricle	0.123563	0.049994	-0.125483	-0.0213533	0.146834	0.154197	-0.0692817	0.011558	0.339409	-0.250428	0.104888	0.00354935	0.0353164	0.0494889	0.0540891	0.162944	-0.152103	0.0980244	-0.135229	0.042888	0.087411	-0.0867248	0.101577	0.0371853	-0.0933396
Liver	0.140968	-0.0720011	0.060202	0.0863202	0.0192392	0.156674	0.0480495	0.145628	0.212545	0.0418733	0.141969	0.0836316	0.250584	0.224205	-0.0238745	0.150635	-0.0549185	-0.149081	0.0973822	0.118984	0.116733	0.00652081	-0.158203	-0.0264407	-0.0196736
Lung	0.152225	0.0381141	-0.0975588	0.0163204	0.154332	0.151108	-0.154924	0.137751	-0.0372011	0.143513	0.178037	0.0362751	0.0616546	-0.102842	0.0469936	0.158316	0.264574	-0.015858	0.087202	0.101065	0.160822	-0.138796	0.0439722	0.0624868	-0.0508572
Minor Salivary Gland	0.128032	-0.141168	-0.0335612	-0.0217303	-0.0130087	0.0606169	0.173632	-0.00958304	-0.0241718	-0.214794	0.134682	0.0102166	0.194087	0.168117	0.26531	0.132041	-0.199955	-0.0762456	0.152291	-0.0513822	0.133397	0.240138	-0.0451422	0.286888	0.0299099
Muscle Skeletal	0.145839	0.154052	0.438303	-0.778856	0.278106	0.154036	0.275487	-0.108544	0.515709	0.513353	0.0989743	0.127438	0.00443753	-0.0379587	-0.12622	0.133499	-0.581554	0.59757	-0.072755	0.0343964	0.134627	-0.0716444	0.341487	-0.0821084	0.118261
Nerve Tibial	0.202527	0.128927	0.0572267	0.0579929	0.0910246	0.178734	0.0913137	-0.00817019	-0.0589234	0.253199	0.177209	0.277219	0.0450361	0.0400082	-0.174737	0.176609	0.14333	0.0882277	0.152411	-0.0420215	0.161492	-0.0455091	0.237632	0.0587553	0.170075
Ovary	0.186065	0.194439	0.0245651	0.00243846	-0.186201	0.168455	-0.143157	0.0596985	-0.124311	0.0642297	0.180682	0.0596668	0.0464926	-0.141033	0.283449	0.159382	-0.173249	-0.225712	-0.0250819	0.0409463	0.144482	0.00193165	-0.00333161	-0.150836	-0.0363694
Pancreas	0.157343	-0.150348	-0.138887	-0.154832	-0.0475051	0.147602	0.288022	0.112338	-0.0491944	-0.25709	0.139026	-0.155615	-0.12751	0.242581	0.105888	0.144732	-0.264571	-0.0846993	0.227236	-0.0420233	0.168727	0.030457	-0.0717211	-0.0944104	-0.0103155
Pituitary	0.205526	0.13103	-0.0206849	0.00974854	-0.139314	0.107332	-0.125798	0.207476	-0.05873	0.116405	0.172306	-0.125776	0.034576	-0.242816	0.0403751	0.161905	0.133444	0.0458229	0.275905	0.116869	0.148405	-0.0129753	-0.0966575	0.00652472	-0.162968
Prostate	0.183248	0.156612	0.0246615	-0.0306968	-0.233109	0.155586	-0.00689127	-0.00502264	-0.0705128	-0.158126	0.15947	-0.00286223	0.0628988	-0.197596	0.16573	0.158961	0.0408889	-0.0841514	-0.143155	0.0725402	0.158352	-0.0654836	-0.00528724	0.00340384	0.0673914
Skin Not Sun Exposed Suprapubic	0.12531	0.080994	0.22356	0.156076	0.0107396	0.167721	0.152205	0.313666	0.0847113	-0.214575	0.18912	0.244577	-0.35833	-0.0787354	0.113997	0.161195	0.131634	0.222168	0.0972363	0.0178092	0.165269	0.104907	0.342366	-0.0709335	-0.24777
Skin Sun Exposed Lower leg	0.122354	0.0789232	0.237077	0.231477	0.190053	0.165443	0.115972	0.244996	0.150779	-0.0881059	0.190218	0.434366	-0.365868	-0.179158	0.0308076	0.175253	0.218505	0.314674	0.131391	-0.0856135	0.165772	0.173316	0.383828	0.00673704	-0.0474216
Small Intestine Terminal Ileum	0.0798179	-0.19759	0.00705164	0.0290003	0.0677553	0.0423069	-0.00524397	0.0939848	-0.0550465	0.0091433	0.148364	-0.228183	-0.309378	-0.0736127	-0.377848	0.125012	-0.11292	-0.140269	-0.0546095	0.115146	0.144753	-0.046957	-0.0812234	0.0491299	-0.0927023
Spleen	0.127879	-0.0646339	-0.100531	-0.116254	-0.111081	0.0854003	-0.0611408	0.101608	0.0482044	-0.0528964	0.16451	-0.0690438	-0.0078588	0.292784	-0.0215757	0.138833	0.0579143	-0.0583615	-0.0739307	-0.0845593	0.145964	-0.0512052	-0.0913297	-0.279224	0.0454206
Stomach	0.142392	0.0322636	-0.0412949	-0.0611098	-0.191234	0.116101	-0.284897	-0.206811	0.101003	0.00284675	0.157273	-0.215687	-0.203561	0.131223	-0.0238158	0.149903	-0.000138303	-0.0643036	-0.223115	0.036672	0.148306	0.0308622	0.0934005	-0.100513	0.007361
Testis	0.070463	-0.0965127	-0.0138947	-0.0210796	-0.121745	0.127863	-0.18743	0.458708	-0.335761	0.308059	0.179601	-0.224881	-0.121968	-0.124189	0.279172	0.109604	0.175622	0.161506	-0.0551865	0.0945798	0.146198	0.234307	-0.177318	-0.10084	0.264238
Thyroid	0.211846	0.117372	0.0193154	0.201918	0.0446608	0.11168	0.13422	0.143234	-0.0518202	0.17787	0.188471	0.0923054	0.104561	-0.195621	-0.191268	0.16547	-0.0333888	0.0699051	-0.00652861	-0.0166659	0.16418	-0.132709	-0.0255501	-0.056905	0.0398057
Uterus	0.146408	-0.133343	-0.11852	-0.116448	-0.103372	0.158233	0.0437035	-0.017099	-0.186726	-0.116846	0.160921	-0.0710216	-0.0226128	-0.0321843	0.043921	0.144531	0.0469452	-0.0417084	-0.189881	0.14001	0.169326	-0.00870232	-0.307012	-0.00905178	0.188237
Vagina	0.138684	-0.2468	-0.130817	-0.00753772	0.171311	0.147721	-0.0550458	0.256471	-0.0588961	0.0629136	0.136188	-0.113452	0.0602813	-0.209212	0.0305783	0.136994	-0.0669013	-0.0956189	-0.0295261	0.0126828	0.137701	-0.144936	-0.232091	-0.262914	-0.0611733
Whole Blood	-0.000556495	0.0665115	-0.0601861	-0.0245586	-0.481774	0.0730904	-0.120462	0.201069	0.0576609	0.0255887	0.081014	0.060785	-0.0445234	-0.0173565	-0.0248084	0.1025	-0.00069255	0.136236	0.0714112	-0.0823645	0.149814	-0.418283	-0.162085	0.435542	0.0684803

## Sheet: Supp Figure 4
N	Proportion
50	0.4835
100	0.3265
150	0.2233
200	0.162
250	0.1134
300	0.0857
350	0.0621
400	0.0446
450	0.0345
500	0.0277

## Sheet: Supp Figure 5
Improvement of Prediction R2 over PrediXcan	Methods	Tissue
0.619189	MTWAS	Brain Spinal
0.546576	UTMOST	Brain Spinal
0.200542	PrediXcan-imp	Brain Spinal
0.579748	MTWAS-tissue	Brain Spinal
-0.1108	TIGAR	Brain Spinal
0.572249	TIGAR-imp	Brain Spinal
0.571433	UTMOST-imp	Brain Spinal
0.591539	MTWAS	Cells EBV transformed lymphocytes
0.494762	UTMOST	Cells EBV transformed lymphocytes
0.081299	PrediXcan-imp	Cells EBV transformed lymphocytes
0.527348	MTWAS-tissue	Cells EBV transformed lymphocytes
-0.139966	TIGAR	Cells EBV transformed lymphocytes
0.510745	TIGAR-imp	Cells EBV transformed lymphocytes
0.532286	UTMOST-imp	Cells EBV transformed lymphocytes
0.711773	MTWAS	Minor Salivary Gland
0.590991	UTMOST	Minor Salivary Gland
0.30483	PrediXcan-imp	Minor Salivary Gland
0.655478	MTWAS-tissue	Minor Salivary Gland
-0.138426	TIGAR	Minor Salivary Gland
0.653501	TIGAR-imp	Minor Salivary Gland
0.675122	UTMOST-imp	Minor Salivary Gland
0.757909	MTWAS	Brain Amygdala
0.61391	UTMOST	Brain Amygdala
0.227522	PrediXcan-imp	Brain Amygdala
0.713476	MTWAS-tissue	Brain Amygdala
-1.95733e-05	TIGAR	Brain Amygdala
0.710052	TIGAR-imp	Brain Amygdala
0.721158	UTMOST-imp	Brain Amygdala
0.836058	MTWAS	Vagina
0.646508	UTMOST	Vagina
0.363961	PrediXcan-imp	Vagina
0.772628	MTWAS-tissue	Vagina
0.0377056	TIGAR	Vagina
0.771699	TIGAR-imp	Vagina
0.813672	UTMOST-imp	Vagina
0.648061	MTWAS	Brain Anterior
0.538627	UTMOST	Brain Anterior
0.250811	PrediXcan-imp	Brain Anterior
0.598179	MTWAS-tissue	Brain Anterior
-0.00597441	TIGAR	Brain Anterior
0.588479	TIGAR-imp	Brain Anterior
0.596469	UTMOST-imp	Brain Anterior
0.664745	MTWAS	Ovary
0.536771	UTMOST	Ovary
0.286707	PrediXcan-imp	Ovary
0.613904	MTWAS-tissue	Ovary
-0.00779637	TIGAR	Ovary
0.599558	TIGAR-imp	Ovary
0.630238	UTMOST-imp	Ovary
0.68545	MTWAS	Small Intestine Terminal Ileum
0.570117	UTMOST	Small Intestine Terminal Ileum
0.309563	PrediXcan-imp	Small Intestine Terminal Ileum
0.619137	MTWAS-tissue	Small Intestine Terminal Ileum
-0.0313179	TIGAR	Small Intestine Terminal Ileum
0.622451	TIGAR-imp	Small Intestine Terminal Ileum
0.649509	UTMOST-imp	Small Intestine Terminal Ileum
0.66311	MTWAS	Brain Hippocampus
0.565573	UTMOST	Brain Hippocampus
0.215739	PrediXcan-imp	Brain Hippocampus
0.604743	MTWAS-tissue	Brain Hippocampus
0.0799239	TIGAR	Brain Hippocampus
0.601724	TIGAR-imp	Brain Hippocampus
0.611957	UTMOST-imp	Brain Hippocampus
0.607468	MTWAS	Brain Putamen
0.484938	UTMOST	Brain Putamen
0.232259	PrediXcan-imp	Brain Putamen
0.546655	MTWAS-tissue	Brain Putamen
0.0406933	TIGAR	Brain Putamen
0.533425	TIGAR-imp	Brain Putamen
0.54138	UTMOST-imp	Brain Putamen
0.686031	MTWAS	Brain Hypothalamus
0.567816	UTMOST	Brain Hypothalamus
0.220268	PrediXcan-imp	Brain Hypothalamus
0.608392	MTWAS-tissue	Brain Hypothalamus
0.0987134	TIGAR	Brain Hypothalamus
0.605135	TIGAR-imp	Brain Hypothalamus
0.636531	UTMOST-imp	Brain Hypothalamus
0.412227	MTWAS	Brain Cerebellar
0.320598	UTMOST	Brain Cerebellar
0.143393	PrediXcan-imp	Brain Cerebellar
0.375075	MTWAS-tissue	Brain Cerebellar
-0.0958978	TIGAR	Brain Cerebellar
0.352658	TIGAR-imp	Brain Cerebellar
0.306808	UTMOST-imp	Brain Cerebellar
0.581155	MTWAS	Brain Frontal
0.475077	UTMOST	Brain Frontal
0.221245	PrediXcan-imp	Brain Frontal
0.528609	MTWAS-tissue	Brain Frontal
0.00675852	TIGAR	Brain Frontal
0.514151	TIGAR-imp	Brain Frontal
0.516986	UTMOST-imp	Brain Frontal
0.54985	MTWAS	Brain Caudate
0.442495	UTMOST	Brain Caudate
0.206667	PrediXcan-imp	Brain Caudate
0.487933	MTWAS-tissue	Brain Caudate
0.062504	TIGAR	Brain Caudate
0.478668	TIGAR-imp	Brain Caudate
0.473702	UTMOST-imp	Brain Caudate
0.637726	MTWAS	Artery Coronary
0.530012	UTMOST	Artery Coronary
0.301366	PrediXcan-imp	Artery Coronary
0.568103	MTWAS-tissue	Artery Coronary
0.0873475	TIGAR	Artery Coronary
0.567271	TIGAR-imp	Artery Coronary
0.600672	UTMOST-imp	Artery Coronary
0.564664	MTWAS	Brain Nucleus
0.452142	UTMOST	Brain Nucleus
0.196767	PrediXcan-imp	Brain Nucleus
0.50497	MTWAS-tissue	Brain Nucleus
0.0878725	TIGAR	Brain Nucleus
0.496574	TIGAR-imp	Brain Nucleus
0.502461	UTMOST-imp	Brain Nucleus
0.576433	MTWAS	Liver
0.45467	UTMOST	Liver
0.181774	PrediXcan-imp	Liver
0.524685	MTWAS-tissue	Liver
0.111426	TIGAR	Liver
0.506726	TIGAR-imp	Liver
0.501187	UTMOST-imp	Liver
0.4725	MTWAS	Brain Cortex
0.379154	UTMOST	Brain Cortex
0.221242	PrediXcan-imp	Brain Cortex
0.416327	MTWAS-tissue	Brain Cortex
0.00512971	TIGAR	Brain Cortex
0.401268	TIGAR-imp	Brain Cortex
0.39719	UTMOST-imp	Brain Cortex
0.469624	MTWAS	Spleen
0.350981	UTMOST	Spleen
0.23616	PrediXcan-imp	Spleen
0.420992	MTWAS-tissue	Spleen
-0.0153807	TIGAR	Spleen
0.408494	TIGAR-imp	Spleen
0.404175	UTMOST-imp	Spleen
0.672324	MTWAS	Prostate
0.512693	UTMOST	Prostate
0.315149	PrediXcan-imp	Prostate
0.603636	MTWAS-tissue	Prostate
0.115858	TIGAR	Prostate
0.595997	TIGAR-imp	Prostate
0.627114	UTMOST-imp	Prostate
0.342454	MTWAS	Brain Cerebellum
0.25326	UTMOST	Brain Cerebellum
0.135344	PrediXcan-imp	Brain Cerebellum
0.309733	MTWAS-tissue	Brain Cerebellum
-0.00423799	TIGAR	Brain Cerebellum
0.289556	TIGAR-imp	Brain Cerebellum
0.228224	UTMOST-imp	Brain Cerebellum
0.507525	MTWAS	Adrenal Gland
0.385958	UTMOST	Adrenal Gland
0.205538	PrediXcan-imp	Adrenal Gland
0.447964	MTWAS-tissue	Adrenal Gland
0.0998053	TIGAR	Adrenal Gland
0.438227	TIGAR-imp	Adrenal Gland
0.441966	UTMOST-imp	Adrenal Gland
0.473988	MTWAS	Pituitary
0.354155	UTMOST	Pituitary
0.207781	PrediXcan-imp	Pituitary
0.409297	MTWAS-tissue	Pituitary
0.0805906	TIGAR	Pituitary
0.405291	TIGAR-imp	Pituitary
0.404593	UTMOST-imp	Pituitary
0.39125	MTWAS	Pancreas
0.27108	UTMOST	Pancreas
0.170379	PrediXcan-imp	Pancreas
0.337551	MTWAS-tissue	Pancreas
0.0965187	TIGAR	Pancreas
0.325723	TIGAR-imp	Pancreas
0.308481	UTMOST-imp	Pancreas
0.53939	MTWAS	Stomach
0.406966	UTMOST	Stomach
0.241822	PrediXcan-imp	Stomach
0.451359	MTWAS-tissue	Stomach
0.165117	TIGAR	Stomach
0.442495	TIGAR-imp	Stomach
0.4822	UTMOST-imp	Stomach
0.478593	MTWAS	Colon Sigmoid
0.350311	UTMOST	Colon Sigmoid
0.239447	PrediXcan-imp	Colon Sigmoid
0.406973	MTWAS-tissue	Colon Sigmoid
0.123688	TIGAR	Colon Sigmoid
0.399191	TIGAR-imp	Colon Sigmoid
0.424321	UTMOST-imp	Colon Sigmoid
0.217271	MTWAS	Testis
0.060725	UTMOST	Testis
0.0860653	PrediXcan-imp	Testis
0.197084	MTWAS-tissue	Testis
0.0583303	TIGAR	Testis
0.179582	TIGAR-imp	Testis
0.0522428	UTMOST-imp	Testis
0.471943	MTWAS	Esophagus Gastroesophageal Junction
0.335581	UTMOST	Esophagus Gastroesophageal Junction
0.246005	PrediXcan-imp	Esophagus Gastroesophageal Junction
0.396928	MTWAS-tissue	Esophagus Gastroesophageal Junction
0.143196	TIGAR	Esophagus Gastroesophageal Junction
0.391588	TIGAR-imp	Esophagus Gastroesophageal Junction
0.418944	UTMOST-imp	Esophagus Gastroesophageal Junction
0.468792	MTWAS	Colon Transverse
0.339916	UTMOST	Colon Transverse
0.207689	PrediXcan-imp	Colon Transverse
0.382203	MTWAS-tissue	Colon Transverse
0.151746	TIGAR	Colon Transverse
0.377501	TIGAR-imp	Colon Transverse
0.409348	UTMOST-imp	Colon Transverse
0.421211	MTWAS	Heart Atrial Appendage
0.288616	UTMOST	Heart Atrial Appendage
0.1924	PrediXcan-imp	Heart Atrial Appendage
0.347155	MTWAS-tissue	Heart Atrial Appendage
0.133959	TIGAR	Heart Atrial Appendage
0.33828	TIGAR-imp	Heart Atrial Appendage
0.349476	UTMOST-imp	Heart Atrial Appendage
0.419041	MTWAS	Heart Left Ventricle
0.300682	UTMOST	Heart Left Ventricle
0.164104	PrediXcan-imp	Heart Left Ventricle
0.337083	MTWAS-tissue	Heart Left Ventricle
0.155136	TIGAR	Heart Left Ventricle
0.331136	TIGAR-imp	Heart Left Ventricle
0.353724	UTMOST-imp	Heart Left Ventricle
0.502124	MTWAS	Breast Mammary Tissue
0.36427	UTMOST	Breast Mammary Tissue
0.218412	PrediXcan-imp	Breast Mammary Tissue
0.397326	MTWAS-tissue	Breast Mammary Tissue
0.189253	TIGAR	Breast Mammary Tissue
0.389013	TIGAR-imp	Breast Mammary Tissue
0.448216	UTMOST-imp	Breast Mammary Tissue
0.360182	MTWAS	Artery Aorta
0.229586	UTMOST	Artery Aorta
0.169982	PrediXcan-imp	Artery Aorta
0.287387	MTWAS-tissue	Artery Aorta
0.122543	TIGAR	Artery Aorta
0.283969	TIGAR-imp	Artery Aorta
0.293014	UTMOST-imp	Artery Aorta
0.322463	MTWAS	Esophagus Muscularis
0.207985	UTMOST	Esophagus Muscularis
0.153002	PrediXcan-imp	Esophagus Muscularis
0.245469	MTWAS-tissue	Esophagus Muscularis
0.119337	TIGAR	Esophagus Muscularis
0.248237	TIGAR-imp	Esophagus Muscularis
0.266922	UTMOST-imp	Esophagus Muscularis
0.399503	MTWAS	Adipose Visceral Omentum
0.270749	UTMOST	Adipose Visceral Omentum
0.16481	PrediXcan-imp	Adipose Visceral Omentum
0.295674	MTWAS-tissue	Adipose Visceral Omentum
0.149252	TIGAR	Adipose Visceral Omentum
0.290918	TIGAR-imp	Adipose Visceral Omentum
0.337755	UTMOST-imp	Adipose Visceral Omentum
0.212705	MTWAS	Cells Cultured fibroblasts
0.0824477	UTMOST	Cells Cultured fibroblasts
0.0754469	PrediXcan-imp	Cells Cultured fibroblasts
0.158206	MTWAS-tissue	Cells Cultured fibroblasts
0.0956682	TIGAR	Cells Cultured fibroblasts
0.157853	TIGAR-imp	Cells Cultured fibroblasts
0.119196	UTMOST-imp	Cells Cultured fibroblasts
0.2768	MTWAS	Esophagus Mucosa
0.148526	UTMOST	Esophagus Mucosa
0.110448	PrediXcan-imp	Esophagus Mucosa
0.203485	MTWAS-tissue	Esophagus Mucosa
0.112011	TIGAR	Esophagus Mucosa
0.199357	TIGAR-imp	Esophagus Mucosa
0.186891	UTMOST-imp	Esophagus Mucosa
0.295713	MTWAS	Skin Not Sun Exposed Suprapubic
0.169626	UTMOST	Skin Not Sun Exposed Suprapubic
0.126849	PrediXcan-imp	Skin Not Sun Exposed Suprapubic
0.213785	MTWAS-tissue	Skin Not Sun Exposed Suprapubic
0.119977	TIGAR	Skin Not Sun Exposed Suprapubic
0.212545	TIGAR-imp	Skin Not Sun Exposed Suprapubic
0.219903	UTMOST-imp	Skin Not Sun Exposed Suprapubic
0.346222	MTWAS	Lung
0.223952	UTMOST	Lung
0.12356	PrediXcan-imp	Lung
0.245877	MTWAS-tissue	Lung
0.135437	TIGAR	Lung
0.237508	TIGAR-imp	Lung
0.275559	UTMOST-imp	Lung
0.228248	MTWAS	Nerve Tibial
0.107066	UTMOST	Nerve Tibial
0.115339	PrediXcan-imp	Nerve Tibial
0.168415	MTWAS-tissue	Nerve Tibial
0.0890161	TIGAR	Nerve Tibial
0.16774	TIGAR-imp	Nerve Tibial
0.152742	UTMOST-imp	Nerve Tibial
0.270425	MTWAS	Artery Tibial
0.153772	UTMOST	Artery Tibial
0.0849007	PrediXcan-imp	Artery Tibial
0.1869	MTWAS-tissue	Artery Tibial
0.11272	TIGAR	Artery Tibial
0.185449	TIGAR-imp	Artery Tibial
0.203255	UTMOST-imp	Artery Tibial
0.290257	MTWAS	Adipose Subcutaneous
0.176526	UTMOST	Adipose Subcutaneous
0.107204	PrediXcan-imp	Adipose Subcutaneous
0.19834	MTWAS-tissue	Adipose Subcutaneous
0.0994517	TIGAR	Adipose Subcutaneous
0.184418	TIGAR-imp	Adipose Subcutaneous
0.22715	UTMOST-imp	Adipose Subcutaneous
0.215602	MTWAS	Thyroid
0.0940619	UTMOST	Thyroid
0.0949287	PrediXcan-imp	Thyroid
0.153241	MTWAS-tissue	Thyroid
0.0923509	TIGAR	Thyroid
0.150036	TIGAR-imp	Thyroid
0.131628	UTMOST-imp	Thyroid
0.244319	MTWAS	Skin Sun Exposed Lower leg
0.122201	UTMOST	Skin Sun Exposed Lower leg
0.0941896	PrediXcan-imp	Skin Sun Exposed Lower leg
0.162984	MTWAS-tissue	Skin Sun Exposed Lower leg
0.102258	TIGAR	Skin Sun Exposed Lower leg
0.161344	TIGAR-imp	Skin Sun Exposed Lower leg
0.164118	UTMOST-imp	Skin Sun Exposed Lower leg
0.211103	MTWAS	Whole Blood
0.0525343	UTMOST	Whole Blood
0.0517602	PrediXcan-imp	Whole Blood
0.155929	MTWAS-tissue	Whole Blood
0.123603	TIGAR	Whole Blood
0.148486	TIGAR-imp	Whole Blood
0.0944564	UTMOST-imp	Whole Blood

[truncated: 10 more sheets: Supp Figure 6, Supp Figure 7a, Supp Figure 7b, Supp Figure 8a, Supp Figure 8b, Supp Figure 9, Supp Figure 10, Supp Figure 11, Supp Figure 12, Response1 Reviewer3 Figure 5b]
